# Supplementary material for: Crystal structures of ethyl 6-(4-methyl­phen­yl)-4-oxo-4H-chromene-2-carboxyl­ate and ethyl 6-(4-fluoro­phen­yl)-4-oxo-4H-chromene-2-carboxyl­ate
Source: Acta Crystallogr E Crystallogr Commun. 2016 Jan 1;72(Pt 1):8–13. doi: 10.1107/S2056989015022781 (PMC4704759; doi:10.1107/S2056989015022781)
Supplement: Supplementary file 1 [file e-72-00008-sup1.cif]

##############################################################################
#                                                                            #
# This CIF contains the data in a paper accepted for publication in          #
# Acta Crystallographica Section E. It conforms to the requirements of       #
# Notes for Authors for Acta Crystallographica Section E, and has been       #
# peer reviewed under the auspices of the IUCr Commission on Journals.       #
#                                                                            #
# Full details of the Crystallographic Information File format               #
# are given in the paper "The Crystallographic Information File (CIF):       #
# a New Standard Archive File for Crystallography" by S. R. Hall, F. H.      #
# Allen and I. D. Brown [Acta Cryst. (1991), A47, 655-685].                  #
#                                                                            #
# The current version of the core CIF dictionary is obtainable from          #
# ftp://ftp.iucr.org/pub/cif_core.dic.                                       #
#                                                                            #
# Software is freely available for graphical display of the structure(s)     #
# in this CIF. For information consult the CIF software page                 #
# http://www.iucr.org/resources/cif/software.                                #
#                                                                            #
# This file may be used for bona fide research purposes within the           #
# scientific community so long as proper attribution is given to the journal # 
# article from which it was obtained.                                        #
#                                                                            #
##############################################################################
data_general
_audit_creation_method     SHELXL-2014
_journal_date_recd_electronic     2015-11-17
_journal_date_accepted     2015-11-28
_journal_name_full     'Acta Crystallographica, Section E'
_journal_year     2016
_journal_volume     72
_journal_issue      1
_journal_page_first     8
_journal_page_last     13
_journal_paper_category     GO
_journal_paper_doi     10.1107/S2056989015022781
_journal_coeditor_code     HB7543
_publ_contact_author_name
;
Low, John Nicolson
;
_publ_contact_author_address
;
Department of Chemistry, University of Aberdeen,
Meston Walk, Old Aberdeen AB24 3UE, Scotland
;
_publ_contact_author_email     'jnlow111@gmail.com'
_publ_contact_author_fax     ?
_publ_contact_author_phone     ?
_publ_section_title
;
Crystal structures of ethyl
6-(4-methylphenyl)-4-oxo-4<i>H</i>-chromene-2-carboxylate and ethyl
6-(4-fluorophenyl)-4-oxo-4<i>H</i>-chromene-2-carboxylate
;
loop_
    _publ_author_name
    _publ_author_footnote
    _publ_author_address
    'Gomes, Ligia R.' .
;    FP-ENAS-Faculdade de Ci\^encias de Sa\'ude
     Escola Superior de Sa\'ude da UFP
     Universidade Fernando Pessoa
     Rua Carlos da Maia, 296
     P-4200-150 Porto
     Portugal
     REQUIMTE
     Departamento de Qu\'imica e Bioqu\'imica,
     Faculdade de Ci\^encias da  Universidade do Porto,
     Rua do Campo Alegre, 687, P-4169-007, Porto
     Portugal
;
    'Low, John Nicolson' .
;    Department of Chemistry, University of Aberdeen,
     Meston Walk, Old Aberdeen, AB24 3UE, Scotland
;
    'Fernandes, Carlos' .
;    CIQ/Departamento de Qu\'imica e Bioqu\'imica,
     Faculdade de Ci\^encias,
     Universidade do Porto,
     4169-007 Porto, Portugal
;
    'Gaspar, Alexandra' .
;    CIQ/Departamento de Qu\'imica e Bioqu\'imica,
     Faculdade de Ci\^encias,
     Universidade do Porto,
     4169-007 Porto, Portugal
;
    'Borges, Fernanda' .
;    CIQ/Departamento de Qu\'imica e Bioqu\'imica,
     Faculdade de Ci\^encias,
     Universidade do Porto,
     4169-007 Porto, Portugal
;
_publ_section_synopsis
;
The crystal structures of two chromone derivatives are described, one of which
has two independent molecules in the asymmetric unit. A comparison of the
dihedral angles between the mean planes of the central chromone core with those
of the substituents shows that each molecule differs significantly from the
others.
;
data_1
_database_code_depnum_ccdc_archive 'CCDC 1439393'
_audit_creation_method     SHELXL-2014/6
_chemical_name_systematic
;
Ethyl 6-(4-methylphenyl)-4-oxo-4<i>H</i>-chromene-2-carboxylate
;
_chemical_name_common     ?
_chemical_formula_moiety     'C19 H16 O4'
_chemical_formula_sum     'C19 H16 O4'
_chemical_formula_iupac     'C19 H16 O4'
_chemical_formula_weight     308.32
_chemical_melting_point     ?
_shelx_space_group_comment
;
The symmetry employed for this shelxl refinement is uniquely defined
by the following loop, which should always be used as a source of
symmetry information in preference to the above space-group names.
They are only intended as comments.
;
_space_group_crystal_system     monoclinic
_space_group_name_H-M_alt     'P 21/c'
_space_group_name_Hall     '-P 2ybc'
loop_
    _space_group_symop_operation_xyz
    'x, y, z'
    '-x, y+1/2, -z+1/2'
    '-x, -y, -z'
    'x, -y-1/2, z-1/2'
_cell_length_a     14.7129(11)
_cell_length_b     18.9613(13)
_cell_length_c     11.3031(6)
_cell_angle_alpha     90
_cell_angle_beta     111.632(7)
_cell_angle_gamma     90
_cell_volume     2931.2(4)
_cell_formula_units_Z     8
_cell_measurement_reflns_used     18061
_cell_measurement_theta_min     3.0
_cell_measurement_theta_max     27.5
_cell_measurement_temperature     100(2)
_exptl_crystal_description     prism
_exptl_crystal_colour     colourless
_exptl_crystal_size_max     0.20
_exptl_crystal_size_mid     0.09
_exptl_crystal_size_min     0.05
_exptl_crystal_density_diffrn     1.397
_exptl_crystal_density_meas     ?
_exptl_crystal_density_method     ?
_exptl_crystal_F_000     1296
_exptl_absorpt_coefficient_mu     0.098
_exptl_absorpt_correction_type     multi-scan
_exptl_absorpt_process_details
;
(<i>CrystalClear-SM Expert</i>; Rigaku, 20112)
;
_shelx_estimated_absorpt_T_min     0.981
_shelx_estimated_absorpt_T_max     0.995
_exptl_absorpt_correction_T_min     0.9807
_exptl_absorpt_correction_T_max     0.9951
_diffrn_ambient_temperature     100(2)
_diffrn_radiation_type     MoK\a
_diffrn_radiation_wavelength     0.71075
_diffrn_radiation_monochromator     'Confocal'
_diffrn_measurement_device_type
;
Rigaku Saturn724+ (2x2 bin mode)
;
_diffrn_measurement_device
;
AFC12 (Right): Kappa 3 circle
;
_diffrn_measurement_method     'profile data from \w-scans'
_diffrn_detector_area_resol_mean     28.5714
_diffrn_reflns_number     22133
_diffrn_reflns_av_R_equivalents     0.0334
_diffrn_reflns_theta_min     3.043
_diffrn_reflns_theta_max     27.482
_diffrn_reflns_theta_full     25.242
_diffrn_measured_fraction_theta_max     0.992
_diffrn_measured_fraction_theta_full     0.998
_diffrn_reflns_limit_h_min     -17
_diffrn_reflns_limit_h_max     19
_diffrn_reflns_limit_k_min     -17
_diffrn_reflns_limit_k_max     24
_diffrn_reflns_limit_l_min     -14
_diffrn_reflns_limit_l_max     14
_reflns_number_total     6680
_reflns_number_gt     5311
_reflns_threshold_expression     'I > 2\s(I)'
_refine_ls_structure_factor_coef     Fsqd
_refine_ls_matrix_type     full
_refine_ls_R_factor_all     0.0505
_refine_ls_R_factor_gt     0.0384
_refine_ls_wR_factor_gt     0.0983
_refine_ls_wR_factor_ref     0.1035
_refine_ls_goodness_of_fit_ref     1.111
_refine_ls_restrained_S_all     1.111
_refine_ls_number_reflns     6680
_refine_ls_number_parameters     419
_refine_ls_number_restraints     0
_refine_ls_hydrogen_treatment     constr
_refine_ls_weighting_scheme     calc
_refine_ls_weighting_details
              'w=1/[\s^2^(Fo^2^)+(0.0504P)^2^+0.4579P] where P=(Fo^2^+2Fc^2^)/3'
_atom_sites_solution_hydrogens     geom
_atom_sites_solution_primary     ?
_atom_sites_solution_secondary     ?
_refine_ls_shift/su_max     0.001
_refine_ls_shift/su_mean     0.000
_refine_diff_density_max     0.329
_refine_diff_density_min     -0.234
_refine_ls_extinction_method     none
_refine_ls_extinction_coef     .
loop_
    _atom_type_symbol
    _atom_type_description
    _atom_type_scat_dispersion_real
    _atom_type_scat_dispersion_imag
    _atom_type_scat_source
    'C' 'C' 0.0033 0.0016
                         'International Tables Vol C Tables 4.2.6.8 and 6.1.1.4'
    'H' 'H' 0.0000 0.0000
                         'International Tables Vol C Tables 4.2.6.8 and 6.1.1.4'
    'O' 'O' 0.0106 0.0060
                         'International Tables Vol C Tables 4.2.6.8 and 6.1.1.4'
_computing_data_collection
;
<i>CrystalClear-SM Expert</i> (Rigaku, 2012)
;
_computing_cell_refinement
;
<i>CrystalClear-SM Expert</i> (Rigaku, 2012)
;
_computing_data_reduction
;
<i>CrystalClear-SM Expert</i> (Rigaku, 2012)
;
_computing_structure_solution
;
<i>SHELXT</i> (Sheldrick, 2015a)
;
_computing_structure_refinement
;
OSCAIL (McArdle <i>et al.</i>,  2004),
<i>ShelXle</i> (H\"ubschle <i>et al.</i>,  2011) and
SHELXL2014 (Sheldrick, 2015b)
;
_computing_molecular_graphics
;
Mercury (Macrae <i>et al.</i>,  2006) and
PLATON (Spek, 2009)
;
_computing_publication_material
;
OSCAIL (McArdle <i>et al.</i>,  2004),
SHELXL2014 (Sheldrick, 2015b) and
PLATON (Spek, 2009)
;
loop_
    _atom_site_type_symbol
    _atom_site_label
    _atom_site_fract_x
    _atom_site_fract_y
    _atom_site_fract_z
    _atom_site_U_iso_or_equiv
    _atom_site_adp_type
    _atom_site_calc_flag
    _atom_site_occupancy
    _atom_site_disorder_assembly
    _atom_site_disorder_group
    O O11 0.13984(7) 0.39931(4) 0.51267(8) 0.0167(2) Uani d 1 . .
    O O14 0.14523(8) 0.46234(5) 0.86202(8) 0.0239(2) Uani d 1 . .
    O O121 0.18698(7) 0.26721(4) 0.47772(8) 0.0186(2) Uani d 1 . .
    O O122 0.13729(7) 0.23141(4) 0.63468(8) 0.0162(2) Uani d 1 . .
    C C12 0.14765(9) 0.35255(6) 0.60658(11) 0.0153(3) Uani d 1 . .
    C C13 0.14901(9) 0.37041(6) 0.72208(11) 0.0161(3) Uani d 1 . .
    H H13 0.1540 0.3344 0.7827 0.019 Uiso calc 1 . .
    C C14 0.14293(10) 0.44401(6) 0.75658(11) 0.0166(3) Uani d 1 . .
    C C14A 0.13289(9) 0.49463(6) 0.65301(11) 0.0150(2) Uani d 1 . .
    C C15 0.12422(9) 0.56769(6) 0.66738(11) 0.0156(3) Uani d 1 . .
    H H15 0.1247 0.5855 0.7462 0.019 Uiso calc 1 . .
    C C16 0.11494(9) 0.61435(6) 0.56912(11) 0.0147(2) Uani d 1 . .
    C C17 0.11434(10) 0.58625(6) 0.45309(11) 0.0171(3) Uani d 1 . .
    H H17 0.1084 0.6175 0.3849 0.021 Uiso calc 1 . .
    C C18 0.12206(10) 0.51512(7) 0.43612(11) 0.0176(3) Uani d 1 . .
    H H18 0.1209 0.4972 0.3571 0.021 Uiso calc 1 . .
    C C18A 0.13157(9) 0.46978(6) 0.53635(11) 0.0150(3) Uani d 1 . .
    C C121 0.15961(9) 0.27911(6) 0.56400(11) 0.0152(3) Uani d 1 . .
    C C122 0.16128(10) 0.15886(6) 0.61422(11) 0.0173(3) Uani d 1 . .
    H H12A 0.2328 0.1535 0.6384 0.021 Uiso calc 1 . .
    H H12B 0.1288 0.1457 0.5235 0.021 Uiso calc 1 . .
    C C123 0.12554(11) 0.11295(6) 0.69613(12) 0.0222(3) Uani d 1 . .
    H H12C 0.1445 0.0639 0.6900 0.033 Uiso calc 1 . .
    H H12D 0.0542 0.1162 0.6671 0.033 Uiso calc 1 . .
    H H12E 0.1546 0.1287 0.7848 0.033 Uiso calc 1 . .
    C C161 0.10558(9) 0.69191(6) 0.58084(11) 0.0141(2) Uani d 1 . .
    C C162 0.14423(9) 0.73832(6) 0.51543(11) 0.0160(3) Uani d 1 . .
    H H162 0.1776 0.7200 0.4645 0.019 Uiso calc 1 . .
    C C163 0.13461(9) 0.81085(6) 0.52375(11) 0.0168(3) Uani d 1 . .
    H H163 0.1612 0.8412 0.4779 0.020 Uiso calc 1 . .
    C C164 0.08671(9) 0.83989(6) 0.59792(11) 0.0162(3) Uani d 1 . .
    C C165 0.04831(9) 0.79352(6) 0.66303(11) 0.0164(3) Uani d 1 . .
    H H165 0.0150 0.8120 0.7140 0.020 Uiso calc 1 . .
    C C166 0.05741(9) 0.72085(6) 0.65533(11) 0.0157(3) Uani d 1 . .
    H H166 0.0306 0.6906 0.7011 0.019 Uiso calc 1 . .
    C C167 0.07977(10) 0.91884(6) 0.60848(12) 0.0208(3) Uani d 1 . .
    H H16A 0.0176 0.9310 0.6167 0.031 Uiso calc 1 . .
    H H16B 0.0831 0.9412 0.5320 0.031 Uiso calc 1 . .
    H H16C 0.1341 0.9356 0.6836 0.031 Uiso calc 1 . .
    O O21 0.36690(7) 0.39338(4) 0.38688(8) 0.0173(2) Uani d 1 . .
    O O24 0.39990(8) 0.46146(5) 0.74405(8) 0.0256(2) Uani d 1 . .
    O O221 0.34285(7) 0.25860(4) 0.32365(8) 0.0197(2) Uani d 1 . .
    O O222 0.39836(7) 0.22764(4) 0.53103(8) 0.0170(2) Uani d 1 . .
    C C22 0.37715(9) 0.34766(6) 0.48321(11) 0.0151(3) Uani d 1 . .
    C C23 0.38783(9) 0.36726(6) 0.60153(11) 0.0166(3) Uani d 1 . .
    H H23 0.3942 0.3321 0.6639 0.020 Uiso calc 1 . .
    C C24 0.38986(10) 0.44161(6) 0.63652(11) 0.0170(3) Uani d 1 . .
    C C24A 0.37849(9) 0.49097(6) 0.53085(11) 0.0152(3) Uani d 1 . .
    C C25 0.37738(9) 0.56447(6) 0.54600(11) 0.0155(3) Uani d 1 . .
    H H25 0.3850 0.5832 0.6270 0.019 Uiso calc 1 . .
    C C26 0.36546(9) 0.61053(6) 0.44566(11) 0.0154(3) Uani d 1 . .
    C C27 0.35322(10) 0.58073(6) 0.32652(12) 0.0182(3) Uani d 1 . .
    H H27 0.3446 0.6111 0.2564 0.022 Uiso calc 1 . .
    C C28 0.35334(10) 0.50898(7) 0.30850(12) 0.0190(3) Uani d 1 . .
    H H28 0.3444 0.4901 0.2271 0.023 Uiso calc 1 . .
    C C28A 0.36677(9) 0.46452(6) 0.41131(11) 0.0159(3) Uani d 1 . .
    C C221 0.37034(9) 0.27309(6) 0.43493(11) 0.0156(3) Uani d 1 . .
    C C222 0.38561(10) 0.15314(6) 0.49520(11) 0.0187(3) Uani d 1 . .
    H H22A 0.4129 0.1431 0.4289 0.022 Uiso calc 1 . .
    H H22B 0.3154 0.1405 0.4615 0.022 Uiso calc 1 . .
    C C223 0.43928(11) 0.11188(7) 0.61367(12) 0.0211(3) Uani d 1 . .
    H H22C 0.4313 0.0613 0.5947 0.032 Uiso calc 1 . .
    H H22D 0.4127 0.1233 0.6791 0.032 Uiso calc 1 . .
    H H22E 0.5089 0.1240 0.6446 0.032 Uiso calc 1 . .
    C C261 0.36521(9) 0.68856(6) 0.46004(11) 0.0146(3) Uani d 1 . .
    C C262 0.31923(9) 0.73240(6) 0.35536(11) 0.0163(3) Uani d 1 . .
    H H262 0.2869 0.7120 0.2738 0.020 Uiso calc 1 . .
    C C263 0.31995(9) 0.80523(6) 0.36846(11) 0.0167(3) Uani d 1 . .
    H H263 0.2885 0.8336 0.2955 0.020 Uiso calc 1 . .
    C C264 0.36574(9) 0.83778(6) 0.48628(11) 0.0165(3) Uani d 1 . .
    C C265 0.41121(10) 0.79387(6) 0.59067(11) 0.0175(3) Uani d 1 . .
    H H265 0.4428 0.8144 0.6723 0.021 Uiso calc 1 . .
    C C266 0.41138(9) 0.72107(7) 0.57822(11) 0.0166(3) Uani d 1 . .
    H H266 0.4434 0.6928 0.6512 0.020 Uiso calc 1 . .
    C C267 0.36524(11) 0.91687(6) 0.49995(12) 0.0211(3) Uani d 1 . .
    H H26A 0.3662 0.9391 0.4221 0.032 Uiso calc 1 . .
    H H26B 0.4231 0.9316 0.5725 0.032 Uiso calc 1 . .
    H H26C 0.3061 0.9313 0.5141 0.032 Uiso calc 1 . .
loop_
    _atom_site_aniso_label
    _atom_site_aniso_U_11
    _atom_site_aniso_U_22
    _atom_site_aniso_U_33
    _atom_site_aniso_U_12
    _atom_site_aniso_U_13
    _atom_site_aniso_U_23
    O11 0.0239(5) 0.0110(4) 0.0160(4) 0.0018(4) 0.0083(4) 0.0015(3)
    O14 0.0381(6) 0.0187(5) 0.0180(4) -0.0004(4) 0.0138(4) -0.0006(4)
    O121 0.0209(5) 0.0164(4) 0.0209(4) 0.0001(4) 0.0103(4) -0.0004(3)
    O122 0.0215(5) 0.0103(4) 0.0174(4) 0.0006(3) 0.0079(4) 0.0009(3)
    C12 0.0135(6) 0.0129(6) 0.0182(6) -0.0002(5) 0.0044(5) 0.0023(4)
    C13 0.0154(7) 0.0149(6) 0.0175(6) -0.0010(5) 0.0053(5) 0.0023(5)
    C14 0.0173(7) 0.0157(6) 0.0168(6) -0.0006(5) 0.0063(5) -0.0002(5)
    C14A 0.0131(6) 0.0145(6) 0.0167(6) 0.0002(5) 0.0047(5) 0.0006(5)
    C15 0.0155(6) 0.0157(6) 0.0155(6) -0.0011(5) 0.0058(5) -0.0015(5)
    C16 0.0123(6) 0.0138(6) 0.0170(6) -0.0001(5) 0.0042(5) -0.0010(4)
    C17 0.0210(7) 0.0138(6) 0.0163(6) 0.0017(5) 0.0065(5) 0.0023(4)
    C18 0.0228(7) 0.0158(6) 0.0149(6) 0.0022(5) 0.0076(5) -0.0006(5)
    C18A 0.0145(7) 0.0111(6) 0.0190(6) 0.0008(5) 0.0059(5) -0.0011(4)
    C121 0.0123(6) 0.0139(6) 0.0175(6) 0.0001(5) 0.0033(5) 0.0005(5)
    C122 0.0224(7) 0.0106(6) 0.0186(6) 0.0017(5) 0.0071(5) -0.0009(4)
    C123 0.0317(8) 0.0125(6) 0.0231(6) 0.0001(6) 0.0109(6) 0.0015(5)
    C161 0.0136(6) 0.0125(6) 0.0140(5) 0.0001(5) 0.0024(5) -0.0006(4)
    C162 0.0161(7) 0.0165(6) 0.0159(6) 0.0015(5) 0.0065(5) -0.0012(5)
    C163 0.0180(7) 0.0146(6) 0.0172(6) -0.0015(5) 0.0059(5) 0.0008(5)
    C164 0.0152(7) 0.0136(6) 0.0155(6) 0.0007(5) 0.0005(5) -0.0020(4)
    C165 0.0155(7) 0.0177(6) 0.0151(6) 0.0014(5) 0.0047(5) -0.0032(5)
    C166 0.0155(7) 0.0164(6) 0.0140(5) -0.0009(5) 0.0042(5) -0.0003(4)
    C167 0.0241(8) 0.0141(6) 0.0237(6) 0.0007(5) 0.0084(6) -0.0017(5)
    O21 0.0246(5) 0.0114(4) 0.0164(4) 0.0006(4) 0.0082(4) 0.0010(3)
    O24 0.0415(7) 0.0190(5) 0.0152(4) -0.0008(4) 0.0091(4) -0.0007(3)
    O221 0.0232(5) 0.0172(5) 0.0163(4) 0.0007(4) 0.0046(4) -0.0006(3)
    O222 0.0224(5) 0.0109(4) 0.0163(4) 0.0013(4) 0.0053(4) 0.0008(3)
    C22 0.0137(6) 0.0134(6) 0.0167(6) 0.0003(5) 0.0040(5) 0.0025(4)
    C23 0.0160(7) 0.0151(6) 0.0166(6) 0.0000(5) 0.0037(5) 0.0028(5)
    C24 0.0169(7) 0.0168(6) 0.0154(6) -0.0008(5) 0.0036(5) 0.0012(5)
    C24A 0.0130(6) 0.0152(6) 0.0156(6) 0.0000(5) 0.0031(5) 0.0011(4)
    C25 0.0155(7) 0.0155(6) 0.0147(5) -0.0011(5) 0.0047(5) -0.0018(4)
    C26 0.0126(6) 0.0162(6) 0.0174(6) -0.0004(5) 0.0055(5) -0.0008(5)
    C27 0.0226(7) 0.0149(6) 0.0188(6) 0.0012(5) 0.0096(5) 0.0028(5)
    C28 0.0257(7) 0.0165(6) 0.0161(6) 0.0003(5) 0.0092(5) -0.0010(5)
    C28A 0.0154(7) 0.0130(6) 0.0196(6) 0.0008(5) 0.0068(5) -0.0006(5)
    C221 0.0130(6) 0.0151(6) 0.0186(6) 0.0004(5) 0.0055(5) 0.0014(5)
    C222 0.0235(7) 0.0114(6) 0.0202(6) -0.0015(5) 0.0070(5) -0.0021(5)
    C223 0.0280(8) 0.0142(6) 0.0222(6) 0.0005(5) 0.0107(6) 0.0024(5)
    C261 0.0139(6) 0.0138(6) 0.0179(6) 0.0006(5) 0.0082(5) -0.0001(4)
    C262 0.0149(7) 0.0181(6) 0.0157(6) -0.0011(5) 0.0056(5) -0.0021(5)
    C263 0.0158(7) 0.0170(6) 0.0168(6) 0.0019(5) 0.0056(5) 0.0029(5)
    C264 0.0151(7) 0.0158(6) 0.0207(6) -0.0004(5) 0.0090(5) -0.0013(5)
    C265 0.0174(7) 0.0175(6) 0.0171(6) -0.0009(5) 0.0057(5) -0.0039(5)
    C266 0.0157(7) 0.0179(6) 0.0159(6) 0.0014(5) 0.0054(5) 0.0020(5)
    C267 0.0253(8) 0.0148(6) 0.0228(6) 0.0002(5) 0.0085(6) -0.0023(5)
_geom_special_details
;
All e.s.d.'s (except the e.s.d. in the dihedral angle between two l.s. planes)
are estimated using the full covariance matrix. The cell e.s.d.'s are taken
into account individually in the estimation of e.s.d.'s in distances, angles
and torsion angles; correlations between e.s.d.'s in cell parameters are only
used when they are defined by crystal symmetry. An approximate (isotropic)
treatment of cell e.s.d.'s is used for estimating e.s.d.'s involving l.s.
planes.
;
loop_
    _geom_bond_atom_site_label_1
    _geom_bond_atom_site_label_2
    _geom_bond_site_symmetry_2
    _geom_bond_distance
    _geom_bond_publ_flag
    O11 C12 . 1.3551(14) ?
    O11 C18A . 1.3769(14) ?
    O14 C14 . 1.2299(14) ?
    O121 C121 . 1.2057(14) ?
    O122 C121 . 1.3258(14) ?
    O122 C122 . 1.4597(14) ?
    C12 C13 . 1.3418(16) ?
    C12 C121 . 1.5046(17) ?
    C13 C14 . 1.4606(17) ?
    C13 H13 . 0.9500 ?
    C14 C14A . 1.4785(16) ?
    C14A C18A . 1.3936(16) ?
    C14A C15 . 1.4061(16) ?
    C15 C16 . 1.3869(16) ?
    C15 H15 . 0.9500 ?
    C16 C17 . 1.4126(16) ?
    C16 C161 . 1.4875(16) ?
    C17 C18 . 1.3729(17) ?
    C17 H17 . 0.9500 ?
    C18 C18A . 1.3877(16) ?
    C18 H18 . 0.9500 ?
    C122 C123 . 1.5001(17) ?
    C122 H12A . 0.9900 ?
    C122 H12B . 0.9900 ?
    C123 H12C . 0.9800 ?
    C123 H12D . 0.9800 ?
    C123 H12E . 0.9800 ?
    C161 C166 . 1.3973(17) ?
    C161 C162 . 1.3979(17) ?
    C162 C163 . 1.3893(17) ?
    C162 H162 . 0.9500 ?
    C163 C164 . 1.3924(17) ?
    C163 H163 . 0.9500 ?
    C164 C165 . 1.3930(17) ?
    C164 C167 . 1.5083(16) ?
    C165 C166 . 1.3901(17) ?
    C165 H165 . 0.9500 ?
    C166 H166 . 0.9500 ?
    C167 H16A . 0.9800 ?
    C167 H16B . 0.9800 ?
    C167 H16C . 0.9800 ?
    O21 C22 . 1.3561(14) ?
    O21 C28A . 1.3770(14) ?
    O24 C24 . 1.2282(14) ?
    O221 C221 . 1.2025(14) ?
    O222 C221 . 1.3274(14) ?
    O222 C222 . 1.4625(14) ?
    C22 C23 . 1.3403(16) ?
    C22 C221 . 1.5056(17) ?
    C23 C24 . 1.4615(17) ?
    C23 H23 . 0.9500 ?
    C24 C24A . 1.4777(16) ?
    C24A C28A . 1.3911(16) ?
    C24A C25 . 1.4049(17) ?
    C25 C26 . 1.3904(17) ?
    C25 H25 . 0.9500 ?
    C26 C27 . 1.4095(16) ?
    C26 C261 . 1.4885(16) ?
    C27 C28 . 1.3757(17) ?
    C27 H27 . 0.9500 ?
    C28 C28A . 1.3895(17) ?
    C28 H28 . 0.9500 ?
    C222 C223 . 1.4998(17) ?
    C222 H22A . 0.9900 ?
    C222 H22B . 0.9900 ?
    C223 H22C . 0.9800 ?
    C223 H22D . 0.9800 ?
    C223 H22E . 0.9800 ?
    C261 C266 . 1.3989(16) ?
    C261 C262 . 1.3995(16) ?
    C262 C263 . 1.3885(17) ?
    C262 H262 . 0.9500 ?
    C263 C264 . 1.3952(17) ?
    C263 H263 . 0.9500 ?
    C264 C265 . 1.3968(17) ?
    C264 C267 . 1.5079(17) ?
    C265 C266 . 1.3875(17) ?
    C265 H265 . 0.9500 ?
    C266 H266 . 0.9500 ?
    C267 H26A . 0.9800 ?
    C267 H26B . 0.9800 ?
    C267 H26C . 0.9800 ?
loop_
    _geom_angle_atom_site_label_1
    _geom_angle_atom_site_label_2
    _geom_angle_atom_site_label_3
    _geom_angle_site_symmetry_1
    _geom_angle_site_symmetry_3
    _geom_angle
    _geom_angle_publ_flag
    C12 O11 C18A . . 118.08(9) ?
    C121 O122 C122 . . 114.80(9) ?
    C13 C12 O11 . . 124.30(11) ?
    C13 C12 C121 . . 125.68(11) ?
    O11 C12 C121 . . 109.95(10) ?
    C12 C13 C14 . . 121.37(11) ?
    C12 C13 H13 . . 119.3 ?
    C14 C13 H13 . . 119.3 ?
    O14 C14 C13 . . 123.11(11) ?
    O14 C14 C14A . . 122.88(11) ?
    C13 C14 C14A . . 114.01(10) ?
    C18A C14A C15 . . 118.18(11) ?
    C18A C14A C14 . . 119.48(11) ?
    C15 C14A C14 . . 122.34(10) ?
    C16 C15 C14A . . 121.49(11) ?
    C16 C15 H15 . . 119.3 ?
    C14A C15 H15 . . 119.3 ?
    C15 C16 C17 . . 117.90(11) ?
    C15 C16 C161 . . 122.99(10) ?
    C17 C16 C161 . . 119.11(10) ?
    C18 C17 C16 . . 121.85(11) ?
    C18 C17 H17 . . 119.1 ?
    C16 C17 H17 . . 119.1 ?
    C17 C18 C18A . . 118.90(11) ?
    C17 C18 H18 . . 120.6 ?
    C18A C18 H18 . . 120.6 ?
    O11 C18A C18 . . 115.60(10) ?
    O11 C18A C14A . . 122.73(10) ?
    C18 C18A C14A . . 121.67(11) ?
    O121 C121 O122 . . 126.18(11) ?
    O121 C121 C12 . . 123.04(11) ?
    O122 C121 C12 . . 110.77(10) ?
    O122 C122 C123 . . 106.78(10) ?
    O122 C122 H12A . . 110.4 ?
    C123 C122 H12A . . 110.4 ?
    O122 C122 H12B . . 110.4 ?
    C123 C122 H12B . . 110.4 ?
    H12A C122 H12B . . 108.6 ?
    C122 C123 H12C . . 109.5 ?
    C122 C123 H12D . . 109.5 ?
    H12C C123 H12D . . 109.5 ?
    C122 C123 H12E . . 109.5 ?
    H12C C123 H12E . . 109.5 ?
    H12D C123 H12E . . 109.5 ?
    C166 C161 C162 . . 117.85(11) ?
    C166 C161 C16 . . 121.74(11) ?
    C162 C161 C16 . . 120.40(11) ?
    C163 C162 C161 . . 121.06(11) ?
    C163 C162 H162 . . 119.5 ?
    C161 C162 H162 . . 119.5 ?
    C162 C163 C164 . . 121.27(11) ?
    C162 C163 H163 . . 119.4 ?
    C164 C163 H163 . . 119.4 ?
    C163 C164 C165 . . 117.54(11) ?
    C163 C164 C167 . . 120.28(11) ?
    C165 C164 C167 . . 122.16(11) ?
    C166 C165 C164 . . 121.70(11) ?
    C166 C165 H165 . . 119.2 ?
    C164 C165 H165 . . 119.2 ?
    C165 C166 C161 . . 120.59(11) ?
    C165 C166 H166 . . 119.7 ?
    C161 C166 H166 . . 119.7 ?
    C164 C167 H16A . . 109.5 ?
    C164 C167 H16B . . 109.5 ?
    H16A C167 H16B . . 109.5 ?
    C164 C167 H16C . . 109.5 ?
    H16A C167 H16C . . 109.5 ?
    H16B C167 H16C . . 109.5 ?
    C22 O21 C28A . . 118.25(9) ?
    C221 O222 C222 . . 115.53(9) ?
    C23 C22 O21 . . 124.14(11) ?
    C23 C22 C221 . . 126.14(11) ?
    O21 C22 C221 . . 109.67(9) ?
    C22 C23 C24 . . 121.38(11) ?
    C22 C23 H23 . . 119.3 ?
    C24 C23 H23 . . 119.3 ?
    O24 C24 C23 . . 123.13(11) ?
    O24 C24 C24A . . 122.83(11) ?
    C23 C24 C24A . . 114.04(10) ?
    C28A C24A C25 . . 118.24(11) ?
    C28A C24A C24 . . 119.56(11) ?
    C25 C24A C24 . . 122.19(11) ?
    C26 C25 C24A . . 121.82(11) ?
    C26 C25 H25 . . 119.1 ?
    C24A C25 H25 . . 119.1 ?
    C25 C26 C27 . . 117.43(11) ?
    C25 C26 C261 . . 122.68(11) ?
    C27 C26 C261 . . 119.89(10) ?
    C28 C27 C26 . . 122.09(11) ?
    C28 C27 H27 . . 119.0 ?
    C26 C27 H27 . . 119.0 ?
    C27 C28 C28A . . 118.93(11) ?
    C27 C28 H28 . . 120.5 ?
    C28A C28 H28 . . 120.5 ?
    O21 C28A C28 . . 115.91(10) ?
    O21 C28A C24A . . 122.62(10) ?
    C28 C28A C24A . . 121.47(11) ?
    O221 C221 O222 . . 126.22(11) ?
    O221 C221 C22 . . 123.05(11) ?
    O222 C221 C22 . . 110.73(10) ?
    O222 C222 C223 . . 106.56(10) ?
    O222 C222 H22A . . 110.4 ?
    C223 C222 H22A . . 110.4 ?
    O222 C222 H22B . . 110.4 ?
    C223 C222 H22B . . 110.4 ?
    H22A C222 H22B . . 108.6 ?
    C222 C223 H22C . . 109.5 ?
    C222 C223 H22D . . 109.5 ?
    H22C C223 H22D . . 109.5 ?
    C222 C223 H22E . . 109.5 ?
    H22C C223 H22E . . 109.5 ?
    H22D C223 H22E . . 109.5 ?
    C266 C261 C262 . . 117.31(11) ?
    C266 C261 C26 . . 121.49(11) ?
    C262 C261 C26 . . 121.20(11) ?
    C263 C262 C261 . . 121.22(11) ?
    C263 C262 H262 . . 119.4 ?
    C261 C262 H262 . . 119.4 ?
    C262 C263 C264 . . 121.58(11) ?
    C262 C263 H263 . . 119.2 ?
    C264 C263 H263 . . 119.2 ?
    C263 C264 C265 . . 117.07(11) ?
    C263 C264 C267 . . 121.25(11) ?
    C265 C264 C267 . . 121.68(11) ?
    C266 C265 C264 . . 121.70(11) ?
    C266 C265 H265 . . 119.1 ?
    C264 C265 H265 . . 119.1 ?
    C265 C266 C261 . . 121.12(11) ?
    C265 C266 H266 . . 119.4 ?
    C261 C266 H266 . . 119.4 ?
    C264 C267 H26A . . 109.5 ?
    C264 C267 H26B . . 109.5 ?
    H26A C267 H26B . . 109.5 ?
    C264 C267 H26C . . 109.5 ?
    H26A C267 H26C . . 109.5 ?
    H26B C267 H26C . . 109.5 ?
loop_
    _geom_torsion_atom_site_label_1
    _geom_torsion_atom_site_label_2
    _geom_torsion_atom_site_label_3
    _geom_torsion_atom_site_label_4
    _geom_torsion_site_symmetry_1
    _geom_torsion_site_symmetry_2
    _geom_torsion_site_symmetry_3
    _geom_torsion_site_symmetry_4
    _geom_torsion
    _geom_torsion_publ_flag
    C18A O11 C12 C13 . . . . -0.81(19) ?
    C18A O11 C12 C121 . . . . -177.93(10) ?
    O11 C12 C13 C14 . . . . -0.6(2) ?
    C121 C12 C13 C14 . . . . 176.04(12) ?
    C12 C13 C14 O14 . . . . -179.03(13) ?
    C12 C13 C14 C14A . . . . 1.46(18) ?
    O14 C14 C14A C18A . . . . 179.54(12) ?
    C13 C14 C14A C18A . . . . -0.96(17) ?
    O14 C14 C14A C15 . . . . -0.7(2) ?
    C13 C14 C14A C15 . . . . 178.85(12) ?
    C18A C14A C15 C16 . . . . -0.24(19) ?
    C14 C14A C15 C16 . . . . 179.95(12) ?
    C14A C15 C16 C17 . . . . 0.05(19) ?
    C14A C15 C16 C161 . . . . 179.98(12) ?
    C15 C16 C17 C18 . . . . 0.36(19) ?
    C161 C16 C17 C18 . . . . -179.57(12) ?
    C16 C17 C18 C18A . . . . -0.6(2) ?
    C12 O11 C18A C18 . . . . -178.91(11) ?
    C12 O11 C18A C14A . . . . 1.31(18) ?
    C17 C18 C18A O11 . . . . -179.42(11) ?
    C17 C18 C18A C14A . . . . 0.4(2) ?
    C15 C14A C18A O11 . . . . 179.80(11) ?
    C14 C14A C18A O11 . . . . -0.39(19) ?
    C15 C14A C18A C18 . . . . 0.03(19) ?
    C14 C14A C18A C18 . . . . 179.84(12) ?
    C122 O122 C121 O121 . . . . 8.49(18) ?
    C122 O122 C121 C12 . . . . -170.74(10) ?
    C13 C12 C121 O121 . . . . -156.97(13) ?
    O11 C12 C121 O121 . . . . 20.10(17) ?
    C13 C12 C121 O122 . . . . 22.30(18) ?
    O11 C12 C121 O122 . . . . -160.63(10) ?
    C121 O122 C122 C123 . . . . -176.76(10) ?
    C15 C16 C161 C166 . . . . -33.27(18) ?
    C17 C16 C161 C166 . . . . 146.65(12) ?
    C15 C16 C161 C162 . . . . 147.55(12) ?
    C17 C16 C161 C162 . . . . -32.53(18) ?
    C166 C161 C162 C163 . . . . -0.31(18) ?
    C16 C161 C162 C163 . . . . 178.90(11) ?
    C161 C162 C163 C164 . . . . 0.36(19) ?
    C162 C163 C164 C165 . . . . -0.32(18) ?
    C162 C163 C164 C167 . . . . 178.21(12) ?
    C163 C164 C165 C166 . . . . 0.26(18) ?
    C167 C164 C165 C166 . . . . -178.24(11) ?
    C164 C165 C166 C161 . . . . -0.23(19) ?
    C162 C161 C166 C165 . . . . 0.25(18) ?
    C16 C161 C166 C165 . . . . -178.95(11) ?
    C28A O21 C22 C23 . . . . -0.43(19) ?
    C28A O21 C22 C221 . . . . 177.20(10) ?
    O21 C22 C23 C24 . . . . -0.4(2) ?
    C221 C22 C23 C24 . . . . -177.63(12) ?
    C22 C23 C24 O24 . . . . -179.71(13) ?
    C22 C23 C24 C24A . . . . 0.44(18) ?
    O24 C24 C24A C28A . . . . -179.56(13) ?
    C23 C24 C24A C28A . . . . 0.29(18) ?
    O24 C24 C24A C25 . . . . -0.7(2) ?
    C23 C24 C24A C25 . . . . 179.18(12) ?
    C28A C24A C25 C26 . . . . -0.31(19) ?
    C24 C24A C25 C26 . . . . -179.21(12) ?
    C24A C25 C26 C27 . . . . 0.75(19) ?
    C24A C25 C26 C261 . . . . -179.29(12) ?
    C25 C26 C27 C28 . . . . -0.3(2) ?
    C261 C26 C27 C28 . . . . 179.72(12) ?
    C26 C27 C28 C28A . . . . -0.5(2) ?
    C22 O21 C28A C28 . . . . -178.28(11) ?
    C22 O21 C28A C24A . . . . 1.20(18) ?
    C27 C28 C28A O21 . . . . -179.49(12) ?
    C27 C28 C28A C24A . . . . 1.0(2) ?
    C25 C24A C28A O21 . . . . 179.94(11) ?
    C24 C24A C28A O21 . . . . -1.13(19) ?
    C25 C24A C28A C28 . . . . -0.60(19) ?
    C24 C24A C28A C28 . . . . 178.33(12) ?
    C222 O222 C221 O221 . . . . -5.78(19) ?
    C222 O222 C221 C22 . . . . 174.17(10) ?
    C23 C22 C221 O221 . . . . 165.68(13) ?
    O21 C22 C221 O221 . . . . -11.89(17) ?
    C23 C22 C221 O222 . . . . -14.27(18) ?
    O21 C22 C221 O222 . . . . 168.16(10) ?
    C221 O222 C222 C223 . . . . 168.94(11) ?
    C25 C26 C261 C266 . . . . 24.15(19) ?
    C27 C26 C261 C266 . . . . -155.89(12) ?
    C25 C26 C261 C262 . . . . -156.33(12) ?
    C27 C26 C261 C262 . . . . 23.63(18) ?
    C266 C261 C262 C263 . . . . 0.30(18) ?
    C26 C261 C262 C263 . . . . -179.24(11) ?
    C261 C262 C263 C264 . . . . -0.47(19) ?
    C262 C263 C264 C265 . . . . 0.19(18) ?
    C262 C263 C264 C267 . . . . -179.32(12) ?
    C263 C264 C265 C266 . . . . 0.26(19) ?
    C267 C264 C265 C266 . . . . 179.76(12) ?
    C264 C265 C266 C261 . . . . -0.4(2) ?
    C262 C261 C266 C265 . . . . 0.14(19) ?
    C26 C261 C266 C265 . . . . 179.68(12) ?
loop_
    _geom_hbond_atom_site_label_D
    _geom_hbond_atom_site_label_H
    _geom_hbond_atom_site_label_A
    _geom_hbond_site_symmetry_A
    _geom_hbond_distance_DH
    _geom_hbond_distance_HA
    _geom_hbond_distance_DA
    _geom_hbond_angle_DHA
    C162 H162 Cg(C261) . 0.95 2.85 3.4914(15) 126
    C262 H262 Cg(C161) 4_565 0.95 2.84 3.5408(4) 131
_shelx_hkl_file
;
   0   0   2 3088.21  103.44
   0   0   2 3175.17  106.88
   0   0  -2 3206.76  107.63
   0   0  -2 3314.28  111.11
   0   0   3    0.08    0.23
   0   0   3    0.20    0.18
   0   0   3   -0.05    0.12
   0   0  -3   -0.22    0.22
   0   0  -3    0.10    0.18
   0   0  -3    0.15    0.17
   0   0   4   55.58    1.60
   0   0   4   55.64    1.76
   0   0   4   60.65    1.85
   0   0  -4   56.64    1.80
   0   0  -4   57.30    1.64
   0   0  -4   56.36    1.71
   0   0   5   -0.24    0.19
   0   0   5    0.28    0.30
   0   0   5    0.29    0.25
   0   0  -5   -0.12    0.19
   0   0  -5   -0.25    0.23
   0   0  -5    0.18    0.31
   0   0   6   85.81    2.45
   0   0   6   82.71    2.64
   0   0   6   80.26    2.69
   0   0  -6   82.87    2.39
   0   0  -6   84.03    2.73
   0   0   7   -0.11    0.39
   0   0   7   -0.17    0.17
   0   0  -7    0.16    0.39
   0   0  -7   -0.07    0.23
   0   0   8   68.13    2.16
   0   0   8   76.51    2.61
   0   0  -8   75.10    2.27
   0   0  -8   70.74    2.52
   0   0   9    0.23    0.27
   0   0   9    0.48    0.49
   0   0  -9   -0.14    0.27
   0   0  -9   -0.08    0.51
   0   0  10    7.75    0.97
   0   0 -10    8.32    0.50
   0   0 -10    5.39    0.94
   0   0  11    0.17    0.61
   0   0  12    6.91    1.07
   0   0  13    0.39    1.13
   0   1   2    2.05    0.26
   0  -1   2    2.65    0.21
   0   1   2    2.78    0.19
   0  -1   2    2.29    0.31
   0   1   2    2.91    0.29
   0  -1   2    2.64    0.16
   0  -1  -2    2.64    0.22
   0  -1  -2    2.24    0.23
   0   1  -2    3.41    0.26
   0  -1  -2    2.67    0.30
   0   1  -2    2.48    0.25
   0  -1   3   17.49    0.54
   0   1   3   19.12    0.73
   0  -1   3   17.19    0.72
   0   1   3   18.50    0.70
   0   1   3   17.01    0.56
   0  -1   3   17.14    0.63
   0  -1  -3   17.95    0.66
   0   1  -3   19.14    0.71
   0   1  -3   17.47    0.66
   0  -1  -3   18.36    0.73
   0  -1  -3   18.88    0.72
   0   1  -3   18.19    0.58
   0   1   4   11.94    0.60
   0  -1   4   11.06    0.48
   0  -1   4   12.44    0.56
   0  -1   4   11.94    0.49
   0   1   4   12.02    0.58
   0   1   4   11.63    0.49
   0   1  -4   10.96    0.43
   0   1  -4   11.05    0.56
   0  -1  -4   12.85    0.54
   0  -1  -4   11.74    0.51
   0   1  -4   12.51    0.58
   0  -1  -4   11.80    0.63
   0   1   5    5.76    0.47
   0  -1   5    6.38    0.36
   0   1   5    6.09    0.32
   0   1   5    5.72    0.50
   0  -1   5    5.36    0.37
   0  -1   5    5.44    0.44
   0  -1  -5    5.87    0.42
   0  -1  -5    6.34    0.41
   0  -1  -5    5.68    0.55
   0   1  -5    5.77    0.32
   0   1  -5    5.77    0.44
   0   1  -5    6.41    0.65
   0  -1   6   18.71    0.87
   0  -1   6   17.47    0.60
   0   1   6   18.80    0.89
   0   1   6   17.78    0.70
   0   1  -6   17.61    0.88
   0  -1  -6   18.91    0.97
   0  -1  -6   18.00    0.73
   0   1  -6   20.43    0.76
   0  -1   7   71.60    2.17
   0  -1   7   76.93    2.53
   0   1   7   71.20    2.41
   0   1   7   68.54    2.09
   0  -1  -7   71.46    2.47
   0   1  -7   74.52    2.50
   0   1  -7   79.87    2.28
   0  -1  -7   74.59    2.26
   0   1   8    2.83    0.39
   0   1   8    4.52    0.64
   0  -1   8    3.12    0.37
   0  -1   8    4.96    0.62
   0   1  -8    3.57    0.32
   0  -1  -8    4.12    0.40
   0  -1  -8    5.10    0.67
   0   1  -8    4.70    0.60
   0  -1   9   81.74    2.80
   0  -1   9   99.64    3.49
   0   1   9  100.70    3.50
   0   1   9   80.36    2.87
   0   1  -9   97.44    3.43
   0  -1  -9  104.11    3.69
   0  -1  -9  105.35    3.23
   0   1  -9   98.97    2.98
   0   1  10  106.59    3.77
   0  -1  10  107.03    3.79
   0   1 -10  104.36    3.76
   0  -1 -10  104.83    3.30
   0  -1 -10  105.47    3.85
   0  -1  11    9.60    1.10
   0   1  11   11.96    1.06
   0  -1  12    9.67    1.10
   0   1  12   10.86    1.25
   0   1  13   -0.09    0.85
   0  -1  13    0.70    0.86
   0   2   2  629.20   18.37
   0   2   2  657.68   19.35
   0  -2   2  648.85   18.64
   0  -2   2  671.50   19.67
   0  -2   2  661.74   19.17
   0   2   2  657.32   19.11
   0  -2  -2  671.71   19.52
   0   2  -2  660.72   19.10
   0  -2  -2  653.84   19.02
   0   2  -2  663.35   19.08
   0   2  -2  675.76   19.89
   0  -2  -2  662.40   19.54
   0   2   3   11.94    0.58
   0  -2   3   12.77    0.49
   0   2   3   12.92    0.47
   0   2   3   13.02    0.58
   0  -2   3   13.01    0.63
   0  -2   3   12.11    0.40
   0  -2  -3   13.08    0.53
   0   2  -3   12.98    0.57
   0  -2  -3   12.47    0.62
   0   2  -3   11.97    0.57
   0   2  -3   11.09    0.41
   0  -2  -3   12.20    0.51
   0   2   4   24.71    0.78
   0  -2   4   24.71    0.78
   0  -2   4   24.34    0.85
   0   2   4   24.10    0.93
   0   2   4   23.75    0.91
   0  -2   4   23.24    0.93
   0  -2  -4   24.91    0.85
   0  -2  -4   23.93    0.83
   0   2  -4   24.94    0.76
   0  -2  -4   23.43    0.98
   0   2  -4   25.64    0.92
   0   2  -4   25.20    0.93
   0   2   5  112.60    3.53
   0   2   5  112.17    3.24
   0  -2   5  111.54    3.17
   0   2   5  108.13    3.29
   0  -2   5  109.77    3.37
   0  -2  -5  108.29    3.26
   0   2  -5  113.79    3.14
   0  -2  -5  110.09    3.27
   0  -2  -5  109.21    3.30
   0   2  -5  112.91    3.39
   0   2  -5  114.41    3.47
   0   2   6   69.29    2.25
   0  -2   6   64.87    1.94
   0  -2   6   70.52    2.28
   0   2   6   68.15    2.09
   0  -2  -6   65.60    2.24
   0   2  -6   66.36    2.17
   0  -2  -6   69.05    2.13
   0  -2  -6   66.08    2.05
   0   2  -6   68.16    1.96
   0   2   7    0.77    0.30
   0  -2   7    1.40    0.45
   0  -2   7    1.14    0.27
   0   2   7    0.52    0.46
   0   2  -7    0.92    0.43
   0  -2  -7    0.89    0.49
   0  -2  -7    0.73    0.27
   0   2  -7    1.08    0.26
   0  -2   8    0.41    0.53
   0   2   8    1.08    0.52
   0   2   8    0.63    0.25
   0  -2   8    0.17    0.27
   0   2  -8    0.92    0.22
   0   2  -8    0.63    0.46
   0  -2  -8    0.53    0.36
   0  -2  -8    0.75    0.56
   0  -2   9   15.16    1.07
   0   2   9   14.66    1.08
   0  -2   9   11.98    0.65
   0   2  -9   14.14    0.57
   0   2  -9   12.49    1.20
   0  -2  -9   14.11    1.10
   0  -2  -9   13.65    0.81
   0  -2  10   10.98    1.12
   0   2  10   13.91    1.15
   0  -2 -10   11.82    1.10
   0  -2 -10   11.66    0.72
   0   2  11    2.29    0.81
   0  -2  11    1.36    0.76
   0  -2  12    3.25    0.98
   0   2  12    6.55    1.02
   0   2  13    2.37    0.97
   0  -2  13    2.62    0.99
   0   3   0    0.06    0.10
   0   3   0    0.17    0.13
   0  -3   0   -0.00    0.14
   0  -3   0    0.09    0.08
   0   3   1  295.18    8.20
   0  -3   1  286.80    7.85
   0   3   1  290.60    8.03
   0  -3   1  294.15    8.09
   0  -3  -1  292.09    8.08
   0  -3  -1  291.84    8.11
   0  -3  -1  290.11    8.04
   0  -3   2   91.87    2.49
   0  -3   2   92.35    2.53
   0   3   2   95.89    2.62
   0   3   2   90.02    2.67
   0   3   2   96.36    2.75
   0   3  -2   93.51    2.45
   0   3  -2   94.53    2.61
   0  -3  -2   91.55    2.66
   0  -3  -2   95.14    2.59
   0   3  -2   93.88    2.65
   0  -3  -2   95.50    2.65
   0   3   3   14.32    0.53
   0  -3   3   14.36    0.49
   0   3   3   15.04    0.65
   0  -3   3   13.36    0.63
   0   3   3   14.55    0.64
   0   3  -3   13.40    0.59
   0  -3  -3   15.61    0.70
   0  -3  -3   13.62    0.53
   0  -3  -3   14.60    0.59
   0   3  -3   14.57    0.56
   0   3  -3   14.92    0.56
   0  -3   4   17.35    0.80
   0   3   4   20.96    0.84
   0   3   4   19.33    0.68
   0  -3   4   18.66    0.62
   0   3   4   18.83    0.82
   0   3  -4   18.24    0.67
   0  -3  -4   15.84    0.82
   0   3  -4   19.74    0.80
   0  -3  -4   19.63    0.73
   0   3  -4   20.25    0.67
   0  -3  -4   19.41    0.72
   0  -3   5   56.19    1.75
   0   3   5   63.83    2.10
   0   3   5   65.61    2.02
   0  -3   5   68.01    1.89
   0   3   5   62.50    2.00
   0   3  -5   62.78    2.07
   0   3  -5   63.43    2.06
   0  -3  -5   61.63    2.15
   0  -3  -5   65.91    2.05
   0   3  -5   67.17    1.87
   0  -3  -5   67.59    2.15
   0  -3   6  241.44    7.03
   0   3   6  255.45    7.67
   0   3   6  254.76    7.51
   0  -3   6  263.74    7.90
   0   3  -6  252.08    7.53
   0   3  -6  270.04    7.52
   0  -3  -6  235.41    6.97
   0  -3  -6  252.19    7.74
   0   3   7   38.56    1.37
   0  -3   7   39.22    1.56
   0   3   7   40.27    1.57
   0  -3   7   38.20    1.26
   0  -3  -7   41.63    1.58
   0  -3  -7   40.97    1.64
   0   3  -7   40.85    1.27
   0  -3  -7   43.71    1.50
   0   3  -7   39.87    1.48
   0  -3   8    3.83    0.67
   0  -3   8    3.60    0.36
   0   3   8    2.97    0.69
   0   3   8    3.86    0.45
   0  -3  -8    4.89    0.53
   0   3  -8    4.17    0.59
   0   3  -8    3.98    0.29
   0  -3  -8    4.64    0.74
   0  -3   9    0.17    0.28
   0  -3   9    1.33    0.57
   0   3   9    0.05    0.57
   0   3  -9    0.30    0.21
   0   3  -9    0.58    0.51
   0  -3  -9    0.49    0.31
   0  -3  -9    0.57    0.65
   0   3  10   14.76    1.12
   0  -3  10   13.78    1.13
   0  -3 -10   14.77    0.90
   0  -3 -10   15.57    1.28
   0  -3  11    1.21    0.76
   0   3  11    1.88    0.80
   0   3  12   19.92    1.53
   0  -3  12   22.51    1.49
   0  -3  13    7.35    1.13
   0   3  13    5.98    1.62
   0   4   0  138.72    3.77
   0  -4   0  133.98    3.68
   0   4   0  134.33    3.55
   0  -4   1  324.56    9.02
   0   4   1  327.59    9.20
   0   4   1  325.61    9.17
   0  -4  -1  324.26    9.22
   0  -4   2   17.24    0.66
   0   4   2   17.91    0.63
   0  -4   2   19.16    0.68
   0   4   2   18.89    0.70
   0   4   2   17.91    0.71
   0   4  -2   17.30    0.50
   0  -4  -2   17.18    0.69
   0  -4  -2   17.48    0.67
   0  -4   3    0.62    0.22
   0   4   3    1.39    0.32
   0   4   3    1.55    0.21
   0   4   3    0.75    0.33
   0  -4   3    0.93    0.32
   0   4  -3    1.42    0.27
   0  -4  -3    0.56    0.35
   0  -4  -3    0.96    0.22
   0   4  -3    1.10    0.21
   0  -4  -3    0.82    0.30
   0   4  -3    1.38    0.21
   0   4   4    1.90    0.25
   0  -4   4    1.75    0.21
   0   4   4    1.58    0.40
   0  -4   4    2.12    0.43
   0   4   4    1.89    0.37
   0  -4  -4    2.21    0.45
   0  -4  -4    2.06    0.36
   0   4  -4    2.10    0.33
   0  -4  -4    1.75    0.32
   0   4  -4    2.08    0.33
   0   4  -4    1.86    0.26
   0  -4   5    4.45    0.29
   0   4   5    4.13    0.34
   0   4   5    4.43    0.49
   0  -4   5    4.87    0.53
   0   4   5    5.71    0.57
   0  -4  -5    5.11    0.60
   0  -4  -5    5.60    0.38
   0   4  -5    4.92    0.35
   0  -4  -5    4.83    0.43
   0   4  -5    5.45    0.51
   0   4   6   90.98    2.90
   0   4   6   94.06    2.82
   0  -4   6   87.95    2.86
   0  -4   6   92.66    2.60
   0   4  -6   81.76    2.54
   0   4  -6   95.64    2.66
   0  -4  -6   95.26    2.98
   0  -4  -6   85.97    2.91
   0   4   7    0.26    0.21
   0   4   7    0.12    0.43
   0  -4   7    0.12    0.41
   0  -4   7    0.07    0.23
   0   4  -7    0.02    0.33
   0   4  -7    0.43    0.20
   0  -4  -7    0.18    0.51
   0  -4  -7   -0.12    0.41
   0   4   8   48.48    2.20
   0  -4   8   44.97    1.55
   0  -4   8   46.44    1.86
   0  -4  -8   49.76    2.04
   0  -4  -8   47.23    1.64
   0  -4  -8   48.90    1.78
   0   4  -8   49.83    1.49
   0   4  -8   52.64    2.03
   0  -4   9  120.34    4.12
   0   4   9  123.31    4.24
   0   4  -9  123.22    3.55
   0  -4  -9  119.54    4.27
   0   4  -9  122.11    4.03
   0  -4  -9  132.46    4.22
   0   4  10  189.32    6.46
   0  -4  10  191.10    6.47
   0  -4 -10  202.91    6.98
   0  -4 -10  197.41    6.29
   0  -4  11    0.46    0.67
   0   4  11    0.44    0.68
   0   4  12    5.62    1.07
   0  -4  12    4.67    1.01
   0   4  13    1.33    0.97
   0  -4  13    2.12    0.94
   0   5   0    0.03    0.17
   0  -5   0   -0.09    0.19
   0   5   0    0.04    0.13
   0   5   1    0.69    0.18
   0  -5   1    0.13    0.20
   0   5   1    0.28    0.21
   0   5  -1    0.09    0.17
   0  -5  -1    0.08    0.20
   0  -5  -1    0.03    0.24
   0  -5   2  288.04    8.21
   0   5   2  288.28    8.24
   0  -5   2  290.14    8.15
   0  -5   2  270.69    7.79
   0   5   2  291.41    8.40
   0  -5  -2  300.70    8.57
   0  -5  -2  309.47    8.69
   0  -5  -2  293.64    8.48
   0   5  -2  293.23    7.76
   0   5   3    2.31    0.36
   0  -5   3    2.08    0.28
   0  -5   3    1.80    0.37
   0   5   3    2.58    0.27
   0   5   3    1.90    0.36
   0   5  -3    2.13    0.19
   0  -5  -3    1.42    0.33
   0  -5  -3    1.78    0.25
   0  -5  -3    2.87    0.38
   0  -5   4   11.72    0.49
   0  -5   4   11.30    0.69
   0   5   4    9.66    0.82
   0   5   4   12.38    0.53
   0   5   4   11.43    0.67
   0  -5  -4   11.78    0.52
   0   5  -4   10.95    0.61
   0   5  -4   11.62    0.55
   0  -5  -4    9.35    0.77
   0  -5  -4   11.13    0.71
   0   5  -4   11.20    0.52
   0  -5   5   12.12    0.50
   0  -5   5   11.32    0.74
   0   5   5   12.28    0.90
   0   5   5   11.43    0.55
   0  -5  -5   12.07    0.86
   0   5  -5   11.81    0.54
   0  -5  -5   12.73    0.66
   0   5  -5   12.45    0.53
   0  -5  -5   12.96    0.58
   0   5   6    4.76    0.57
   0  -5   6    4.61    0.30
   0   5   6    3.88    0.45
   0  -5   6    4.26    0.53
   0  -5  -6    4.22    0.63
   0   5  -6    5.19    0.52
   0   5  -6    5.39    0.33
   0  -5  -6    4.90    0.61
   0  -5   7   53.16    1.95
   0  -5   7   52.39    1.59
   0   5   7   49.15    1.84
   0   5  -7   53.80    1.58
   0   5  -7   52.34    1.90
   0  -5  -7   52.29    1.80
   0  -5   8   12.12    0.87
   0   5   8   10.66    0.87
   0  -5   8   10.32    0.55
   0   5  -8   11.28    0.53
   0   5  -8   10.08    0.71
   0  -5  -8   10.55    0.98
   0  -5  -8   11.19    0.71
   0   5   9   19.44    1.20
   0  -5   9   22.05    0.98
   0  -5  -9   20.49    1.07
   0  -5  -9   18.59    1.01
   0  -5  -9   20.31    1.37
   0   5  10    2.80    0.81
   0  -5  10    2.32    0.77
   0  -5 -10    2.02    0.69
   0  -5 -10    3.27    0.54
   0   5  11    6.99    0.99
   0  -5  11    7.13    0.98
   0   5  12   11.46    1.25
   0  -5  12   12.40    1.24
   0  -5  13    1.92    1.05
   0   5  13    1.72    0.98
   0   6   0  495.50   14.40
   0   6   0  476.96   13.60
   0  -6   0  461.35   13.33
   0  -6   1  147.98    4.12
   0   6   1  151.87    4.28
   0   6   1  124.20    3.60
   0  -6  -1  148.97    4.25
   0   6  -1  153.22    4.27
   0  -6  -1  143.32    4.08
   0  -6   2    2.67    0.26
   0   6   2    2.54    0.29
   0  -6   2    2.84    0.30
   0  -6   2    1.98    0.23
   0   6   2    2.25    0.31
   0  -6  -2    2.33    0.36
   0  -6  -2    2.29    0.23
   0  -6  -2    2.99    0.36
   0  -6   3   79.60    2.24
   0  -6   3   77.82    2.25
   0   6   3   75.82    2.43
   0  -6   3   83.07    2.49
   0   6   3   84.53    2.62
   0   6   3   78.53    2.35
   0  -6  -3   83.09    2.62
   0  -6  -3   76.32    2.32
   0  -6  -3   81.95    2.44
   0   6  -3   81.93    2.15
   0   6   4    5.29    0.50
   0   6   4    6.20    0.71
   0  -6   4    5.22    0.31
   0  -6   4    4.62    0.51
   0   6   4    5.70    0.40
   0  -6  -4    5.42    0.40
   0  -6  -4    4.81    0.48
   0   6  -4    5.54    0.40
   0  -6  -4    5.21    0.37
   0  -6   5    3.50    0.33
   0  -6   5    5.23    0.51
   0   6   5    4.82    0.52
   0   6   5    4.58    0.37
   0  -6  -5    4.57    0.36
   0  -6  -5    5.08    0.61
   0   6  -5    4.04    0.37
   0  -6  -5    4.22    0.45
   0  -6   6   44.68    1.64
   0   6   6   47.22    1.71
   0  -6   6   47.90    1.46
   0  -6  -6   44.09    1.82
   0  -6  -6   43.05    1.51
   0   6  -6   49.36    1.63
   0   6   7    5.10    0.64
   0  -6   7    5.99    0.36
   0  -6   7    6.85    0.66
   0   6  -7    6.96    0.59
   0  -6  -7    5.29    0.53
   0  -6  -7    6.54    0.79
   0  -6   8    0.66    0.23
   0   6   8    1.90    0.61
   0  -6   8    0.71    0.23
   0  -6   8    1.50    0.57
   0   6  -8    1.12    0.38
   0  -6  -8    2.13    0.69
   0  -6  -8    1.08    0.63
   0   6   9   21.91    1.27
   0  -6   9   19.00    1.19
   0  -6  -9   20.90    1.10
   0  -6  -9   18.17    1.14
   0  -6  -9   20.20    1.37
   0  -6  10   22.35    1.36
   0   6  10   27.15    1.75
   0  -6 -10   25.07    1.13
   0  -6  11    1.62    0.85
   0   6  11    1.40    0.77
   0  -6  12    0.73    0.86
   0   6  12    0.93    0.82
   0   6  13   -0.15    0.87
   0  -6  13    0.84    0.88
   0  -7   0    0.05    0.25
   0   7   0    0.08    0.19
   0   7   0    0.34    0.17
   0   7   1   14.99    0.56
   0  -7   1   14.44    0.60
   0   7   1   15.02    0.62
   0   7  -1   14.06    0.57
   0   7  -1   14.00    0.42
   0  -7  -1   13.59    0.58
   0  -7  -1   14.34    0.67
   0   7   2   46.70    1.48
   0   7   2   47.06    1.47
   0  -7   2   45.83    1.39
   0  -7   2   46.41    1.46
   0  -7   2   46.85    1.46
   0  -7  -2   39.18    1.24
   0  -7  -2   42.55    1.42
   0  -7  -2   45.00    1.48
   0  -7   3   18.65    0.80
   0  -7   3   19.62    0.81
   0   7   3   19.97    0.85
   0   7   3   21.08    0.78
   0  -7   3   19.48    0.75
   0  -7  -3   20.27    0.85
   0  -7  -3   19.40    0.73
   0  -7  -3   19.70    0.93
   0   7   4    2.29    0.34
   0  -7   4    3.27    0.36
   0   7   4    4.08    0.62
   0   7   4    1.99    0.42
   0  -7   4    2.92    0.27
   0  -7   4    3.12    0.44
   0  -7  -4    2.22    0.43
   0  -7  -4    2.74    0.55
   0   7  -4    2.76    0.22
   0  -7  -4    2.95    0.29
   0   7   5    8.87    0.66
   0  -7   5    8.16    0.65
   0  -7   5    8.25    0.47
   0   7  -5    9.34    0.51
   0  -7  -5    7.20    0.51
   0  -7  -5    8.86    0.59
   0  -7  -5    8.36    0.45
   0  -7   6    2.83    0.31
   0  -7   6    3.76    0.53
   0   7   6    2.50    0.74
   0  -7  -6    1.90    0.46
   0  -7  -6    1.33    0.64
   0   7  -6    2.88    0.37
   0   7   7    0.23    0.49
   0  -7   7    1.16    0.46
   0  -7   7    0.29    0.23
   0  -7  -7    0.51    0.62
   0   7  -7    0.17    0.28
   0  -7  -7    0.14    0.41
   0   7   8    0.90    0.58
   0  -7   8    0.41    0.25
   0  -7   8    0.70    0.54
   0  -7  -8    0.45    0.62
   0  -7  -8    0.64    0.73
   0   7   9   49.87    2.12
   0  -7   9   48.63    2.05
   0  -7  -9   51.76    2.28
   0  -7  -9   54.52    2.02
   0  -7  10   -0.14    0.55
   0   7  10    0.13    0.57
   0  -7 -10    0.01    0.46
   0  -7 -10   -0.18    0.38
   0   7  11    1.27    0.84
   0  -7  11    1.93    0.81
   0   7  12    0.72    0.90
   0  -7  12    2.11    0.93
   0  -7  13    3.66    1.14
   0   7  13    3.65    1.14
   0  -8   0  119.60    3.50
   0   8   0  127.64    3.71
   0   8   0  127.73    3.54
   0   8   1  447.16   13.37
   0   8   1  457.00   13.45
   0  -8   1  445.17   13.09
   0   8  -1  456.82   13.50
   0  -8  -1  438.87   13.03
   0  -8   2   12.66    0.57
   0  -8   2   11.04    0.69
   0   8   2   12.86    0.59
   0   8   2   12.55    0.59
   0  -8  -2   11.54    0.79
   0  -8  -2   12.45    0.69
   0  -8  -2   11.64    0.64
   0  -8   3   39.40    1.36
   0  -8   3   35.96    1.26
   0   8   3   33.37    1.19
   0  -8   3   39.47    1.28
   0   8   3   36.98    1.36
   0  -8  -3   39.00    1.39
   0  -8  -3   39.18    1.26
   0  -8  -3   38.62    1.42
   0  -8   4    0.09    0.18
   0  -8   4    0.09    0.19
   0  -8   4   -0.06    0.29
   0  -8  -4    0.01    0.28
   0  -8  -4   -0.02    0.20
   0  -8  -4   -0.02    0.39
   0   8   5   -0.47    0.32
   0  -8   5    0.01    0.32
   0  -8   5    0.12    0.16
   0  -8   5   -0.09    0.22
   0  -8  -5    0.07    0.30
   0  -8  -5   -0.40    0.40
   0  -8  -5    0.05    0.19
   0  -8   6   16.54    0.71
   0   8   6   14.86    1.03
   0  -8   6   14.39    0.86
   0  -8   6   14.27    0.66
   0  -8  -6   15.73    0.83
   0  -8  -6   15.78    0.81
   0  -8   7    9.61    0.53
   0   8   7    7.69    0.79
   0  -8   7   10.64    0.81
   0  -8  -7    9.67    1.01
   0  -8  -7   11.69    0.70
   0   8   8    5.98    0.76
   0  -8   8    4.58    0.74
   0  -8   8    3.36    0.38
   0  -8  -8    4.92    0.63
   0  -8  -8    5.62    0.95
   0   8   9   15.88    1.22
   0  -8   9   17.91    1.17
   0  -8  -9   18.68    1.05
   0  -8  -9   17.06    1.33
   0   8  10   22.70    1.39
   0  -8  10   19.25    1.34
   0  -8 -10   19.95    1.11
   0  -8 -10   20.29    1.22
   0  -8  11    0.40    0.71
   0   8  11    1.08    0.98
   0  -8 -11   -0.01    0.48
   0  -8  12    5.45    1.01
   0   8  12    5.71    1.11
   0   9   0   -0.03    0.22
   0   9   0    0.32    0.16
   0  -9   0    0.52    0.33
   0   9   1  875.56   26.95
   0   9   1  873.11   27.33
   0  -9   1  866.45   26.60
   0  -9  -1  873.50   26.94
   0   9  -1  911.58   27.11
   0   9  -1  867.96   27.03
   0   9   2  120.44    3.60
   0  -9   2  115.80    3.56
   0  -9   2  114.95    3.38
   0   9   2  114.15    3.49
   0  -9  -2  114.96    3.37
   0  -9  -2  118.16    3.58
   0  -9  -2  112.89    3.44
   0  -9   3   55.60    1.81
   0  -9   3   56.73    1.73
   0   9   3   61.97    2.08
   0  -9  -3   59.18    1.97
   0  -9  -3   58.57    2.02
   0  -9   4    3.66    0.46
   0  -9   4    3.87    0.35
   0  -9   4    3.28    0.33
   0  -9  -4    3.93    0.49
   0  -9  -4    3.74    0.57
   0  -9  -4    4.27    0.34
   0  -9   5    1.01    0.33
   0  -9   5    1.11    0.35
   0  -9   5    1.09    0.44
   0  -9  -5    1.18    0.37
   0  -9  -5    1.87    0.54
   0  -9  -5    1.23    0.46
   0  -9   6    7.51    0.67
   0  -9   6    6.11    0.46
   0  -9   6    4.71    0.36
   0   9   6    4.92    0.62
   0  -9  -6    6.67    0.78
   0  -9  -6    5.87    0.81
   0  -9   7    1.67    0.38
   0  -9   7    1.65    0.37
   0  -9   7    2.53    0.57
   0   9   7    1.33    0.78
   0  -9  -7    1.20    0.53
   0  -9  -7    2.21    0.73
   0   9   8   42.25    2.07
   0  -9   8   41.87    1.43
   0  -9   8   42.01    1.78
   0  -9  -8   43.27    2.14
   0  -9  -8   41.05    1.67
   0  -9   9    0.04    0.31
   0  -9   9   -0.21    0.58
   0   9   9    1.04    0.62
   0  -9  -9    1.14    0.52
   0  -9  -9    0.01    0.48
   0   9  10    1.59    0.78
   0  -9  10    1.32    0.73
   0  -9 -10    0.80    0.67
   0  -9  11    3.67    0.88
   0   9  11    4.37    0.96
   0  -9 -11    3.50    0.68
   0  -9 -11    2.77    0.82
   0   9  12   -0.01    0.84
   0  -9  12    0.79    0.78
   0  10   0    0.53    0.23
   0  10   0    0.58    0.28
   0 -10   0    1.26    0.34
   0  10   1    7.88    0.44
   0 -10   1    7.50    0.51
   0  10  -1    7.72    0.48
   0 -10  -1    6.47    0.58
   0  10   2   27.98    1.05
   0 -10   2   28.18    1.04
   0 -10   2   28.23    1.11
   0 -10  -2   30.52    1.07
   0 -10  -2   27.09    1.10
   0 -10   3   68.35    2.16
   0 -10   3   67.31    2.06
   0  10   3   65.83    2.22
   0 -10   3   64.33    2.12
   0 -10  -3   73.63    2.24
   0 -10  -3   67.07    2.27
   0 -10  -3   70.77    2.32
   0 -10   4   16.48    0.84
   0 -10   4   16.78    0.76
   0 -10   4   16.36    0.76
   0 -10  -4   17.00    0.69
   0 -10  -4   15.87    0.92
   0 -10  -4   16.93    0.89
   0 -10   5    1.36    0.37
   0 -10   5    0.96    0.42
   0 -10   5    2.07    0.47
   0 -10  -5    1.48    0.29
   0 -10  -5    1.63    0.48
   0 -10  -5    2.68    0.65
   0 -10   6    0.87    0.47
   0 -10   6    0.44    0.35
   0 -10   6    0.19    0.26
   0 -10  -6    0.53    0.48
   0 -10  -6    0.50    0.66
   0 -10   7    8.32    0.62
   0 -10   7    9.38    0.84
   0 -10   7   10.77    0.64
   0  10   7   10.66    0.89
   0 -10  -7   12.25    1.07
   0 -10  -7    9.77    0.82
   0 -10   8   76.01    2.35
   0  10   8   72.96    2.72
   0 -10  -8   78.95    2.84
   0  10   9    0.87    0.62
   0 -10   9   -0.57    0.65
   0 -10  -9    0.54    0.56
   0 -10  10   -0.22    0.61
   0  10  10    0.28    0.66
   0 -10 -10    0.14    0.53
   0 -10  11    8.42    1.13
   0  10  11    9.58    1.17
   0 -10 -11    7.32    0.88
   0 -10 -11   10.10    1.11
   0 -10  12    2.79    1.07
   0  10  12    5.84    1.06
   0 -11   0    0.26    0.29
   0  11   0   -0.01    0.21
   0 -11   1    8.49    0.55
   0  11   1    8.32    0.44
   0 -11  -1    7.25    0.57
   0 -11   2    0.18    0.28
   0  11   2    0.10    0.25
   0 -11  -2   -0.06    0.37
   0 -11   3    0.31    0.33
   0 -11   3    0.31    0.34
   0 -11   3    0.84    0.29
   0 -11  -3    0.29    0.38
   0 -11  -3    0.17    0.30
   0 -11   4   -0.21    0.34
   0 -11   4    0.06    0.34
   0 -11   4    0.20    0.27
   0 -11  -4    0.26    0.40
   0 -11  -4    0.04    0.22
   0 -11  -4    0.18    0.44
   0 -11   5    4.96    0.67
   0 -11   5    5.26    0.58
   0 -11   5    5.98    0.46
   0 -11  -5    5.64    0.52
   0 -11  -5    6.20    0.78
   0 -11  -5    6.06    0.72
   0 -11   6  169.19    5.60
   0 -11   6  190.73    6.05
   0 -11   6  196.94    5.91
   0 -11  -6  187.19    6.21
   0 -11  -6  196.85    6.23
   0 -11   7   11.02    0.98
   0 -11   7   11.83    0.70
   0 -11  -7    8.81    0.92
   0  11   8   17.44    1.16
   0 -11   8   17.55    0.85
   0 -11   8   16.29    1.14
   0 -11  -8   14.91    1.10
   0 -11   9   20.35    1.34
   0  11   9   18.94    1.25
   0 -11  -9   18.78    1.49
   0  11  10   10.63    1.07
   0 -11  10   11.22    1.08
   0 -11 -10   10.26    1.05
   0  11  11   11.19    1.47
   0 -11  11   10.60    1.12
   0 -11 -11    9.96    1.10
   0 -11  12    4.63    1.10
   0  11  12    5.17    1.44
   0 -11 -12    6.27    1.06
   0  12   0    0.07    0.20
   0 -12   0   -0.11    0.31
   0  12   1    1.35    0.36
   0 -12   1    0.88    0.39
   0 -12  -1    1.66    0.45
   0 -12   2   86.40    2.72
   0  12   2   85.15    2.88
   0 -12  -2   88.69    2.87
   0 -12   3   27.95    1.09
   0 -12   3   26.95    1.23
   0 -12  -3   26.66    1.19
   0 -12  -3   28.83    1.09
   0 -12   4   32.30    1.25
   0 -12   4   32.15    1.30
   0 -12  -4   29.51    1.21
   0 -12  -4   32.10    1.41
   0 -12   5  109.90    3.60
   0 -12   5  114.56    3.57
   0 -12  -5  115.46    3.79
   0 -12  -5   97.81    3.30
   0 -12   6  207.81    6.69
   0 -12   6  214.25    6.40
   0 -12  -6  215.27    6.94
   0 -12   7  443.40   13.45
   0 -12   7  450.85   14.37
   0 -12  -7  443.25   14.16
   0 -12   8    2.89    0.36
   0 -12   8    1.72    0.76
   0 -12  -8    1.82    0.68
   0 -12   9   92.88    3.47
   0 -12  -9   95.57    3.51
   0 -12  10   26.31    1.51
   0 -12 -10   25.27    1.57
   0 -12  11    1.37    0.87
   0  12  11    2.57    0.89
   0 -12 -11    2.24    0.84
   0 -13   0   -0.25    0.23
   0  13   1    0.63    0.37
   0 -13   1    0.90    0.39
   0 -13  -1    0.85    0.45
   0 -13   2    5.93    0.54
   0  13   2    6.97    0.53
   0 -13  -2    7.34    0.67
   0 -13   3  129.59    4.21
   0 -13   3  136.95    4.21
   0 -13  -3  129.01    4.13
   0 -13  -3  137.52    4.39
   0 -13   4    9.48    0.70
   0 -13   4    9.78    0.59
   0 -13  -4    7.98    0.67
   0 -13  -4   11.77    0.81
   0 -13   5   50.54    1.95
   0 -13   5   51.63    1.77
   0 -13  -5   50.61    2.00
   0 -13   6   58.50    2.25
   0 -13   6   58.35    1.96
   0 -13  -6   59.97    2.30
   0 -13   7   24.76    1.12
   0 -13   7   27.02    1.38
   0 -13  -7   23.12    1.32
   0 -13   8   43.49    1.93
   0 -13   8   45.72    1.73
   0 -13  -8   48.57    2.07
   0 -13   9   68.94    2.79
   0 -13  -9   76.37    3.02
   0 -13  10   12.40    1.09
   0 -13 -10   12.08    1.11
   0 -13  11    0.57    0.84
   0 -13 -11    1.88    0.83
   0 -14   0    5.37    0.60
   0 -14   1   11.75    0.75
   0 -14  -1   12.60    0.81
   0 -14   2    1.50    0.46
   0 -14  -2    1.52    0.59
   0 -14   3    6.52    0.61
   0 -14   3    5.09    0.57
   0 -14  -3    3.68    0.49
   0 -14  -3    5.67    0.60
   0 -14   4    8.99    0.74
   0 -14   4   10.00    0.67
   0 -14  -4    8.77    0.89
   0 -14  -4    8.49    0.65
   0 -14   5    6.82    0.68
   0 -14   5    7.54    0.70
   0 -14  -5    6.43    0.79
   0 -14   6    8.72    0.82
   0 -14   6    8.80    0.75
   0 -14  -6    7.71    0.94
   0 -14   7    0.15    0.55
   0 -14   7    0.17    0.43
   0 -14  -7    0.37    0.61
   0 -14   8   14.46    1.08
   0 -14   8   10.27    0.77
   0 -14  -8   11.48    1.06
   0 -14   9   58.55    2.49
   0 -14  -9   61.08    2.63
   0 -14  10    0.69    0.72
   0 -14 -10    0.13    0.73
   0 -14  11    7.40    1.14
   0 -14 -11    6.58    1.13
   0 -15   0    0.08    0.39
   0 -15   1    9.37    0.74
   0 -15  -1    9.24    0.76
   0 -15   2   11.61    0.83
   0 -15  -2   12.94    0.91
   0 -15   3   58.34    2.09
   0 -15   3   58.11    2.08
   0 -15  -3   46.83    1.98
   0 -15  -3   43.46    1.75
   0 -15   4    8.62    0.67
   0 -15   4    9.77    0.75
   0 -15  -4    9.46    0.95
   0 -15   5    3.66    0.65
   0 -15   5    2.94    0.47
   0 -15  -5    2.39    0.76
   0 -15   6   20.65    1.16
   0 -15   6   21.06    0.99
   0 -15  -6   20.04    1.34
   0 -15   7    0.52    0.36
   0 -15  -7    1.04    0.72
   0 -15   8    8.24    0.87
   0 -15  -8    3.87    0.94
   0 -15   9    0.95    0.78
   0 -15  -9    1.74    0.80
   0 -15  10    1.31    0.81
   0 -15 -10    0.85    0.76
   0 -16   0   51.35    1.98
   0 -16   1  100.29    3.40
   0 -16  -1  104.37    3.56
   0 -16   2  108.12    3.49
   0 -16   2  114.88    3.76
   0 -16  -2  112.93    3.80
   0 -16   3  154.59    5.07
   0 -16   3  147.93    4.74
   0 -16  -3  151.58    5.03
   0 -16   4    0.76    0.65
   0 -16   4    0.44    0.63
   0 -16  -4    0.26    0.65
   0 -16   5    0.57    0.41
   0 -16   5    0.61    0.49
   0 -16  -5    0.63    0.64
   0 -16   6    1.06    0.53
   0 -16   6    1.62    0.57
   0 -16  -6    0.47    0.73
   0 -16   7   12.28    1.00
   0 -16   7   14.83    0.96
   0 -16  -7   16.74    1.21
   0 -16   8   27.72    1.53
   0 -16  -8   27.57    1.64
   0 -16   9   12.35    1.17
   0 -16  -9   11.62    1.30
   0 -16  10   10.68    1.24
   0 -16 -10   12.63    1.33
   0 -17   0   -0.10    0.51
   0 -17   1   43.11    1.77
   0 -17  -1   46.17    1.86
   0 -17   2   19.02    1.03
   0 -17   2   17.80    0.96
   0 -17  -2   16.21    1.08
   0 -17   3    5.56    0.62
   0 -17   3    4.56    0.66
   0 -17  -3    5.49    0.78
   0 -17   4   -0.26    0.43
   0 -17   4   -0.13    0.48
   0 -17  -4   -0.28    0.61
   0 -17   5    1.31    0.45
   0 -17   5    0.62    0.53
   0 -17  -5    0.89    0.71
   0 -17   6    6.90    0.81
   0 -17   6    5.35    0.63
   0 -17  -6    9.45    1.02
   0 -17   7   17.16    1.09
   0 -17   7   16.02    1.18
   0 -17  -7   16.84    1.30
   0 -17   8   10.03    1.04
   0 -17  -8    9.16    1.18
   0 -17   9    8.41    1.07
   0 -17  -9    7.89    1.11
   0 -18   0   57.12    2.25
   0 -18   1   13.70    0.97
   0 -18  -1   12.95    0.99
   0 -18   2    0.95    0.48
   0 -18   2    1.20    0.56
   0 -18  -2    0.72    0.64
   0 -18   3    1.24    0.52
   0 -18   3    1.51    0.76
   0 -18  -3    2.12    0.72
   0 -18   4    3.29    0.84
   0 -18   4    2.21    0.59
   0 -18  -4    4.97    0.83
   0 -18   5    0.81    0.57
   0 -18   5    0.67    0.46
   0 -18  -5    0.69    0.73
   0 -18   6    0.56    0.58
   0 -18   6    0.68    0.45
   0 -18  -6    1.68    0.78
   0 -18   7    5.25    0.84
   0 -18   7    4.26    0.61
   0 -18  -7    5.33    0.99
   0 -18   8    0.63    0.66
   0 -18  -8    0.45    0.80
   0 -18   9    1.75    0.90
   0 -18  -9    4.29    0.97
   0 -19   0    0.33    0.58
   0 -19   1    8.76    0.89
   0 -19  -1    8.50    0.95
   0 -19   2   17.14    0.95
   0 -19   2   19.37    1.16
   0 -19  -2   18.04    1.22
   0 -19   3    1.84    0.65
   0 -19   3    3.87    0.60
   0 -19  -3    2.69    0.81
   0 -19   4    4.04    0.66
   0 -19   4    4.17    0.64
   0 -19  -4    6.04    0.90
   0 -19   5    3.87    0.66
   0 -19   5    5.45    0.69
   0 -19  -5    3.62    0.92
   0 -19   6    0.18    0.46
   0 -19   6    0.05    0.37
   0 -19  -6   -0.40    0.61
   0 -19   7   18.64    1.31
   0 -19  -7   21.20    1.54
   0 -19   8    0.53    0.73
   0 -19  -8    0.76    0.90
   0 -20   0    1.44    0.68
   0 -20   1    5.78    0.86
   0 -20  -1    8.59    0.94
   0 -20   2    0.48    0.67
   0 -20   2    1.26    0.63
   0 -20  -2    1.15    0.71
   0 -20   3    0.09    0.46
   0 -20   3    0.14    0.52
   0 -20  -3    0.21    0.61
   0 -20   4    0.09    0.48
   0 -20   4   -0.06    0.47
   0 -20  -4    0.40    0.66
   0 -20   5    0.40    0.51
   0 -20  -5    0.23    0.79
   0 -20   6    2.68    0.74
   0 -20   6    3.97    0.65
   0 -20  -6    4.15    1.00
   0 -20   7    0.40    0.65
   0 -20  -7    0.17    1.18
   0 -21   0   -0.08    0.59
   0 -21   1   20.14    1.27
   0 -21   1   22.44    1.38
   0 -21  -1   22.11    1.39
   0 -21   2    0.63    0.46
   0 -21   2   -0.65    0.59
   0 -21  -2    0.29    0.70
   0 -21   3    0.04    0.75
   0 -21   3    0.08    0.45
   0 -21  -3    0.02    0.61
   0 -21   4   -0.04    0.53
   0 -21   4   -0.23    0.74
   0 -21  -4    1.53    0.77
   0 -21   5    2.76    0.73
   0 -21   5    1.15    0.68
   0 -21  -5    4.85    1.00
   0 -21   6   10.94    0.93
   0 -21   6   11.64    1.04
   0 -21  -6   12.02    1.43
   0 -21   7    3.21    0.89
   0 -21  -7    4.55    1.16
   0 -22   0   -0.29    0.68
   0 -22   1    6.58    0.95
   0 -22  -1    7.63    1.01
   0 -22   2    0.50    0.66
   0 -22   2    0.05    0.65
   0 -22  -2    0.98    0.77
   0 -22   3    0.64    0.57
   0 -22   3    0.89    0.64
   0 -22  -3    0.96    0.83
   0 -22   4    7.43    0.97
   0 -22   4    7.99    0.88
   0 -22  -4    7.49    1.13
   0 -22   5    1.87    0.95
   0 -22   5    1.74    0.72
   0 -22  -5    1.04    0.99
   0 -22   6    0.02    0.51
   0 -22  -6   -0.06    0.76
   0 -23   0   -0.20    0.71
   0 -23   1    7.63    1.07
   0 -23  -1    7.42    1.41
   0 -23   2   59.83    2.63
   0 -23  -2   63.10    2.84
   0 -23   3   21.54    1.40
   0 -23  -3   21.96    1.58
   0 -23   4    0.59    0.71
   0 -23  -4    0.90    0.88
   0 -24   0   45.05    2.29
   0 -24   1   42.17    2.14
   0 -24  -1   44.88    2.25
   0 -24   2   63.98    2.86
   0 -24  -2   58.47    2.83
  -1   0  14   -0.16    0.85
  -1   0  13    0.65    0.85
  -1   0  12   -0.27    0.69
   1   0 -11   29.38    1.21
  -1   0  11   34.86    1.76
   1   0 -10   -0.01    0.34
  -1   0  10   -0.28    0.57
   1   0  -9    9.67    0.50
  -1   0   9   10.82    0.89
  -1   0   9    7.64    0.59
   1   0  -8   -0.08    0.38
   1   0  -8   -0.08    0.27
  -1   0   8   -0.33    0.41
  -1   0   8    0.14    0.26
   1   0  -7   35.20    1.21
   1   0  -7   34.93    1.39
  -1   0   7   36.26    1.40
  -1   0   7   36.20    1.17
   1   0  -6    0.27    0.26
   1   0  -6    0.15    0.23
   1   0  -6   -0.15    0.33
  -1   0   6   -0.01    0.25
  -1   0   6   -0.14    0.24
  -1   0   6    0.06    0.34
   1   0  -5  224.34    6.63
   1   0  -5  218.05    6.27
   1   0  -5  231.44    6.57
  -1   0   5  219.85    6.29
  -1   0   5  223.58    6.34
  -1   0   5  231.65    6.77
   1   0  -4    0.12    0.23
   1   0  -4   -0.03    0.19
   1   0  -4   -0.04    0.23
  -1   0   4    0.07    0.15
  -1   0   4   -0.02    0.18
  -1   0   4   -0.08    0.24
   1   0  -3  637.45   18.63
   1   0  -3  671.38   19.58
  -1   0   3  668.74   19.69
  -1   0   3  604.42   17.73
  -1   0   3  643.70   18.77
   1   0   1   -0.09    0.17
  -1   0  -1   -0.03    0.08
  -1   0  -1   -0.05    0.03
  -1   0  -1   -0.16    0.15
   1   0   2   -0.15    0.21
  -1   0  -2    0.01    0.19
  -1   0  -2   -0.02    0.16
  -1   0  -2   -0.07    0.13
   1   0   3    0.01    0.23
   1   0   3   -0.01    0.14
  -1   0  -3   -0.04    0.21
  -1   0  -3    0.08    0.13
  -1   0  -3   -0.03    0.22
  -1   0  -3    0.07    0.20
   1   0   4    0.01    0.14
   1   0   4   -0.27    0.27
  -1   0  -4   -0.07    0.22
  -1   0  -4    0.42    0.28
  -1   0  -4    0.05    0.16
   1   0   5    3.73    0.27
   1   0   5    3.75    0.47
  -1   0  -5    3.17    0.40
  -1   0  -5    2.86    0.48
  -1   0  -5    4.26    0.31
   1   0   6    0.39    0.35
   1   0   6    0.08    0.17
  -1   0  -6    0.08    0.16
  -1   0  -6    0.21    0.38
   1   0   7   29.90    1.27
   1   0   7   28.35    0.98
  -1   0  -7   28.15    0.94
  -1   0  -7   29.01    1.31
   1   0   8    0.21    0.45
   1   0   8    0.04    0.22
  -1   0  -8   -0.12    0.18
  -1   0  -8   -0.34    0.47
   1   0   9    0.31    0.60
  -1   0  -9    0.21    0.59
  -1   0  -9    0.27    0.18
   1   0  10   -0.45    0.66
  -1   0 -10    0.92    0.66
   1   0  11    8.19    1.02
  -1   0 -11    5.94    1.02
   1   0  12   -0.40    0.82
  -1   1  14   13.58    1.41
  -1  -1  14   12.68    1.37
  -1  -1  13    8.56    1.26
  -1   1  13   10.51    1.24
  -1   1  12   16.34    1.67
  -1  -1  12   16.98    1.33
   1  -1 -11    0.84    0.43
  -1  -1  11    0.24    0.69
  -1   1  11    0.30    0.68
   1  -1 -10  133.12    4.17
  -1  -1  10  130.81    4.46
  -1   1  10  123.47    4.32
   1   1  -9    9.43    0.56
   1  -1  -9    7.65    0.63
  -1   1   9   10.24    0.85
  -1  -1   9    8.15    0.56
  -1  -1   9    7.20    0.52
  -1   1   9    6.66    0.47
   1  -1  -8    6.65    0.64
   1   1  -8    6.38    0.47
   1  -1  -8    4.03    0.50
   1   1  -8    5.05    0.43
  -1   1   8    4.35    0.46
  -1  -1   8    5.14    0.38
  -1  -1   8    5.64    0.64
  -1   1   8    6.91    0.63
   1  -1  -7    0.01    0.42
   1   1  -7    0.44    0.28
   1  -1  -7    0.51    0.34
   1   1  -7    0.33    0.36
  -1   1   7    0.45    0.21
  -1  -1   7    0.92    0.43
  -1   1   7    0.99    0.42
  -1  -1   7    0.22    0.29
  -1  -1   7    0.55    0.30
   1  -1  -6    9.78    0.69
   1   1  -6   10.16    0.47
   1  -1  -6    9.70    0.50
   1   1  -6    9.71    0.51
   1   1  -6    8.28    0.60
   1  -1  -6   10.35    0.55
  -1  -1   6    9.40    0.46
  -1  -1   6   10.67    0.66
  -1   1   6    9.63    0.67
  -1   1   6    8.90    0.54
  -1  -1   6   13.03    0.61
  -1   1   6    9.64    0.61
   1  -1  -5    8.35    0.60
   1   1  -5    7.36    0.69
   1  -1  -5    8.26    0.55
   1  -1  -5    7.91    0.46
   1   1  -5    7.85    0.47
   1   1  -5    8.19    0.47
  -1   1   5    6.36    0.57
  -1  -1   5    6.94    0.55
  -1  -1   5    7.98    0.45
  -1   1   5    8.84    0.47
  -1   1   5    7.94    0.39
  -1  -1   5    7.38    0.40
  -1  -1   5    7.65    0.46
   1  -1  -4  466.11   13.40
   1   1  -4  458.81   13.36
   1  -1  -4  452.86   13.37
   1  -1  -4  389.43   11.30
   1   1  -4  452.74   12.93
   1  -1  -4  457.54   13.31
   1   1  -4  452.23   13.19
  -1   1   4  462.88   13.33
  -1   1   4  459.67   13.51
  -1  -1   4  467.70   13.57
  -1   1   4  448.13   13.09
  -1  -1   4  447.00   12.77
  -1  -1   4  448.44   13.06
   1   1  -3  143.20    3.92
   1   1  -3  151.65    4.18
   1  -1  -3  136.21    3.81
   1  -1  -3  151.34    4.16
   1  -1  -3  145.89    4.08
  -1   1   3  144.48    4.04
  -1  -1   3  149.53    4.10
  -1   1   3  144.80    4.11
  -1   1   3  151.67    4.31
  -1  -1   3  151.79    4.22
  -1  -1   3  148.87    4.10
   1   1  -2   39.98    1.12
   1  -1  -2   41.79    1.19
   1  -1  -2   42.79    1.21
   1   1  -2   43.03    1.18
  -1   1   2   43.80    1.29
  -1   1   2   44.76    1.23
  -1  -1   2   41.29    1.12
  -1  -1   2   46.23    1.25
   1   1   1    8.89    0.29
   1   1   1    9.13    0.37
   1  -1   1    8.55    0.44
  -1  -1  -1    8.54    0.34
  -1  -1  -1    8.51    0.33
   1   1   2   98.84    2.62
   1   1   2  102.96    2.84
   1  -1   2   98.52    2.82
  -1   1  -2   99.85    2.84
  -1  -1  -2   99.60    2.67
  -1  -1  -2   99.10    2.75
  -1  -1  -2   96.93    2.85
  -1   1  -2   97.63    2.80
  -1   1  -2  100.93    2.44
   1  -1   3    0.01    0.13
   1   1   3    0.02    0.22
   1   1   3   -0.12    0.14
   1  -1   3    0.26    0.25
  -1   1  -3   -0.34    0.22
  -1  -1  -3   -0.01    0.25
  -1   1  -3    0.08    0.09
  -1   1  -3    0.16    0.22
  -1  -1  -3    0.16    0.27
  -1  -1  -3    0.30    0.18
   1   1   4   60.53    1.92
   1  -1   4   66.59    1.83
   1   1   4   63.87    1.76
  -1   1  -4   64.26    2.04
  -1  -1  -4   62.95    1.81
  -1   1  -4   64.85    2.02
  -1  -1  -4   63.34    1.96
  -1   1  -4   65.03    1.71
  -1  -1  -4   66.77    2.14
   1  -1   5    4.50    0.49
   1   1   5    3.46    0.30
   1  -1   5    3.80    0.25
   1   1   5    3.34    0.46
  -1  -1  -5    3.60    0.38
  -1   1  -5    3.01    0.45
  -1  -1  -5    4.29    0.49
  -1   1  -5    3.98    0.24
  -1  -1  -5    4.14    0.30
  -1  -1  -5    2.53    0.29
   1  -1   6    0.75    0.20
   1  -1   6    0.80    0.42
   1   1   6    0.30    0.24
   1   1   6    0.28    0.41
  -1   1  -6    0.51    0.17
  -1   1  -6    0.85    0.51
  -1  -1  -6    0.54    0.43
  -1  -1  -6    0.72    0.24
   1   1   7  136.90    4.35
   1  -1   7  140.32    4.48
   1   1   7  133.88    4.04
   1  -1   7  131.87    3.84
  -1   1  -7  140.15    4.52
  -1  -1  -7  140.06    4.02
  -1   1  -7  137.30    3.76
  -1  -1  -7  142.23    4.59
   1  -1   8   61.43    2.25
   1  -1   8   51.76    1.76
   1   1   8   63.13    2.30
   1   1   8   50.59    1.77
  -1   1  -8   59.90    2.28
  -1   1  -8   56.75    1.59
  -1  -1  -8   63.02    2.39
  -1  -1  -8   60.88    1.95
   1  -1   9   37.06    1.72
   1   1   9   33.40    1.60
  -1  -1  -9   36.65    1.22
  -1   1  -9   36.11    1.69
  -1  -1  -9   36.54    1.74
   1   1  10    2.90    0.83
   1  -1  10    2.01    0.83
  -1   1 -10    5.47    0.83
  -1  -1 -10    3.39    0.86
   1   1  11    2.20    0.82
   1  -1  11    1.54    0.85
  -1   1 -11    1.36    0.82
  -1  -1 -11    3.53    0.89
   1   1  12   24.59    1.96
   1  -1  12   24.73    1.65
  -1   2  14    7.36    1.23
  -1  -2  14    7.91    1.29
  -1  -2  13    0.07    0.80
  -1   2  13    0.40    0.77
  -1   2  12   79.20    3.22
  -1  -2  12   75.45    3.12
   1  -2 -11   23.93    1.20
  -1   2  11   25.59    1.49
  -1  -2  11   25.16    1.51
   1   2 -10  238.84    7.09
   1  -2 -10  230.58    7.17
  -1  -2  10  224.18    7.36
  -1   2  10  219.14    7.21
   1   2  -9  145.49    4.29
  -1   2   9  142.26    4.71
  -1  -2   9  119.33    3.94
  -1  -2   9  143.76    4.68
   1   2  -8    3.53    0.39
   1  -2  -8    2.24    0.60
   1  -2  -8    4.33    0.51
  -1  -2   8    3.08    0.40
  -1   2   8    4.24    0.60
  -1   2   8    3.07    0.35
  -1  -2   8    3.04    0.58
   1  -2  -7   27.41    1.07
   1  -2  -7   26.63    1.17
   1   2  -7   27.26    1.09
   1   2  -7   25.57    0.91
  -1  -2   7   27.57    1.17
  -1   2   7   24.39    0.89
  -1   2   7   25.91    1.16
  -1  -2   7   24.21    1.00
  -1  -2   7   25.24    0.92
   1   2  -6    4.35    0.36
   1  -2  -6    4.16    0.32
   1  -2  -6    4.35    0.40
   1   2  -6    5.11    0.44
   1   2  -6    3.62    0.55
   1  -2  -6    5.04    0.41
   1  -2  -6    4.13    0.56
  -1  -2   6    4.60    0.39
  -1  -2   6    4.73    0.28
  -1   2   6    4.55    0.35
  -1  -2   6    4.57    0.49
  -1   2   6    4.64    0.48
  -1  -2   6    4.09    0.33
  -1   2   6    4.60    0.56
   1  -2  -5   28.40    1.07
   1  -2  -5   26.43    1.13
   1  -2  -5   32.77    1.08
   1   2  -5   29.96    0.98
   1   2  -5   25.15    0.94
   1   2  -5   31.03    1.19
   1  -2  -5   32.52    1.09
  -1   2   5   30.83    1.00
  -1  -2   5   31.25    1.00
  -1   2   5   31.17    1.19
  -1   2   5   30.35    1.11
  -1  -2   5   29.33    1.11
  -1  -2   5   29.39    0.99
   1   2  -4  392.57   11.25
   1   2  -4  388.77   11.33
   1  -2  -4  392.57   11.61
   1  -2  -4  405.58   11.70
   1  -2  -4  399.34   11.53
  -1  -2   4  392.48   11.32
  -1  -2   4  407.13   11.63
  -1   2   4  407.32   11.67
  -1   2   4  367.73   10.80
  -1  -2   4  389.84   11.32
  -1   2   4  391.21   11.51
   1  -2  -3  182.16    5.11
   1  -2  -3  184.46    5.18
   1   2  -3  191.90    5.33
   1   2  -3  190.21    5.22
  -1   2   3  194.25    5.37
  -1   2   3  194.77    5.54
  -1  -2   3  182.98    5.13
  -1  -2   3  189.98    5.19
  -1  -2   3  188.51    5.19
  -1   2   3  198.03    5.63
   1   2  -2  135.51    3.65
   1  -2  -2  133.70    3.61
   1  -2  -2  136.42    3.71
   1   2  -2  130.77    3.51
  -1   2   2  131.06    3.68
  -1  -2   2  132.64    3.56
  -1   2   2  134.54    3.62
  -1  -2   2  127.90    3.41
   1  -2   1    0.58    0.25
   1   2   1    0.44    0.15
   1  -2   1    0.61    0.10
   1   2   1    0.64    0.15
  -1  -2  -1    0.62    0.18
  -1  -2  -1    0.69    0.26
  -1  -2  -1    0.74    0.22
   1  -2   2   14.57    0.65
   1   2   2   12.46    0.62
   1   2   2   13.53    0.46
  -1  -2  -2   13.04    0.49
  -1  -2  -2   14.70    0.52
  -1  -2  -2   11.69    0.48
  -1   2  -2   13.36    0.59
   1   2   3   75.41    2.09
   1  -2   3   71.63    1.90
   1  -2   3   71.44    2.18
   1   2   3   74.63    2.17
  -1   2  -3   71.98    2.17
  -1   2  -3   71.62    2.11
  -1  -2  -3   69.10    2.15
  -1  -2  -3   72.15    2.15
  -1  -2  -3   69.03    1.94
   1  -2   4   10.51    0.40
   1  -2   4   10.96    0.63
   1   2   4   11.30    0.49
   1   2   4   10.34    0.58
  -1   2  -4   10.73    0.58
  -1   2  -4    9.04    0.54
  -1  -2  -4    9.74    0.53
  -1  -2  -4    9.46    0.50
  -1  -2  -4   10.28    0.50
   1   2   5   42.74    1.54
   1  -2   5   50.83    1.41
   1   2   5   49.11    1.45
   1  -2   5   47.43    1.65
  -1  -2  -5   50.92    1.60
  -1  -2  -5   45.94    1.53
  -1  -2  -5   46.01    1.67
  -1   2  -5   44.58    1.18
  -1   2  -5   47.87    1.61
   1   2   6   73.25    2.40
   1  -2   6   73.28    2.46
   1   2   6   72.09    2.18
   1  -2   6   72.99    2.07
  -1   2  -6   72.03    1.92
  -1   2  -6   73.72    2.57
  -1  -2  -6   76.82    2.28
  -1  -2  -6   75.95    2.37
  -1  -2  -6   73.75    2.56
   1  -2   7   16.33    0.65
   1   2   7   15.80    0.91
   1   2   7   15.13    0.72
   1  -2   7   14.97    0.95
  -1   2  -7   15.92    0.50
  -1  -2  -7   16.95    0.73
  -1  -2  -7   17.44    1.06
  -1   2  -7   16.20    0.92
   1   2   8   48.63    1.96
   1   2   8   42.99    1.59
   1  -2   8   43.57    1.45
   1  -2   8   47.81    1.94
  -1  -2  -8   51.00    2.11
  -1   2  -8   44.21    1.18
  -1   2  -8   54.15    2.07
  -1  -2  -8   53.16    1.74
   1  -2   9    2.48    0.73
   1   2   9    2.22    0.73
  -1  -2  -9    2.77    0.40
  -1   2  -9    4.28    0.68
  -1  -2  -9    3.32    0.82
   1   2  10    7.16    0.93
   1  -2  10    5.61    0.94
  -1  -2 -10    9.43    1.03
  -1   2 -10    7.36    0.93
   1   2  11    0.49    0.92
   1  -2  11    0.54    0.62
  -1  -2 -11   -0.89    0.73
  -1   2 -11   -0.25    0.39
   1   2  12    0.84    0.87
   1  -2  12    0.64    0.78
  -1  -3  14    7.68    1.27
  -1   3  14   10.15    1.36
  -1   3  13    9.99    1.24
  -1  -3  13   12.30    1.28
  -1   3  12    4.27    0.96
  -1  -3  12    6.39    1.01
   1  -3 -11   94.75    3.13
  -1   3  11   94.88    3.64
  -1  -3  11   95.65    3.52
   1  -3 -10  220.81    6.86
   1   3 -10  202.60    6.08
  -1  -3  10  204.52    6.79
  -1   3  10  211.65    7.03
   1   3  -9  404.94   11.92
   1  -3  -9  393.88   12.10
  -1  -3   9  400.84   12.59
  -1   3   9  363.63   11.62
  -1  -3   9  336.55   10.91
   1   3  -8   15.29    0.67
   1  -3  -8   13.88    0.70
   1  -3  -8   13.21    0.98
  -1   3   8   12.76    0.63
  -1  -3   8   13.98    0.62
  -1   3   8   14.13    0.96
  -1  -3   8   14.96    0.89
   1  -3  -7   27.54    1.25
   1  -3  -7   27.82    1.12
   1  -3  -7   29.51    1.14
   1   3  -7   29.21    1.01
  -1   3   7   27.75    0.99
  -1  -3   7   26.55    1.05
  -1  -3   7   28.74    1.19
  -1  -3   7   25.71    0.91
  -1  -3   7   29.91    1.00
  -1   3   7   31.58    1.50
   1   3  -6    5.63    0.34
   1  -3  -6    6.64    0.62
   1  -3  -6    4.95    0.48
   1  -3  -6    4.05    0.40
  -1  -3   6    4.84    0.36
  -1   3   6    5.35    0.35
  -1  -3   6    4.69    0.36
  -1  -3   6    5.52    0.48
  -1   3   6    6.03    0.59
   1  -3  -5    0.43    0.33
   1  -3  -5    0.54    0.45
   1   3  -5    0.49    0.29
   1   3  -5    0.23    0.14
   1   3  -5    0.44    0.28
   1  -3  -5    0.54    0.26
  -1  -3   5    1.20    0.17
  -1   3   5    0.86    0.24
  -1   3   5   -0.01    0.34
  -1  -3   5    0.43    0.35
  -1   3   5    0.77    0.41
   1  -3  -4   40.63    1.48
   1   3  -4   46.29    1.43
   1   3  -4   44.79    1.39
   1  -3  -4   43.27    1.39
   1  -3  -4   47.32    1.44
  -1   3   4   48.77    1.57
  -1  -3   4   43.50    1.30
  -1   3   4   46.35    1.55
  -1   3   4   44.41    1.36
  -1  -3   4   45.03    1.45
  -1  -3   4   46.26    1.36
   1   3  -3  580.12   16.97
   1  -3  -3  563.98   16.54
   1  -3  -3  581.50   17.04
   1   3  -3  579.15   16.81
  -1  -3   3  549.97   15.98
  -1   3   3  570.43   16.94
  -1   3   3  601.26   17.69
  -1   3   3  571.38   16.73
  -1  -3   3  572.04   16.39
  -1  -3   3  550.13   16.07
   1  -3  -2  157.50    4.42
   1   3  -2  150.37    4.09
   1   3  -2  155.75    4.32
   1  -3  -2  149.35    4.13
  -1  -3   2  152.15    4.19
  -1   3   2  159.24    4.44
  -1  -3   2  152.40    4.18
  -1   3   2  158.28    4.33
   1  -3  -1   30.15    0.89
   1   3  -1   29.83    0.97
  -1   3   1   30.73    0.88
  -1  -3   1   28.72    0.79
  -1  -3   1   31.05    0.97
   1  -3   0   30.15    0.82
   1   3   0   30.36    0.90
  -1  -3   0   31.63    0.95
  -1   3   0   30.60    0.84
   1   3   1    0.84    0.19
   1   3   1    1.02    0.25
   1  -3   1    1.32    0.15
  -1  -3  -1    1.57    0.22
  -1  -3  -1    0.78    0.19
  -1  -3  -1    2.48    0.29
   1  -3   2    0.41    0.14
   1   3   2    0.50    0.18
   1  -3   2    0.69    0.32
   1   3   2    0.88    0.22
  -1  -3  -2    0.84    0.22
  -1  -3  -2    0.79    0.22
  -1  -3  -2    0.67    0.32
   1  -3   3   76.71    2.38
   1   3   3   95.36    2.64
   1   3   3   92.11    2.66
  -1   3  -3   92.30    2.70
  -1  -3  -3   90.47    2.56
  -1   3  -3   91.46    2.74
  -1  -3  -3   92.40    2.69
   1  -3   4   17.09    0.86
   1   3   4   17.47    0.77
   1   3   4   16.48    0.66
  -1   3  -4   15.84    0.74
  -1  -3  -4   17.96    0.69
  -1  -3  -4   16.04    0.65
  -1  -3  -4   15.96    0.85
  -1   3  -4   16.39    0.71
   1  -3   5  286.86    8.57
   1   3   5  266.90    7.82
   1  -3   5  279.16    7.83
   1   3   5  271.36    8.08
  -1  -3  -5  263.90    7.66
  -1   3  -5  275.03    8.12
  -1  -3  -5  267.93    8.20
  -1  -3  -5  276.34    8.33
   1  -3   6   16.30    0.89
   1   3   6   14.79    0.81
   1  -3   6   13.84    0.50
   1   3   6   15.01    0.61
  -1   3  -6   14.46    0.77
  -1  -3  -6   14.60    0.64
  -1  -3  -6   15.13    0.92
  -1   3  -6   13.30    0.42
   1  -3   7   25.22    0.85
   1   3   7   26.43    0.99
   1   3   7   30.60    1.31
   1  -3   7   28.92    1.31
  -1  -3  -7   31.52    1.15
  -1  -3  -7   30.37    1.25
  -1  -3  -7   28.82    1.37
  -1   3  -7   29.59    1.27
   1  -3   8   49.02    2.00
   1   3   8   51.98    2.21
   1  -3   8   44.21    1.49
   1   3   8   41.46    1.54
  -1  -3  -8   46.72    2.05
  -1  -3  -8   52.18    1.76
  -1   3  -8   50.30    2.11
   1  -3   9    5.21    0.85
   1   3   9    5.05    0.79
  -1   3  -9    5.86    0.96
  -1  -3  -9    5.96    0.57
  -1  -3  -9    5.65    0.91
   1   3  10    0.42    0.68
   1  -3  10    0.79    0.66
  -1  -3 -10    1.29    0.80
  -1   3 -10    1.14    0.83
   1   3  11    7.10    1.03
   1  -3  11    8.60    1.05
  -1  -3 -11    7.23    1.13
   1   3  12    1.43    0.85
   1  -3  12    0.49    0.84
  -1   4  14    1.34    0.96
  -1  -4  14    0.55    0.97
  -1   4  13    1.83    0.92
  -1  -4  13    1.00    0.93
  -1   4  12    5.10    0.97
  -1  -4  12    5.38    1.05
   1  -4 -11   27.77    1.38
  -1   4  11   24.24    1.53
  -1  -4  11   26.51    1.52
   1   4 -10   32.97    1.25
   1  -4 -10   35.59    1.58
  -1  -4  10   29.04    1.53
  -1   4  10   32.37    1.63
   1   4  -9   -0.06    0.26
   1  -4  -9    0.39    0.32
  -1  -4   9    0.24    0.32
  -1   4   9   -0.61    0.54
  -1  -4   9    0.22    0.49
   1  -4  -8    4.35    0.46
   1  -4  -8    4.80    0.51
   1   4  -8    4.13    0.40
   1  -4  -8    4.80    0.73
  -1  -4   8    2.47    0.63
  -1  -4   8    3.56    0.33
  -1   4   8    2.80    0.60
  -1  -4   8    3.24    0.41
   1  -4  -7   37.94    1.40
   1  -4  -7   39.64    1.66
   1   4  -7   39.38    1.29
  -1  -4   7   37.46    1.25
  -1  -4   7   37.35    1.38
  -1   4   7   38.33    1.51
  -1   4   7   36.19    1.26
  -1  -4   7   37.21    1.45
   1  -4  -6    0.69    0.29
   1   4  -6    1.13    0.31
   1  -4  -6    2.00    0.50
   1  -4  -6    0.96    0.37
  -1  -4   6    0.98    0.34
  -1  -4   6    1.15    0.27
  -1   4   6    1.51    0.47
  -1  -4   6    2.92    0.41
  -1   4   6    1.70    0.25
   1  -4  -5  248.81    7.23
   1   4  -5  243.70    7.25
   1  -4  -5  237.33    6.97
   1  -4  -5  230.75    7.08
   1   4  -5  247.02    7.00
  -1   4   5  254.79    7.72
  -1   4   5  232.62    6.96
  -1  -4   5  242.95    7.16
  -1  -4   5  250.09    7.11
  -1  -4   5  237.40    6.74
  -1   4   5  244.64    7.11
   1  -4  -4  461.41   13.57
   1   4  -4  476.38   13.80
   1  -4  -4  501.24   14.67
   1  -4  -4  459.79   13.68
   1   4  -4  476.84   14.08
  -1   4   4  475.83   13.92
  -1  -4   4  466.51   13.40
  -1  -4   4  451.71   13.10
  -1  -4   4  448.66   13.10
  -1   4   4  454.12   13.50
  -1   4   4  483.22   14.46
   1  -4  -3  385.08   11.10
   1  -4  -3  397.24   11.47
   1   4  -3  391.74   11.32
   1   4  -3  385.82   11.12
  -1  -4   3  390.48   10.76
  -1  -4   3  386.71   11.06
  -1   4   3  401.24   11.72
  -1   4   3  387.48   11.18
  -1   4   3  403.13   11.74
  -1  -4   3  389.12   11.16
   1   4  -2   13.27    0.59
   1  -4  -2   13.06    0.57
   1   4  -2   13.63    0.51
  -1  -4   2   12.95    0.51
  -1   4   2   13.53    0.53
  -1   4   2   13.93    0.56
  -1  -4   2   12.72    0.53
   1  -4  -1    0.12    0.19
  -1   4   1    0.24    0.17
  -1  -4   1    0.13    0.21
  -1  -4   1    0.11    0.23
   1   4   0    5.09    0.34
   1  -4   0    6.25    0.29
  -1   4   0    6.38    0.29
  -1  -4   0    5.83    0.41
  -1  -4   0    6.06    0.37
   1   4   1    4.36    0.29
   1  -4   1    4.75    0.22
   1   4   1    4.67    0.38
  -1   4  -1    5.35    0.28
  -1  -4  -1    5.64    0.38
  -1  -4  -1    4.93    0.28
  -1  -4  -1    4.80    0.35
   1   4   2   61.57    1.88
   1  -4   2   59.67    1.72
   1  -4   2   62.50    1.70
   1   4   2   57.83    1.75
   1   4   2   60.29    1.73
   1  -4   2   59.87    1.87
  -1  -4  -2   59.10    1.75
  -1  -4  -2   63.34    1.84
  -1  -4  -2   58.38    1.60
   1  -4   3    0.66    0.39
   1   4   3    0.60    0.21
   1   4   3    0.84    0.28
   1   4   3    0.72    0.29
   1  -4   3    1.15    0.16
  -1  -4  -3    0.93    0.21
  -1   4  -3    0.77    0.22
  -1  -4  -3    1.35    0.41
  -1  -4  -3    0.90    0.26
   1  -4   4   29.39    0.84
   1   4   4   30.02    0.99
   1   4   4   26.55    1.17
   1  -4   4   29.75    1.19
  -1  -4  -4   28.11    0.96
  -1  -4  -4   27.48    0.98
  -1   4  -4   29.32    1.01
  -1  -4  -4   24.77    1.12
   1   4   5  134.14    4.03
   1  -4   5  127.37    3.93
   1   4   5  128.69    3.78
  -1  -4  -5  124.45    3.65
  -1  -4  -5  125.33    4.01
  -1   4  -5  125.78    3.73
  -1  -4  -5  122.64    3.72
   1   4   6   52.19    1.83
   1  -4   6   53.48    1.57
   1  -4   6   56.67    2.00
   1   4   6   52.08    1.66
  -1  -4  -6   54.19    1.76
  -1  -4  -6   56.84    2.12
  -1   4  -6   54.97    1.85
   1  -4   7  182.91    5.33
   1   4   7  195.88    6.08
   1  -4   7  187.43    5.94
   1   4   7  163.77    5.35
  -1  -4  -7  192.43    5.92
  -1   4  -7  187.94    5.84
  -1  -4  -7  188.46    6.09
   1   4   8   29.68    1.36
   1  -4   8   22.26    0.82
   1  -4   8   26.25    1.41
  -1  -4  -8   25.01    1.43
  -1   4  -8   27.65    1.25
  -1  -4  -8   25.88    1.12
  -1  -4  -8   24.21    1.08
   1  -4   9    0.56    0.64
   1   4   9   -0.18    0.58
  -1  -4  -9    0.40    0.68
  -1  -4  -9    0.11    0.43
  -1   4  -9    0.59    0.53
   1  -4  10    2.35    0.82
   1   4  10    2.68    0.82
  -1   4 -10    3.44    0.93
  -1  -4 -10    3.69    0.89
   1  -4  11    2.84    0.92
   1   4  11    1.55    0.92
  -1  -4 -11    2.30    0.94
   1   4  12    4.69    1.05
   1  -4  12    3.19    1.00
  -1  -5  14    1.86    1.05
  -1   5  14    1.21    1.05
  -1   5  13    1.49    0.92
  -1  -5  13   -0.08    0.84
  -1   5  12    1.77    0.89
  -1  -5  12    1.92    0.82
   1  -5 -11  159.55    5.34
  -1  -5  11  163.67    5.58
  -1   5  11  160.51    5.68
   1   5 -10    0.29    0.26
   1  -5 -10    0.11    0.37
  -1   5  10   -0.70    0.60
  -1  -5  10   -0.46    0.51
   1   5  -9   25.73    1.07
   1  -5  -9   22.10    1.01
   1  -5  -9   21.78    1.07
  -1  -5   9   20.88    1.19
  -1   5   9   25.48    1.57
  -1  -5   9   21.13    0.99
   1  -5  -8    1.39    0.41
   1  -5  -8    2.09    0.49
   1   5  -8    2.82    0.39
  -1  -5   8    2.13    0.34
  -1   5   8    1.90    0.59
  -1  -5   8    3.33    0.54
   1   5  -7    0.64    0.30
   1  -5  -7    0.15    0.37
   1  -5  -7    0.94    0.50
  -1   5   7    0.27    0.46
  -1  -5   7    0.71    0.41
  -1  -5   7    0.18    0.25
   1  -5  -6    1.45    0.31
   1   5  -6    2.70    0.37
   1  -5  -6    2.14    0.40
   1  -5  -6    3.55    0.56
  -1   5   6    1.52    0.30
  -1  -5   6    2.64    0.29
  -1  -5   6    1.70    0.46
  -1   5   6    2.16    0.51
   1   5  -5  285.62    8.31
   1  -5  -5  284.60    8.36
   1  -5  -5  263.52    7.80
   1  -5  -5  278.66    8.46
   1   5  -5  277.67    8.39
  -1  -5   5  275.61    7.95
  -1  -5   5  287.33    8.20
  -1  -5   5  271.15    8.01
  -1   5   5  278.18    8.19
  -1   5   5  263.73    7.97
  -1   5   5  280.32    8.60
   1  -5  -4   40.62    1.38
   1   5  -4   40.38    1.31
   1   5  -4   43.37    1.41
   1  -5  -4   40.78    1.35
   1  -5  -4   44.35    1.56
  -1   5   4   43.73    1.39
  -1   5   4   46.51    1.61
  -1   5   4   44.50    1.54
  -1  -5   4   45.22    1.28
  -1  -5   4   44.40    1.39
   1  -5  -3    0.26    0.24
   1  -5  -3    0.46    0.17
   1   5  -3    0.10    0.26
   1   5  -3    0.29    0.21
  -1   5   3   -0.10    0.22
  -1  -5   3    0.36    0.20
  -1  -5   3    0.21    0.19
  -1   5   3    0.60    0.27
   1  -5  -2   13.33    0.62
  -1   5   2   13.04    0.55
  -1  -5   2   13.83    0.60
  -1   5   2   14.07    0.58
  -1  -5   2   14.50    0.56
   1  -5  -1   28.94    0.96
  -1  -5   1   25.73    0.74
  -1   5   1   28.66    0.90
  -1  -5   1   28.89    1.02
  -1  -5   1   27.55    0.94
   1  -5   0    1.45    0.22
   1   5   0    0.87    0.24
  -1  -5   0    1.47    0.20
  -1  -5   0    0.60    0.27
  -1   5   0    0.89    0.20
   1   5   1    0.20    0.21
   1  -5   1    0.42    0.14
  -1  -5  -1    0.71    0.26
  -1  -5  -1    0.25    0.21
  -1  -5  -1    0.55    0.24
  -1   5  -1    0.46    0.20
   1   5   2   12.70    0.53
   1  -5   2   12.14    0.52
   1   5   2   13.22    0.61
   1  -5   2   11.82    0.62
   1   5   2   12.83    0.52
   1  -5   2   12.53    0.43
  -1  -5  -2   11.66    0.63
  -1  -5  -2   11.17    0.42
  -1  -5  -2   12.68    0.58
   1   5   3  114.29    3.35
   1  -5   3  120.58    3.32
   1  -5   3  116.89    3.17
   1  -5   3  112.76    3.30
   1   5   3  121.99    3.76
   1   5   3  120.15    3.45
  -1   5  -3  116.38    3.29
  -1  -5  -3  120.75    3.43
  -1  -5  -3  112.70    3.50
  -1  -5  -3  119.40    3.46
   1  -5   4  186.55    5.62
   1   5   4  191.43    5.57
   1   5   4  191.81    5.60
   1  -5   4  189.47    5.21
  -1  -5  -4  188.70    5.55
  -1  -5  -4  190.78    5.55
  -1  -5  -4  184.50    5.52
  -1   5  -4  193.54    5.58
   1   5   5   32.00    1.18
   1   5   5   30.60    1.12
   1  -5   5   32.37    1.32
   1  -5   5   29.46    0.87
  -1  -5  -5   26.94    1.27
  -1   5  -5   32.26    1.12
  -1  -5  -5   32.09    1.13
  -1  -5  -5   29.39    1.05
   1  -5   6   36.96    1.03
   1  -5   6   31.54    1.35
   1  -5   6   33.89    1.02
   1   5   6   37.96    1.64
   1   5   6   35.32    1.34
  -1  -5  -6   40.25    1.66
  -1   5  -6   40.68    1.42
  -1  -5  -6   40.25    1.40
   1  -5   7   28.34    0.96
   1   5   7   30.25    1.32
   1  -5   7   28.86    1.37
  -1  -5  -7   29.59    1.45
  -1  -5  -7   30.15    1.20
  -1   5  -7   30.58    1.24
   1   5   8    0.80    0.56
   1  -5   8    1.00    0.59
  -1  -5  -8    0.23    0.54
  -1  -5  -8    0.70    0.65
  -1   5  -8    0.34    0.45
   1   5   9    0.14    0.47
   1  -5   9   -0.12    0.50
  -1   5  -9   -0.08    0.38
  -1  -5  -9    0.19    0.58
  -1  -5  -9   -0.01    0.37
   1   5  10    1.06    0.72
   1  -5  10    0.83    0.74
  -1   5 -10    1.34    0.60
  -1  -5 -10    0.64    0.81
   1  -5  11    0.21    0.77
   1   5  11    1.29    0.85
  -1  -5 -11    0.73    0.55
   1   5  12    7.25    1.15
   1  -5  12    6.73    1.15
  -1  -6  13    0.66    0.87
  -1   6  13    0.43    0.89
  -1  -6  12    5.82    0.94
  -1   6  12    5.09    1.06
   1  -6 -11    0.74    0.70
  -1   6  11    1.44    0.81
  -1  -6  11    1.07    0.72
   1   6 -10   49.83    1.63
   1  -6 -10   46.06    1.95
  -1   6  10   48.22    2.15
  -1  -6  10   46.13    1.99
   1  -6  -9    1.96    0.49
   1   6  -9    2.47    0.40
   1  -6  -9    2.25    0.75
  -1   6   9    2.22    0.69
  -1  -6   9    2.00    0.62
  -1  -6   9    1.89    0.34
   1  -6  -8    9.35    0.86
   1   6  -8    9.36    0.60
  -1  -6   8    8.21    0.51
  -1  -6   8    8.71    0.57
  -1   6   8    9.83    0.86
   1  -6  -7   11.18    0.66
   1   6  -7   11.58    0.64
   1  -6  -7   10.19    0.72
  -1   6   7   10.28    1.02
  -1  -6   7   11.11    0.56
  -1  -6   7   12.19    0.77
   1  -6  -6   57.80    1.86
   1  -6  -6   62.19    2.04
   1   6  -6   62.91    1.98
   1  -6  -6   63.11    2.25
  -1   6   6   58.99    2.05
  -1  -6   6   54.81    1.75
  -1  -6   6   56.55    1.97
   1   6  -5  132.45    4.08
   1   6  -5  140.25    4.16
   1  -6  -5  135.35    4.01
   1  -6  -5  136.00    4.11
   1  -6  -5  132.18    4.24
  -1   6   5  132.99    4.00
  -1  -6   5  136.70    3.99
  -1   6   5  144.07    4.38
  -1   6   5  135.68    4.30
  -1  -6   5  131.20    3.96
   1  -6  -4  213.72    6.18
   1   6  -4  221.16    6.48
   1   6  -4  217.88    6.41
   1  -6  -4  225.15    6.52
  -1  -6   4  219.54    6.38
  -1   6   4  218.10    6.38
  -1  -6   4  213.83    6.23
  -1   6   4  219.98    6.52
  -1   6   4  230.02    6.87
   1  -6  -3   49.52    1.56
   1  -6  -3   50.84    1.52
  -1   6   3   51.61    1.66
  -1  -6   3   52.74    1.58
  -1   6   3   53.65    1.64
  -1  -6   3   50.21    1.53
   1  -6  -2    1.90    0.34
  -1  -6   2    1.38    0.24
  -1  -6   2    1.47    0.30
  -1   6   2    2.05    0.27
  -1   6   2    2.47    0.35
  -1  -6   2    1.85    0.33
   1   6  -1    0.30    0.13
   1  -6  -1    0.76    0.27
  -1  -6   1    0.52    0.25
  -1   6   1    0.53    0.20
  -1   6   1    0.46    0.17
  -1  -6   1    0.58    0.29
  -1  -6   1    0.25    0.15
   1   6   0    4.64    0.27
   1  -6   0    5.18    0.34
  -1   6   0    5.78    0.33
  -1  -6   0    5.40    0.41
  -1  -6   0    5.06    0.31
   1  -6   1    2.87    0.29
   1   6   1    2.47    0.29
  -1  -6  -1    3.11    0.36
  -1   6  -1    3.02    0.24
  -1  -6  -1    3.20    0.29
  -1  -6  -1    2.87    0.32
   1   6   2    4.91    0.36
   1  -6   2    5.29    0.27
   1  -6   2    4.45    0.49
   1   6   2    6.03    0.44
   1  -6   2    5.69    0.33
   1   6   2    5.40    0.39
  -1  -6  -2    5.43    0.36
  -1  -6  -2    4.34    0.44
  -1  -6  -2    5.65    0.42
   1   6   3  264.43    7.75
   1   6   3  270.99    8.29
   1  -6   3  257.28    7.55
   1  -6   3  268.32    7.49
   1  -6   3  263.86    7.53
   1   6   3  276.02    8.09
  -1  -6  -3  252.31    7.38
  -1   6  -3  266.24    7.49
  -1  -6  -3  259.12    7.34
  -1  -6  -3  257.28    7.77
   1   6   4   68.97    2.14
   1   6   4   67.48    2.15
   1  -6   4   68.69    2.28
   1  -6   4   71.45    2.00
   1  -6   4   68.77    1.97
  -1  -6  -4   70.76    2.18
  -1  -6  -4   71.36    2.12
  -1  -6  -4   72.57    2.44
  -1   6  -4   70.47    2.09
   1  -6   5  117.62    3.30
   1  -6   5  114.80    3.67
   1   6   5  111.59    3.44
   1   6   5  117.60    3.60
  -1   6  -5  120.71    3.52
  -1  -6  -5  119.16    3.88
  -1  -6  -5  118.50    3.59
  -1  -6  -5  117.79    3.55
   1   6   6  154.80    4.81
   1  -6   6  155.06    4.91
  -1  -6  -6  147.49    4.89
  -1  -6  -6  154.34    4.78
  -1   6  -6  160.61    4.89
   1  -6   7   24.95    0.89
   1   6   7   27.32    1.25
  -1   6  -7   23.26    1.01
  -1  -6  -7   27.92    1.11
  -1  -6  -7   26.48    1.41
   1   6   8    1.24    0.59
   1  -6   8    1.50    0.64
  -1  -6  -8    1.30    0.71
  -1   6  -8    1.08    0.60
  -1  -6  -8    1.10    0.45
   1  -6   9    8.93    1.00
   1   6   9    5.79    0.98
  -1   6  -9    8.43    0.96
  -1  -6  -9    9.09    0.72
  -1  -6  -9    7.74    1.11
  -1  -6  -9    7.96    0.79
   1  -6  10   18.09    1.26
   1   6  10   17.51    1.29
  -1  -6 -10   16.70    1.43
   1  -6  11   -0.09    0.71
   1   6  11   -0.42    0.74
  -1  -6 -11   -0.53    0.59
   1   6  12    3.29    1.05
   1  -6  12    3.85    1.08
  -1   7  13    6.04    1.57
  -1  -7  13    4.40    1.02
  -1   7  12   31.50    1.88
  -1  -7  12   39.75    1.97
   1  -7 -11   40.40    1.72
  -1  -7  11   38.99    1.89
  -1   7  11   45.35    2.14
   1  -7 -10   18.09    0.99
   1  -7 -10   22.35    1.18
  -1   7  10   20.07    1.32
  -1  -7  10   19.45    1.20
   1   7  -9    8.98    0.56
   1  -7  -9    9.57    0.96
  -1  -7   9    8.36    0.84
  -1   7   9    9.65    0.87
  -1  -7   9    6.31    0.52
   1   7  -8    9.38    0.60
   1  -7  -8   10.82    0.78
  -1   7   8   10.72    0.92
  -1  -7   8    8.91    0.55
  -1  -7   8    9.64    0.81
   1   7  -7   21.72    0.91
   1  -7  -7   22.18    1.02
  -1  -7   7   20.75    0.84
  -1  -7   7   21.12    1.01
  -1   7   7   19.68    1.09
   1  -7  -6   10.84    0.68
   1   7  -6   11.75    0.68
   1  -7  -6   11.93    0.70
  -1  -7   6   12.90    0.72
  -1   7   6   12.49    0.98
  -1  -7   6    9.62    0.46
   1   7  -5   79.26    2.50
   1  -7  -5   73.48    2.38
   1  -7  -5   79.48    2.42
  -1   7   5   73.41    2.33
  -1  -7   5   75.11    2.40
  -1   7   5   70.46    2.35
  -1  -7   5   73.94    2.29
   1  -7  -4  273.90    8.08
   1  -7  -4  283.65    8.31
  -1  -7   4  253.98    7.48
  -1   7   4  263.81    7.87
  -1   7   4  264.85    8.01
  -1  -7   4  264.63    7.72
   1  -7  -3  154.44    4.40
   1  -7  -3  148.15    4.35
  -1  -7   3  155.04    4.42
  -1  -7   3  149.03    4.29
  -1   7   3  158.21    4.53
  -1   7   3  156.08    4.60
  -1  -7   3  153.29    4.51
   1  -7  -2   19.09    0.82
  -1   7   2   19.79    0.74
  -1  -7   2   20.79    0.80
  -1  -7   2   19.45    0.71
  -1  -7   2   20.99    0.81
  -1   7   2   21.00    0.76
   1  -7  -1   87.20    2.57
   1   7  -1   86.36    2.54
  -1  -7   1   82.95    2.25
  -1   7   1   83.34    2.34
  -1  -7   1   87.40    2.57
  -1  -7   1   85.67    2.65
  -1   7   1   86.62    2.51
   1   7   0    2.95    0.33
   1  -7   0    3.33    0.33
  -1  -7   0    4.08    0.40
  -1   7   0    3.22    0.30
  -1  -7   0    3.38    0.35
   1   7   1    2.03    0.31
   1  -7   1    2.23    0.23
  -1   7  -1    1.75    0.24
  -1  -7  -1    1.77    0.32
  -1  -7  -1    1.91    0.35
  -1  -7  -1    1.73    0.28
   1   7   2   43.99    1.51
   1  -7   2   43.63    1.43
   1   7   2   41.75    1.36
   1  -7   2   41.26    1.22
  -1  -7  -2   40.75    1.21
  -1  -7  -2   42.65    1.49
  -1  -7  -2   43.00    1.43
   1  -7   3  113.42    3.26
   1   7   3  109.39    3.30
   1  -7   3  116.24    3.22
   1   7   3  109.40    3.52
   1  -7   3  112.12    3.45
   1   7   3  117.87    3.44
  -1   7  -3  113.18    3.10
  -1  -7  -3  114.27    3.28
  -1  -7  -3  109.73    3.49
  -1  -7  -3  112.23    3.38
   1  -7   4    7.43    0.62
   1   7   4    7.21    0.55
   1  -7   4    7.28    0.41
   1   7   4    8.65    0.57
   1  -7   4    7.49    0.39
  -1  -7  -4    7.32    0.70
  -1   7  -4    7.93    0.42
  -1  -7  -4    8.24    0.49
  -1  -7  -4    7.34    0.54
   1  -7   5   31.34    1.01
   1  -7   5   31.33    1.35
   1  -7   5   31.05    0.98
   1   7   5   34.08    1.45
  -1  -7  -5   32.66    1.23
  -1  -7  -5   32.99    1.14
  -1  -7  -5   31.88    1.46
  -1   7  -5   33.65    1.15
   1  -7   6   23.41    0.80
   1  -7   6   22.06    0.76
   1   7   6   24.46    1.11
   1  -7   6   24.87    1.19
  -1  -7  -6   22.07    1.27
  -1   7  -6   24.69    0.92
  -1  -7  -6   22.55    1.01
   1  -7   7    9.43    0.45
   1   7   7    9.12    0.76
   1  -7   7   11.24    0.86
  -1  -7  -7   11.36    1.01
  -1  -7  -7   10.81    0.71
  -1   7  -7   10.22    0.72
   1  -7   8    1.93    0.28
   1  -7   8    4.37    0.68
   1   7   8    3.88    0.61
  -1   7  -8    3.57    0.46
  -1  -7  -8    2.92    0.84
  -1  -7  -8    2.06    0.56
   1   7   9   14.57    1.13
   1  -7   9   13.28    1.09
  -1  -7  -9   15.64    1.30
  -1  -7  -9   14.63    1.14
  -1   7  -9   14.93    0.88
   1  -7  10   -0.43    0.61
   1   7  10    0.17    0.58
  -1  -7 -10   -0.02    0.69
  -1  -7 -10    0.20    0.44
   1  -7  11    0.64    0.80
   1   7  11    0.39    0.78
  -1  -7 -11    0.07    0.58
   1  -7  12   26.74    1.80
   1   7  12   21.77    1.71
  -1  -8  13    0.51    0.84
  -1   8  13    0.59    0.93
  -1   8  12    4.26    1.05
  -1  -8  12    6.10    0.93
   1  -8 -11   46.37    2.00
   1  -8 -11   43.60    2.02
  -1   8  11   38.08    2.03
  -1  -8  11   41.77    1.67
   1  -8 -10   10.78    0.88
  -1  -8  10   10.60    0.98
  -1   8  10    7.32    1.04
   1  -8  -9    5.67    0.67
  -1  -8   9    4.92    0.77
  -1   8   9    7.09    1.08
   1  -8  -8    1.86    0.51
  -1  -8   8    0.95    0.35
  -1  -8   8    1.71    0.55
  -1   8   8    1.38    0.65
   1  -8  -7    5.85    0.59
  -1   8   7    5.59    0.65
  -1  -8   7    4.83    0.46
  -1  -8   7    5.57    0.63
   1  -8  -6   24.88    1.12
  -1  -8   6   25.94    1.09
  -1   8   6   27.04    1.39
  -1  -8   6   26.97    1.05
   1  -8  -5   13.87    0.74
   1  -8  -5   15.54    0.67
  -1  -8   5   13.06    0.70
  -1  -8   5   13.00    0.65
   1  -8  -4    0.61    0.31
   1  -8  -4    0.66    0.39
  -1  -8   4    0.53    0.29
  -1  -8   4    0.47    0.25
  -1   8   4    0.78    0.33
  -1  -8   4    0.63    0.23
   1  -8  -3   20.70    0.86
   1  -8  -3   23.26    0.95
  -1  -8   3   22.28    0.84
  -1   8   3   22.78    0.89
  -1   8   3   21.68    0.85
  -1  -8   3   21.35    0.87
  -1  -8   3   22.26    0.82
   1  -8  -2   18.64    0.87
  -1   8   2   21.66    0.90
  -1  -8   2   20.08    0.86
  -1   8   2   19.57    0.77
  -1  -8   2   18.70    0.80
  -1  -8   2   20.51    0.83
   1  -8  -1    5.32    0.51
   1   8  -1    6.12    0.34
  -1   8   1    7.75    0.43
  -1   8   1    6.57    0.35
  -1  -8   1    6.52    0.39
  -1  -8   1    6.59    0.56
  -1  -8   1    6.73    0.49
   1   8   0    5.02    0.39
   1  -8   0    5.95    0.41
  -1  -8   0    4.98    0.35
  -1   8   0    4.26    0.34
  -1  -8   0    4.45    0.48
  -1   8   0    4.70    0.30
   1  -8   1    0.47    0.23
   1   8   1    0.06    0.24
  -1  -8  -1    0.19    0.31
  -1  -8  -1    0.25    0.26
  -1   8  -1    0.36    0.21
  -1  -8  -1    0.39    0.28
   1   8   2    7.89    0.47
   1   8   2    6.94    0.45
   1  -8   2    7.42    0.37
   1  -8   2    7.97    0.43
  -1  -8  -2    6.33    0.38
  -1  -8  -2    7.73    0.45
  -1  -8  -2    6.34    0.58
   1   8   3   10.50    0.56
   1  -8   3   10.75    0.61
   1  -8   3   12.54    0.56
   1   8   3   12.04    0.67
   1  -8   3   12.29    0.70
  -1   8  -3   11.93    0.44
  -1  -8  -3   11.77    0.66
  -1  -8  -3   12.42    0.56
  -1  -8  -3   12.44    0.78
   1   8   4   32.25    1.32
   1  -8   4   35.66    1.19
   1  -8   4   33.05    1.33
   1  -8   4   35.33    1.12
  -1  -8  -4   35.02    1.17
  -1  -8  -4   34.00    1.26
  -1   8  -4   33.51    1.07
  -1  -8  -4   32.94    1.37
   1  -8   5    0.29    0.22
   1  -8   5   -0.14    0.41
   1  -8   5    0.60    0.21
   1   8   5    0.38    0.51
  -1  -8  -5    0.31    0.37
  -1   8  -5   -0.02    0.26
  -1  -8  -5    0.16    0.50
  -1  -8  -5    0.18    0.23
   1  -8   6   14.33    0.95
   1   8   6   12.59    0.98
   1  -8   6   12.67    0.55
   1  -8   6   11.27    0.59
  -1   8  -6   12.73    0.69
  -1  -8  -6   13.73    0.77
  -1  -8  -6   13.80    1.07
   1  -8   7    0.46    0.51
   1   8   7   -0.43    0.47
   1  -8   7    0.47    0.24
   1  -8   7    0.12    0.21
  -1   8  -7   -0.03    0.36
  -1  -8  -7   -0.41    0.65
  -1  -8  -7    0.28    0.53
   1  -8   8    5.15    0.72
   1  -8   8    3.67    0.39
   1   8   8    3.23    0.72
  -1  -8  -8    5.93    0.64
  -1   8  -8    5.09    0.51
  -1  -8  -8    7.48    0.94
   1  -8   9    6.46    0.98
   1   8   9    8.98    0.90
  -1  -8  -9    7.12    1.15
  -1  -8  -9    8.70    0.76
   1  -8  10    0.35    0.67
   1   8  10    0.91    0.70
  -1  -8 -10    0.16    0.78
  -1  -8 -10    0.98    0.92
  -1  -8 -10    0.52    0.62
   1  -8  11    1.72    0.89
   1   8  11    1.70    0.87
   1   8  12   -0.35    0.72
   1  -8  12    0.40    0.71
  -1   9  13    1.23    0.91
  -1  -9  13   -0.03    0.82
   1  -9 -12    8.97    1.18
  -1  -9  12    8.13    1.13
  -1   9  12   10.99    1.16
   1  -9 -11    8.56    0.87
   1  -9 -11    9.05    1.01
  -1   9  11    7.30    1.13
  -1  -9  11    7.36    1.03
   1  -9 -10   28.83    1.49
  -1   9  10   31.81    1.69
  -1  -9  10   27.71    1.47
   1  -9  -9    9.46    0.86
  -1   9   9    9.01    0.93
  -1  -9   9    9.68    0.86
   1  -9  -8    9.18    0.83
  -1   9   8   10.02    0.93
  -1  -9   8   12.17    0.86
  -1  -9   8    9.56    0.65
   1  -9  -7    2.30    0.55
  -1  -9   7    3.97    0.56
  -1  -9   7    2.39    0.33
  -1   9   7    2.45    0.60
   1  -9  -6    7.51    0.63
  -1  -9   6    6.50    0.55
  -1  -9   6    6.20    0.61
   1  -9  -5   20.22    0.95
   1  -9  -5   21.31    0.97
  -1  -9   5   20.57    0.83
  -1  -9   5   22.51    0.85
  -1  -9   5   19.28    0.88
   1  -9  -4   27.63    1.04
   1  -9  -4   29.36    1.20
  -1  -9   4   26.34    1.00
  -1   9   4   29.35    1.16
  -1  -9   4   29.68    1.01
  -1  -9   4   29.13    1.07
   1  -9  -3  172.20    5.24
   1  -9  -3  210.22    6.20
  -1  -9   3  210.66    6.49
  -1  -9   3  205.98    5.97
  -1   9   3  208.56    6.24
  -1  -9   3  207.26    6.04
   1  -9  -2  699.41   21.33
  -1  -9   2  701.59   21.27
  -1   9   2  696.40   21.21
  -1   9   2  671.05   20.83
  -1  -9   2  704.95   21.98
   1   9  -1 1786.23   58.95
   1  -9  -1 1833.38   59.50
  -1  -9   1 1835.62   59.64
  -1   9   1 1814.70   59.71
  -1  -9   1 1853.70   61.50
  -1  -9   1 1829.34   58.52
  -1   9   1 1853.51   59.94
   1  -9   0   38.43    1.33
   1   9   0   38.61    1.34
  -1   9   0   40.26    1.33
  -1  -9   0   38.93    1.34
  -1  -9   0   38.74    1.37
  -1   9   0   40.12    1.20
   1  -9   1    9.47    0.53
   1   9   1    9.49    0.53
  -1  -9  -1    9.91    0.58
  -1  -9  -1    9.72    0.53
  -1   9  -1    9.54    0.36
  -1   9  -1    9.44    0.59
  -1  -9  -1   10.54    0.63
   1  -9   2   24.13    0.91
   1  -9   2   24.49    0.91
  -1  -9  -2   23.56    1.01
  -1  -9  -2   25.94    0.92
  -1  -9  -2   25.14    1.03
   1  -9   3    0.58    0.29
   1  -9   3    0.77    0.39
   1  -9   3    0.75    0.27
  -1  -9  -3    0.82    0.27
  -1  -9  -3    0.61    0.37
  -1   9  -3    1.08    0.13
  -1  -9  -3    0.27    0.45
   1  -9   4    0.90    0.26
   1  -9   4    0.80    0.24
   1  -9   4    0.07    0.42
  -1  -9  -4    0.56    0.23
  -1   9  -4    0.61    0.18
  -1  -9  -4    0.92    0.40
  -1  -9  -4    1.04    0.48
   1  -9   5    7.33    0.44
   1  -9   5    5.97    0.67
   1  -9   5    5.21    0.45
   1   9   5    6.03    0.74
  -1  -9  -5    6.99    0.62
  -1  -9  -5    8.42    0.79
  -1  -9  -5    5.87    0.40
  -1   9  -5    6.12    0.40
   1   9   6    0.18    0.47
   1  -9   6    0.05    0.23
   1  -9   6    0.22    0.30
   1  -9   6   -0.28    0.49
  -1  -9  -6    0.47    0.42
  -1  -9  -6   -0.56    0.62
  -1   9  -6    0.53    0.30
   1  -9   7    2.84    0.32
   1   9   7    3.65    0.84
   1  -9   7    2.67    0.67
  -1  -9  -7    3.41    0.59
  -1   9  -7    3.36    0.48
  -1  -9  -7    2.40    0.81
   1  -9   8    5.92    0.39
   1  -9   8    6.00    0.88
   1   9   8    5.98    0.78
  -1  -9  -8    5.02    1.08
  -1  -9  -8    5.68    0.70
   1  -9   9    2.26    0.71
   1   9   9    2.25    0.72
  -1  -9  -9    1.65    0.98
  -1  -9  -9    1.42    0.59
   1  -9  10   13.43    1.22
   1   9  10   14.88    1.29
  -1  -9 -10   14.28    1.08
  -1  -9 -10   15.75    1.10
   1  -9  11   -0.06    0.71
   1   9  11   -0.17    0.73
  -1  10  13   11.38    1.38
  -1 -10  13    9.68    1.20
   1 -10 -12    3.30    0.80
   1 -10 -12    2.87    0.56
  -1 -10  12    1.87    1.18
  -1  10  12    3.31    0.96
   1 -10 -11    1.03    0.72
   1 -10 -11    1.78    0.61
  -1  10  11    0.37    0.81
  -1 -10  11    0.10    0.73
   1 -10 -10   29.35    1.76
  -1 -10  10   28.39    1.19
  -1  10  10   27.40    1.57
  -1 -10  10   28.97    1.54
   1 -10  -9   41.43    1.81
  -1  10   9   38.69    1.83
  -1 -10   9   38.99    1.77
  -1 -10   9   36.68    1.46
   1 -10  -8   18.01    1.00
  -1 -10   8   14.09    0.83
  -1 -10   8   17.17    1.03
  -1 -10   8   16.80    0.74
  -1  10   8   15.09    1.32
   1 -10  -7    0.53    0.49
  -1 -10   7    0.00    0.28
  -1 -10   7    0.41    0.44
  -1 -10   7    0.39    0.26
   1 -10  -6    0.12    0.41
  -1 -10   6   -0.01    0.33
  -1 -10   6    0.17    0.38
  -1 -10   6    0.05    0.24
   1 -10  -5   70.76    2.46
   1 -10  -5   82.17    2.71
  -1 -10   5   80.57    2.56
  -1 -10   5   77.32    2.48
  -1 -10   5   76.47    2.63
   1 -10  -4   24.49    0.96
   1 -10  -4   21.47    1.02
  -1 -10   4   23.63    0.98
  -1 -10   4   24.04    0.95
  -1 -10   4   23.33    0.91
   1 -10  -3   27.63    0.99
   1 -10  -3   27.19    1.07
  -1 -10   3   27.42    1.04
  -1 -10   3   26.05    1.06
  -1  10   3   27.97    1.16
  -1 -10   3   28.44    1.03
   1 -10  -2   -0.07    0.31
  -1 -10   2    0.14    0.30
  -1  10   2   -0.02    0.21
  -1 -10   2    0.06    0.26
   1 -10  -1   19.85    0.90
   1  10  -1   18.49    0.80
  -1 -10   1   19.62    0.87
  -1  10   1   21.45    0.73
  -1 -10   1   19.76    0.95
  -1  10   1   17.75    0.79
   1 -10   0    0.84    0.34
  -1  10   0    1.05    0.28
  -1  10   0    1.48    0.21
  -1 -10   0    0.66    0.40
  -1 -10   0    1.02    0.35
   1 -10   1    0.20    0.24
  -1  10  -1    0.20    0.22
  -1  10  -1    0.09    0.13
  -1 -10  -1   -0.11    0.33
  -1 -10  -1   -0.07    0.26
   1 -10   2    4.34    0.35
   1 -10   2    5.08    0.41
  -1 -10  -2    4.99    0.41
  -1 -10  -2    4.37    0.51
  -1 -10  -2    4.48    0.52
   1 -10   3   42.73    1.57
   1 -10   3   41.72    1.47
   1 -10   3   41.05    1.33
  -1 -10  -3   44.57    1.58
  -1 -10  -3   44.05    1.40
  -1 -10  -3   42.60    1.65
   1 -10   4    3.55    0.52
   1 -10   4    2.59    0.34
   1 -10   4    3.26    0.39
  -1 -10  -4    3.13    0.60
  -1 -10  -4    2.47    0.48
  -1 -10  -4    3.11    0.37
   1 -10   5   97.16    2.89
   1 -10   5   88.53    2.83
   1 -10   5   98.53    3.28
  -1 -10  -5  107.79    3.45
  -1  10  -5  104.69    2.93
  -1 -10  -5   96.20    3.39
  -1 -10  -5   89.09    2.87
   1 -10   6   94.78    2.85
   1 -10   6   94.82    3.27
   1  10   6   98.72    3.30
   1 -10   6   82.96    2.78
  -1  10  -6   92.37    2.71
  -1 -10  -6   94.37    3.45
  -1 -10  -6   93.82    3.14
   1 -10   7    0.58    0.66
   1  10   7    0.73    0.58
   1 -10   7    1.50    0.30
  -1 -10  -7    1.58    0.55
  -1 -10  -7    1.41    0.80
   1 -10   8    0.12    0.60
   1  10   8    0.31    0.74
  -1 -10  -8    0.69    0.71
  -1 -10  -8    0.77    0.84
   1 -10   9   20.17    1.33
   1  10   9   19.77    1.53
  -1 -10  -9   22.43    1.69
  -1 -10  -9   21.15    1.24
   1 -10  10   11.48    1.15
   1  10  10    8.77    1.07
  -1 -10 -10    9.65    1.01
   1  10  11   28.83    2.15
   1 -10  11   32.09    1.90
  -1 -10 -11   33.05    2.09
   1 -11 -12   -0.25    0.60
   1 -11 -12   -0.02    0.63
  -1 -11  12   -0.29    0.67
  -1  11  12    0.41    0.73
   1 -11 -11    0.51    0.70
  -1  11  11    0.48    1.04
  -1 -11  11    1.21    0.71
   1 -11 -10    2.97    0.86
  -1 -11  10    5.54    0.85
  -1  11  10    4.23    1.21
   1 -11  -9    5.30    0.78
  -1 -11   9    6.80    0.84
  -1 -11   9    4.82    0.57
   1 -11  -8   10.64    0.89
  -1 -11   8   11.02    0.76
  -1 -11   8    8.07    0.85
   1 -11  -7    2.66    0.64
  -1 -11   7    2.92    0.61
  -1 -11   7    2.55    0.39
   1 -11  -6    2.26    0.61
  -1 -11   6    2.37    0.39
  -1 -11   6    2.02    0.54
   1 -11  -5    7.70    0.76
   1 -11  -5    8.84    0.55
  -1 -11   5    9.45    0.55
  -1 -11   5   10.18    0.65
   1 -11  -4   50.85    1.82
   1 -11  -4   49.39    1.84
  -1 -11   4   50.44    1.83
  -1 -11   4   51.24    1.72
   1 -11  -3    0.49    0.28
   1 -11  -3    0.15    0.39
  -1 -11   3    0.48    0.33
  -1 -11   3    0.39    0.31
  -1  11   3   -0.12    0.41
   1 -11  -2   46.94    1.65
  -1 -11   2   46.46    1.62
  -1  11   2   43.88    1.46
   1 -11  -1    0.88    0.39
  -1  11   1    0.91    0.28
  -1 -11   1    1.27    0.42
   1 -11   0   11.55    0.65
  -1 -11   0   13.00    0.65
  -1 -11   0   10.27    0.62
  -1  11   0   11.90    0.49
   1 -11   1    0.47    0.31
  -1  11  -1    0.77    0.16
  -1 -11  -1    1.00    0.40
  -1  11  -1    0.35    0.27
  -1 -11  -1    0.52    0.32
   1 -11   2   14.41    0.65
   1 -11   2   13.52    0.83
  -1 -11  -2   13.78    0.78
  -1 -11  -2   15.57    0.79
  -1 -11  -2   13.98    0.66
   1 -11   3    6.88    0.59
   1 -11   3    7.38    0.53
   1 -11   3    7.03    0.43
  -1 -11  -3    5.94    0.66
  -1 -11  -3    7.22    0.48
  -1 -11  -3    6.43    0.61
   1 -11   4  111.26    3.63
   1 -11   4  112.12    3.33
   1 -11   4  102.28    3.50
  -1 -11  -4  109.45    3.43
  -1 -11  -4  109.00    3.70
  -1 -11  -4  115.04    3.69
   1 -11   5   11.03    0.69
   1 -11   5   10.05    0.89
   1 -11   5   13.80    0.69
  -1 -11  -5   11.28    0.67
  -1 -11  -5   12.70    0.90
  -1 -11  -5   10.12    0.98
   1 -11   6   13.04    0.66
   1 -11   6   15.58    1.02
   1 -11   6   15.66    0.75
  -1 -11  -6   13.48    0.98
  -1 -11  -6   17.54    1.27
   1 -11   7   32.82    1.59
   1  11   7   27.50    1.37
   1 -11   7   30.89    1.13
  -1 -11  -7   27.77    1.75
  -1 -11  -7   31.89    1.47
   1 -11   8    2.20    0.73
   1  11   8    2.57    0.68
  -1 -11  -8    3.35    0.71
  -1 -11  -8    2.59    1.05
   1  11   9    5.29    1.07
   1 -11   9    3.45    0.86
  -1 -11  -9    5.02    0.82
  -1 -11  -9    4.25    0.69
   1  11  10    0.72    0.68
   1 -11  10    1.17    0.76
  -1 -11 -10   -0.64    0.65
   1  11  11    2.98    0.95
   1 -11  11    4.46    1.05
  -1 -11 -11    3.79    1.21
   1 -12 -12   -0.28    0.80
   1 -12 -12   -0.55    0.69
  -1 -12  12    0.06    0.70
  -1  12  12   -0.21    0.50
   1 -12 -11    2.21    0.84
  -1 -12  11    2.99    0.85
   1 -12 -10   73.79    3.30
  -1 -12  10   74.84    2.92
   1 -12  -9    9.17    1.13
  -1 -12   9   12.05    0.81
  -1 -12   9   11.21    1.04
   1 -12  -8   51.15    2.10
  -1 -12   8   50.25    1.90
  -1 -12   8   47.44    2.03
   1 -12  -7    7.36    0.87
  -1 -12   7    6.17    0.54
  -1 -12   7    7.66    0.75
   1 -12  -6  129.28    4.27
  -1 -12   6  124.37    4.04
  -1 -12   6  124.46    3.98
   1 -12  -5   69.86    2.50
  -1 -12   5   74.35    2.49
   1 -12  -4    1.38    0.47
   1 -12  -4    1.13    0.51
  -1 -12   4    1.32    0.36
  -1 -12   4    1.63    0.38
   1 -12  -3   13.36    0.70
   1 -12  -3   15.04    0.87
  -1 -12   3   13.88    0.73
  -1 -12   3   14.87    0.67
  -1  12   3   13.40    0.83
   1 -12  -2   16.68    0.91
  -1 -12   2   17.38    0.84
  -1  12   2   17.05    0.76
   1 -12  -1    4.52    0.47
  -1 -12   1    3.55    0.51
  -1  12   1    3.54    0.38
   1 -12   0    1.51    0.39
  -1 -12   0    1.12    0.41
  -1  12   0    0.86    0.23
   1 -12   1    1.61    0.41
  -1 -12  -1    2.86    0.41
  -1  12  -1    2.66    0.22
  -1 -12  -1    3.68    0.48
   1 -12   2    5.29    0.45
  -1 -12  -2    5.12    0.38
  -1 -12  -2    7.82    0.61
  -1 -12  -2    5.52    0.59
   1 -12   3   21.60    1.07
   1 -12   3   22.68    0.90
  -1 -12  -3   25.14    1.44
  -1 -12  -3   22.02    0.90
  -1 -12  -3   23.17    0.91
   1 -12   4  235.31    6.94
   1 -12   4  220.09    7.14
  -1 -12  -4  237.23    7.61
  -1 -12  -4  222.07    6.97
  -1 -12  -4  237.94    7.39
   1 -12   5  357.13   12.37
   1 -12   5  459.22   13.73
   1 -12   5  463.45   14.54
  -1 -12  -5  467.00   14.51
  -1 -12  -5  371.24   12.33
  -1 -12  -5  456.63   14.66
   1 -12   6  166.81    5.06
   1 -12   6  158.14    5.31
  -1 -12  -6  167.80    5.47
  -1 -12  -6  162.78    5.72
   1 -12   7   11.06    0.64
   1 -12   7   13.61    1.08
  -1 -12  -7   14.32    1.25
  -1 -12  -7   10.42    0.90
   1 -12   8   10.65    1.03
  -1 -12  -8   13.88    1.35
  -1 -12  -8   12.21    1.03
   1  12   9   25.29    1.46
   1 -12   9   24.14    1.51
  -1 -12  -9   25.43    1.48
   1  12  10   17.37    1.31
   1 -12  10   18.58    1.41
  -1 -12 -10   17.85    1.32
   1 -12  11    1.11    0.86
  -1 -12 -11    1.18    0.84
   1 -13 -12    2.83    0.98
   1 -13 -12    5.62    0.95
  -1 -13  12    4.90    1.01
   1 -13 -11   -0.40    0.99
  -1 -13  11    0.55    0.69
   1 -13 -10    7.07    0.99
  -1 -13  10    5.29    0.91
   1 -13  -9   14.45    1.22
  -1 -13   9   16.30    0.82
  -1 -13   9   14.92    1.15
   1 -13  -8   12.47    1.10
  -1 -13   8   11.69    0.97
  -1 -13   8   11.55    0.70
   1 -13  -7    0.84    0.75
  -1 -13   7    2.23    0.58
  -1 -13   7    1.98    0.61
   1 -13  -6   28.74    1.45
  -1 -13   6   30.69    1.36
  -1 -13   6   28.10    1.30
   1 -13  -5   68.06    2.52
  -1 -13   5   67.24    2.36
  -1 -13   5   69.51    2.37
   1 -13  -4   53.32    1.98
   1 -13  -4   44.42    1.82
  -1 -13   4   49.38    1.76
  -1 -13   4   50.00    1.77
   1 -13  -3   14.19    0.65
   1 -13  -3   17.87    0.96
  -1 -13   3   18.00    0.82
  -1 -13   3   17.23    0.86
   1 -13  -2   95.69    2.95
  -1  13   2   90.98    3.03
  -1 -13   2   95.71    3.06
   1 -13  -1    1.56    0.48
  -1  13   1    1.46    0.35
  -1 -13   1    1.82    0.45
   1 -13   0   26.90    1.13
  -1  13   0   30.37    1.00
  -1 -13   0   30.64    1.26
   1 -13   1   11.54    0.71
  -1  13  -1   12.14    0.45
  -1 -13  -1   12.97    0.81
   1 -13   2   23.89    1.02
  -1 -13  -2   25.37    1.16
  -1 -13  -2   24.04    1.12
  -1 -13  -2   28.58    1.02
   1 -13   3    2.71    0.38
   1 -13   3    1.79    0.51
  -1 -13  -3    3.58    0.54
  -1 -13  -3    1.37    0.28
  -1 -13  -3    2.07    0.58
   1 -13   4  125.00    3.88
   1 -13   4  117.24    3.87
  -1 -13  -4  118.12    3.93
  -1 -13  -4  105.15    3.49
  -1 -13  -4  122.31    4.22
   1 -13   5   57.61    2.25
   1 -13   5   59.02    2.01
  -1 -13  -5   54.07    2.12
  -1 -13  -5   55.00    2.33
   1 -13   6   28.94    1.43
   1 -13   6   23.76    1.07
  -1 -13  -6   25.84    1.63
  -1 -13  -6   24.45    1.51
   1 -13   7   21.36    1.33
   1 -13   7   20.47    0.95
  -1 -13  -7   22.72    1.30
  -1 -13  -7   21.31    1.55
   1 -13   8   23.53    1.34
  -1 -13  -8   18.66    1.32
   1 -13   9    0.35    0.67
  -1 -13  -9    0.30    0.67
   1 -13  10    0.09    0.70
  -1 -13 -10    0.22    0.89
   1 -14 -11   11.69    1.45
  -1 -14  11    5.75    1.02
   1 -14 -10   43.54    2.14
  -1 -14  10   41.79    1.99
   1 -14  -9    2.71    0.78
  -1 -14   9    2.41    0.70
  -1 -14   9    1.42    0.57
   1 -14  -8    8.12    1.05
  -1 -14   8    8.93    0.64
  -1 -14   8    8.70    0.89
   1 -14  -7    8.34    0.91
  -1 -14   7    7.13    0.78
  -1 -14   7    8.45    0.77
   1 -14  -6  114.53    4.02
  -1 -14   6  117.38    3.90
  -1 -14   6  116.69    4.02
   1 -14  -5   80.27    2.93
  -1 -14   5   86.88    2.92
  -1 -14   5   83.49    2.76
   1 -14  -4  277.31    8.78
  -1 -14   4  300.70    9.30
  -1 -14   4  300.18    9.22
   1 -14  -3  420.17   13.10
  -1 -14   3  425.54   13.11
  -1 -14   3  411.29   12.56
   1 -14  -2    8.04    0.72
  -1  14   2    7.90    0.62
  -1 -14   2    8.48    0.68
  -1 -14   2    8.88    0.54
   1 -14  -1   -0.07    0.39
  -1 -14   1   -0.03    0.39
  -1  14   1   -0.07    0.27
   1 -14   0    1.08    0.45
  -1  14   0    1.79    0.27
  -1 -14   0    1.64    0.49
   1 -14   1    2.10    0.45
  -1 -14  -1    1.97    0.56
   1 -14   2   -0.05    0.38
  -1 -14  -2    0.45    0.48
  -1 -14  -2    0.38    0.35
   1 -14   3   35.51    1.35
   1 -14   3   36.22    1.52
  -1 -14  -3   41.24    1.69
  -1 -14  -3   33.05    1.26
   1 -14   4   18.78    1.09
   1 -14   4   20.41    0.99
  -1 -14  -4   21.93    1.25
  -1 -14  -4   17.85    0.89
  -1 -14  -4   21.50    1.23
   1 -14   5   83.73    2.75
   1 -14   5   83.37    2.96
  -1 -14  -5   78.59    2.90
  -1 -14  -5   79.35    3.10
   1 -14   6    8.50    0.69
   1 -14   6    9.45    0.94
  -1 -14  -6   11.74    1.00
   1 -14   7    1.84    0.70
   1 -14   7    0.88    0.44
  -1 -14  -7    0.86    0.70
   1 -14   8   16.35    1.25
  -1 -14  -8   17.57    1.23
   1 -14   9   15.30    1.24
  -1 -14  -9   17.22    1.37
   1 -14  10   17.91    1.49
  -1 -14 -10   15.47    1.74
   1 -15 -11   -0.16    0.78
  -1 -15  11    0.33    0.71
   1 -15 -10    0.33    1.03
  -1 -15  10    0.53    0.69
   1 -15  -9    0.15    0.76
  -1 -15   9    0.98    0.64
   1 -15  -8    0.37    0.75
  -1 -15   8    1.28    0.42
  -1 -15   8   -0.09    0.61
   1 -15  -7    0.20    0.65
  -1 -15   7   -0.01    0.57
  -1 -15   7    1.36    0.54
   1 -15  -6   29.09    1.50
  -1 -15   6   28.29    1.34
  -1 -15   6   28.58    1.33
   1 -15  -5  187.45    6.14
  -1 -15   5  184.48    5.83
  -1 -15   5  184.65    5.81
   1 -15  -4  396.13   12.52
  -1 -15   4  388.39   12.06
  -1 -15   4  383.74   11.89
   1 -15  -3  219.48    6.94
  -1 -15   3  211.99    6.59
  -1 -15   3  206.24    6.49
   1 -15  -2  102.78    3.41
  -1 -15   2  103.92    3.39
  -1 -15   2  100.37    3.24
  -1  15   2   92.50    3.19
   1 -15  -1    3.64    0.55
  -1 -15   1    1.66    0.54
  -1  15   1    2.40    0.32
   1 -15   0   36.44    1.46
  -1  15   0   34.56    1.21
  -1 -15   0   34.71    1.47
   1 -15   1   45.65    1.71
  -1 -15  -1   45.78    1.87
   1 -15   2   24.36    1.09
  -1 -15  -2   25.04    1.29
  -1 -15  -2   20.98    0.93
   1 -15   3   68.04    2.58
   1 -15   3   69.29    2.48
  -1 -15  -3   71.41    2.66
  -1 -15  -3   59.96    2.20
   1 -15   4  170.42    5.23
   1 -15   4  160.53    5.47
  -1 -15  -4  164.26    5.43
   1 -15   5    5.72    0.65
   1 -15   5    5.98    0.77
  -1 -15  -5    5.53    0.80
   1 -15   6   34.94    1.69
   1 -15   6   37.09    1.50
  -1 -15  -6   35.17    1.75
   1 -15   7    1.81    0.74
  -1 -15  -7    0.83    0.72
   1 -15   8    2.42    0.83
  -1 -15  -8    2.02    0.80
   1 -15   9    7.48    1.08
  -1 -15  -9    8.24    1.05
   1 -15  10   -0.29    0.77
  -1 -15 -10    1.07    0.81
   1 -16 -11    2.67    1.07
  -1 -16  11    5.68    0.97
   1 -16 -10   36.64    1.95
  -1 -16  10   41.35    2.01
   1 -16  -9    2.30    0.92
  -1 -16   9    2.83    0.76
   1 -16  -8   21.13    1.46
  -1 -16   8   19.34    1.00
  -1 -16   8   19.08    1.21
   1 -16  -7   12.33    1.05
  -1 -16   7    7.89    0.68
  -1 -16   7    9.21    0.84
   1 -16  -6   13.84    1.13
  -1 -16   6   12.26    0.79
  -1 -16   6   13.39    1.08
   1 -16  -5   52.88    2.17
  -1 -16   5   52.23    2.12
  -1 -16   5   53.80    2.03
   1 -16  -4   22.62    1.30
  -1 -16   4   20.37    1.08
  -1 -16   4   20.85    1.06
   1 -16  -3    4.03    0.68
  -1 -16   3    3.27    0.50
  -1 -16   3    3.31    0.61
   1 -16  -2    8.22    0.83
  -1 -16   2   10.19    0.77
  -1 -16   2   10.17    0.76
   1 -16  -1   -0.09    0.38
  -1 -16   1    0.27    0.40
  -1  16   1   -0.08    0.30
   1 -16   0    1.14    0.55
  -1 -16   0    2.93    0.63
   1 -16   1   -0.29    0.43
  -1 -16  -1    0.19    0.52
   1 -16   2    1.02    0.50
  -1 -16  -2    0.90    0.65
   1 -16   3   52.60    1.91
  -1 -16  -3   51.24    2.10
   1 -16   4    7.06    0.61
   1 -16   4    8.17    0.75
  -1 -16  -4    9.25    0.93
   1 -16   5    0.41    0.60
   1 -16   5    0.89    0.48
  -1 -16  -5    0.15    0.59
   1 -16   6    4.11    1.02
   1 -16   6    4.79    0.63
  -1 -16  -6    5.64    0.83
   1 -16   7    7.37    0.91
  -1 -16  -7    6.11    0.90
   1 -16   8    0.48    0.68
  -1 -16  -8    0.38    0.68
   1 -16   9    9.70    1.44
  -1 -16  -9    7.99    1.21
   1 -17 -10    2.43    1.33
  -1 -17  10    3.47    0.89
   1 -17  -9   -0.33    0.75
  -1 -17   9    0.63    0.65
   1 -17  -8    8.04    1.06
  -1 -17   8    7.20    0.85
  -1 -17   8    6.89    0.88
   1 -17  -7    1.15    0.67
  -1 -17   7    0.44    0.49
  -1 -17   7   -0.15    0.45
   1 -17  -6    6.74    0.93
  -1 -17   6    6.18    0.67
  -1 -17   6    7.17    0.70
   1 -17  -5    9.90    1.07
  -1 -17   5   10.62    0.81
  -1 -17   5   10.22    0.79
   1 -17  -4   -0.10    0.56
  -1 -17   4   -0.09    0.53
  -1 -17   4    0.32    0.45
   1 -17  -3   73.05    2.78
  -1 -17   3   79.27    2.64
  -1 -17   3   78.33    2.75
   1 -17  -2    1.41    0.60
  -1 -17   2    1.16    0.55
  -1 -17   2    0.63    0.53
   1 -17  -1  184.51    5.96
  -1 -17   1  170.19    5.59
   1 -17   0   23.72    1.25
  -1 -17   0   25.91    1.35
   1 -17   1    6.01    0.68
  -1 -17  -1    8.73    0.84
   1 -17   2    7.27    0.87
   1 -17   2    6.28    0.69
  -1 -17  -2    5.70    0.58
   1 -17   3   10.27    0.97
   1 -17   3    9.45    0.76
  -1 -17  -3   10.65    0.95
   1 -17   4    0.91    0.56
   1 -17   4    0.98    0.44
  -1 -17  -4    1.97    0.74
   1 -17   5    0.83    0.61
   1 -17   5    1.76    0.58
  -1 -17  -5    1.75    0.76
   1 -17   6   -0.12    0.56
   1 -17   6    0.35    0.48
  -1 -17  -6    0.45    0.69
   1 -17   7   16.97    1.58
  -1 -17  -7   17.41    1.28
   1 -17   8    2.74    0.86
  -1 -17  -8    2.92    0.94
   1 -17   9    1.42    1.12
  -1 -17  -9    0.27    0.83
   1 -18  -9    8.89    1.53
  -1 -18   9   10.75    1.08
   1 -18  -8    1.88    0.91
  -1 -18   8    2.39    0.58
  -1 -18   8    1.47    0.68
   1 -18  -7    9.84    1.15
  -1 -18   7   10.47    0.80
  -1 -18   7    8.70    1.10
   1 -18  -6   19.33    1.36
  -1 -18   6   18.74    1.21
  -1 -18   6   19.55    1.10
   1 -18  -5    1.52    0.86
  -1 -18   5    1.57    0.79
  -1 -18   5    3.52    0.59
   1 -18  -4   17.59    1.23
  -1 -18   4   17.32    1.05
  -1 -18   4   17.03    0.97
   1 -18  -3  108.18    3.76
  -1 -18   3  104.69    3.61
  -1 -18   3  108.03    3.86
   1 -18  -2   37.95    1.68
  -1 -18   2   33.69    1.49
  -1 -18   2   35.90    1.60
   1 -18  -1    5.35    0.77
  -1 -18   1    4.67    0.78
   1 -18   0    3.18    0.67
  -1 -18   0    4.44    0.73
   1 -18   1    1.32    0.58
  -1 -18  -1    1.69    0.64
   1 -18   2   11.93    1.08
   1 -18   2   12.70    1.07
  -1 -18  -2   12.85    1.03
   1 -18   3    2.67    0.63
   1 -18   3    2.50    0.59
  -1 -18  -3    2.79    0.77
   1 -18   4    7.91    0.82
   1 -18   4    8.65    0.90
  -1 -18  -4    8.11    0.99
   1 -18   5    1.96    0.67
   1 -18   5    1.64    0.48
  -1 -18  -5    1.58    0.76
   1 -18   6    9.96    1.02
   1 -18   6    7.80    0.85
  -1 -18  -6    6.42    1.12
   1 -18   7   15.77    1.26
  -1 -18  -7   15.74    1.36
   1 -18   8    5.18    0.98
  -1 -18  -8    4.24    1.12
   1 -19  -9    0.67    1.04
  -1 -19   9    2.65    0.80
  -1 -19   8   11.58    1.04
   1 -19  -7    1.18    0.78
  -1 -19   7    0.05    0.67
  -1 -19   7    0.28    0.53
   1 -19  -6    8.81    1.09
  -1 -19   6    7.83    0.79
  -1 -19   6    9.09    0.79
   1 -19  -5   -0.09    0.44
  -1 -19   5   -0.18    0.64
  -1 -19   5   -0.09    0.45
   1 -19  -4    6.57    0.93
  -1 -19   4    6.68    0.66
  -1 -19   4    5.75    0.72
   1 -19  -3    0.64    0.66
  -1 -19   3   -0.18    0.54
  -1 -19   3    0.58    0.54
   1 -19  -2    1.22    0.71
  -1 -19   2    1.79    0.43
  -1 -19   2    1.70    0.67
   1 -19  -1    1.42    0.65
  -1 -19   1    0.89    0.67
   1 -19   0    0.33    0.60
  -1 -19   0    1.06    0.61
   1 -19   1    4.99    0.73
  -1 -19  -1    2.67    0.78
   1 -19   2    2.38    0.75
   1 -19   2    1.38    0.56
  -1 -19  -2    1.05    0.72
   1 -19   3   -0.11    0.48
   1 -19   3    0.31    0.46
  -1 -19  -3    0.04    0.65
   1 -19   4    3.32    0.94
   1 -19   4    3.13    0.61
  -1 -19  -4    3.71    0.88
   1 -19   5    1.05    0.86
   1 -19   5    1.62    0.51
  -1 -19  -5    2.25    0.86
   1 -19   6   64.57    2.68
  -1 -19  -6   64.44    2.84
   1 -19   7   14.13    1.25
  -1 -19  -7   16.12    1.40
   1 -20  -8    2.40    1.03
  -1 -20   8    1.74    0.99
   1 -20  -7    0.36    0.81
  -1 -20   7    0.25    0.54
  -1 -20   7    0.14    0.65
   1 -20  -6   -0.56    0.74
  -1 -20   6    0.24    0.50
  -1 -20   6   -0.31    0.49
   1 -20  -5    0.34    0.80
  -1 -20   5    0.53    0.71
  -1 -20   5    0.00    0.65
   1 -20  -4    0.01    0.67
  -1 -20   4    0.12    0.43
  -1 -20   4    0.19    0.51
   1 -20  -3    2.68    0.86
  -1 -20   3    4.44    0.73
  -1 -20   3    2.65    0.74
   1 -20  -2    1.96    0.74
  -1 -20   2    2.35    0.71
  -1 -20   2    2.05    0.62
   1 -20  -1    1.37    0.70
  -1 -20   1    0.93    0.67
  -1 -20   1    0.80    0.54
   1 -20   0    2.39    0.73
  -1 -20   0    2.60    0.79
   1 -20   1    0.54    0.57
  -1 -20  -1    0.41    0.66
   1 -20   2    0.18    0.52
   1 -20   2    0.99    0.56
  -1 -20  -2   -0.25    0.67
   1 -20   3    0.63    0.54
   1 -20   3    0.30    0.57
  -1 -20  -3    0.83    0.70
   1 -20   4    7.86    0.77
   1 -20   4    7.90    0.82
  -1 -20  -4    9.28    1.06
   1 -20   5    7.35    0.97
   1 -20   5    9.42    0.93
  -1 -20  -5    8.01    1.15
   1 -20   6   84.35    3.36
  -1 -20  -6   79.25    3.39
   1 -20   7    0.76    0.97
  -1 -20  -7   -0.10    0.88
   1 -21  -7   10.97    1.32
  -1 -21   7   10.09    0.91
  -1 -21   7    9.65    0.97
   1 -21  -6   -0.60    0.87
  -1 -21   6    0.76    0.78
  -1 -21   6    1.17    0.58
   1 -21  -5    2.00    0.93
  -1 -21   5    1.74    0.59
  -1 -21   5    1.24    0.87
   1 -21  -4    1.95    0.86
  -1 -21   4    1.44    0.74
  -1 -21   4    1.93    0.53
   1 -21  -3    0.12    0.65
  -1 -21   3   -0.25    0.40
  -1 -21   3    0.01    0.55
   1 -21  -2    0.07    0.64
  -1 -21   2    0.02    0.56
  -1 -21   2    0.21    0.52
   1 -21  -1    1.67    0.73
  -1 -21   1    1.51    0.75
   1 -21   0    0.08    0.59
  -1 -21   0   -0.36    0.65
   1 -21   1    0.97    0.68
   1 -21   1    0.79    0.72
  -1 -21  -1    2.40    0.82
   1 -21   2   -0.10    0.51
   1 -21   2    0.61    0.48
  -1 -21  -2   -0.53    0.68
   1 -21   3    0.13    0.58
   1 -21   3    0.48    0.59
  -1 -21  -3    1.90    0.82
   1 -21   4    9.18    1.12
   1 -21   4   11.10    0.99
  -1 -21  -4    9.84    1.24
   1 -21   5   50.58    2.43
   1 -21   5   53.31    2.40
  -1 -21  -5   57.85    2.75
   1 -21   6   48.97    2.57
  -1 -21  -6   48.63    2.55
   1 -22  -6    2.44    1.00
  -1 -22   6    0.83    0.90
  -1 -22   6    1.86    0.77
   1 -22  -5    0.79    0.72
  -1 -22   5   -0.68    0.49
  -1 -22   5    0.21    0.59
   1 -22  -4   39.00    2.17
  -1 -22   4   42.44    1.97
   1 -22  -3   14.61    1.33
  -1 -22   3   12.62    1.10
   1 -22  -2    0.10    0.66
  -1 -22   2    0.12    0.60
   1 -22  -1   -0.13    0.68
  -1 -22   1    0.53    0.70
   1 -22   0    0.02    0.58
  -1 -22   0   -0.13    0.63
   1 -22   1    0.20    0.60
   1 -22   1    0.03    0.50
  -1 -22  -1    0.71    0.74
   1 -22   2    0.58    0.68
   1 -22   2    0.41    0.56
  -1 -22  -2    0.48    0.80
   1 -22   3   -0.00    0.54
   1 -22   3    0.19    0.57
  -1 -22  -3    0.53    0.75
   1 -22   4    4.84    0.79
   1 -22   4    3.74    0.81
  -1 -22  -4    4.48    1.08
   1 -22   5    3.50    0.80
  -1 -22  -5    2.48    1.06
   1 -23  -5    0.59    0.79
  -1 -23   5   -0.26    0.60
   1 -23  -4    1.11    0.94
  -1 -23   4    1.06    0.77
   1 -23  -3   23.79    1.66
  -1 -23   3   25.76    1.56
   1 -23  -2   12.96    1.32
  -1 -23   2   13.34    1.28
   1 -23  -1   18.08    1.40
  -1 -23   1   17.33    1.34
   1 -23   0    8.34    1.10
  -1 -23   0   10.33    1.10
   1 -23   1    2.82    1.08
  -1 -23  -1    1.98    0.99
   1 -23   2   -0.39    0.78
   1 -23   2    0.09    0.67
  -1 -23  -2    0.10    0.71
   1 -23   3    2.95    0.96
   1 -23   3    2.33    0.80
  -1 -23  -3    1.42    1.00
   1 -23   4    7.33    1.00
   1 -23   4    6.28    1.21
  -1 -23  -4    9.81    1.24
   1 -24  -3    2.05    1.01
  -1 -24   3    2.18    0.92
   1 -24  -2    3.21    1.04
  -1 -24   2    3.38    0.98
   1 -24  -1    0.25    0.84
  -1 -24   1    1.25    0.84
   1 -24   0    2.75    0.92
  -1 -24   0    1.94    0.98
   1 -24   1   -0.24    0.66
  -1 -24  -1    0.24    0.74
   1 -24   2    0.65    0.70
  -1 -24  -2   -0.20    0.81
  -2   0  15   -0.46    0.99
  -2   0  14    5.11    1.16
  -2   0  13    0.29    0.79
   2   0 -12    9.98    0.76
  -2   0  12   10.50    1.09
   2   0 -11   -0.21    0.46
  -2   0  11   -0.57    0.64
   2   0 -10   30.47    1.29
  -2   0  10   30.35    1.52
   2   0  -9   -0.22    0.34
  -2   0   9   -0.08    0.45
  -2   0   9    0.21    0.24
   2   0  -8   55.11    1.83
  -2   0   8   52.65    1.90
  -2   0   8   49.42    1.74
   2   0  -7    0.05    0.21
  -2   0   7   -0.05    0.20
  -2   0   7    0.11    0.26
   2   0  -6    0.19    0.26
   2   0  -6    0.13    0.34
  -2   0   6    0.13    0.27
  -2   0   6    0.32    0.38
  -2   0   6    0.22    0.24
   2   0  -5    0.15    0.24
   2   0  -5   -0.21    0.22
  -2   0   5    0.20    0.22
  -2   0   5    0.05    0.19
  -2   0   5    0.00    0.33
  -2   0   5    0.38    0.23
   2   0  -4 2504.28   82.75
   2   0  -4 2422.84   80.21
  -2   0   4 2628.67   86.80
  -2   0   4 2527.42   83.48
   2   0  -3    0.23    0.25
   2   0  -3    0.09    0.22
  -2   0   3    0.11    0.32
  -2   0   3    0.14    0.20
  -2   0   0 2916.40   96.33
   2   0   1   -0.14    0.19
  -2   0  -1   -0.05    0.09
  -2   0  -1    0.02    0.07
   2   0   2  413.92   11.98
   2   0   2  415.99   11.48
  -2   0  -2  430.78   11.89
  -2   0  -2  409.51   11.91
  -2   0  -2  390.26   10.73
   2   0   3    0.05    0.10
   2   0   3    0.04    0.24
  -2   0  -3   -0.06    0.29
  -2   0  -3    0.02    0.14
  -2   0  -3   -0.28    0.22
  -2   0  -3    0.10    0.09
   2   0   4   28.94    0.84
   2   0   4   27.46    1.07
  -2   0  -4   28.09    1.05
  -2   0  -4   29.45    1.15
   2   0   5    0.05    0.16
   2   0   5   -0.28    0.34
  -2   0  -5   -0.16    0.33
  -2   0  -5   -0.07    0.10
   2   0   6    2.75    0.24
   2   0   6    3.34    0.52
  -2   0  -6    1.93    0.55
  -2   0  -6    2.58    0.17
  -2   0  -6    2.74    0.20
   2   0   7   -0.02    0.17
   2   0   7    0.43    0.54
  -2   0  -7    0.05    0.09
  -2   0  -7   -0.17    0.44
  -2   0  -7    0.01    0.09
   2   0   8    8.67    0.83
  -2   0  -8    7.39    0.86
   2   0   9   -0.14    0.57
  -2   0  -9   -0.04    0.61
   2   0  10   77.37    3.05
  -2   0 -10   72.45    3.29
   2   0  11   -0.03    0.70
  -2   0 -11    0.23    0.96
   2   0  12    6.60    1.10
  -2   1  14    1.37    1.00
  -2  -1  14    3.08    1.06
  -2   1  13   -0.20    0.75
  -2  -1  13   -0.11    0.74
   2  -1 -12   -0.04    0.45
  -2   1  12   -0.50    0.66
  -2  -1  12    0.15    0.66
   2  -1 -11    0.53    0.54
   2   1 -11    0.84    0.44
  -2  -1  11    1.39    0.72
  -2   1  11    0.02    0.69
   2  -1 -10   21.32    0.95
   2   1 -10   21.00    0.98
  -2  -1  10   21.47    1.22
  -2   1  10   18.15    1.23
   2  -1  -9    1.15    0.46
   2   1  -9    1.32    0.39
  -2   1   9    1.09    0.59
  -2  -1   9    0.72    0.30
  -2  -1   9    0.42    0.56
   2  -1  -8   13.01    0.65
   2   1  -8   12.42    0.69
  -2   1   8   12.58    0.87
  -2  -1   8   14.91    0.84
  -2  -1   8   12.67    0.60
  -2   1   8   12.91    0.63
   2  -1  -7   50.10    1.64
   2   1  -7   50.53    1.64
  -2  -1   7   47.61    1.54
  -2  -1   7   48.77    1.75
  -2  -1   7   41.64    1.54
  -2   1   7   51.31    1.63
  -2   1   7   48.47    1.69
  -2   1   7   50.36    1.78
   2  -1  -6    2.12    0.34
   2   1  -6    2.32    0.34
   2   1  -6    2.27    0.30
   2  -1  -6    1.79    0.32
  -2  -1   6    1.79    0.36
  -2  -1   6    2.98    0.46
  -2   1   6    2.57    0.39
  -2   1   6    1.81    0.48
  -2  -1   6    2.21    0.35
  -2   1   6    2.52    0.40
   2  -1  -5    0.39    0.24
   2  -1  -5    0.33    0.28
   2   1  -5    0.37    0.25
   2   1  -5    0.41    0.15
  -2   1   5    0.25    0.33
  -2   1   5    0.33    0.24
  -2  -1   5    0.02    0.34
  -2   1   5    0.31    0.28
  -2  -1   5    0.13    0.22
  -2  -1   5    0.38    0.23
   2   1  -4  623.47   18.50
   2  -1  -4  644.56   19.12
   2  -1  -4  632.62   18.69
   2   1  -4  625.84   18.43
  -2   1   4  592.57   17.68
  -2  -1   4  627.11   18.50
  -2   1   4  612.24   18.16
  -2  -1   4  616.72   18.25
   2  -1  -3  453.37   13.05
   2   1  -3  453.95   13.03
   2  -1  -3  449.19   12.93
   2   1  -3  441.71   12.57
  -2   1   3  446.42   12.92
  -2  -1   3  433.15   12.39
  -2  -1   3  447.92   12.89
  -2   1   3  454.77   13.08
  -2   1   3  435.59   12.67
   2  -1  -2    0.55    0.23
   2   1  -2    0.37    0.22
   2   1  -2    0.43    0.17
  -2   1   2    0.56    0.12
  -2  -1   2    0.67    0.19
  -2   1   2    0.33    0.18
  -2  -1   2    0.33    0.19
   2   1  -1  108.11    2.91
   2  -1  -1  108.42    2.88
  -2  -1   1  105.38    2.85
  -2   1   1  107.09    2.88
   2  -1   0  126.39    3.30
   2   1   0  127.22    3.45
   2   1   0  126.68    3.34
  -2  -1   0  125.79    3.36
  -2   1   0  124.81    3.24
  -2  -1   0  124.37    3.29
   2   1   1   19.61    0.68
   2  -1   1   20.37    0.51
   2   1   1   20.21    0.61
   2  -1   1   19.89    0.76
  -2  -1  -1   20.49    0.68
  -2  -1  -1   19.94    0.62
  -2  -1  -1   19.21    0.63
   2   1   2    8.35    0.44
   2  -1   2    7.68    0.51
   2   1   2    8.61    0.33
  -2  -1  -2    8.17    0.34
  -2  -1  -2    8.74    0.42
  -2  -1  -2    8.74    0.47
  -2  -1  -2    9.01    0.41
   2  -1   3   48.72    1.25
   2  -1   3   43.33    1.48
   2   1   3   46.56    1.48
   2   1   3   47.06    1.31
  -2  -1  -3   50.05    1.57
  -2  -1  -3   47.99    1.37
  -2  -1  -3   48.44    1.68
  -2   1  -3   46.83    1.52
  -2   1  -3   46.98    1.58
   2   1   4   54.40    1.78
   2  -1   4   55.85    1.48
   2   1   4   56.56    1.63
   2  -1   4   55.04    1.83
  -2   1  -4   54.23    1.84
  -2  -1  -4   56.59    1.82
  -2  -1  -4   58.53    1.70
  -2  -1  -4   54.83    1.94
  -2   1  -4   52.36    1.76
   2   1   5   10.70    0.44
   2  -1   5    9.49    0.67
   2  -1   5   10.00    0.35
   2   1   5   11.14    0.66
  -2  -1  -5   11.10    0.73
  -2   1  -5    9.82    0.66
  -2  -1  -5   10.30    0.45
  -2  -1  -5    8.82    0.42
   2  -1   6    3.10    0.23
   2   1   6    3.27    0.30
   2   1   6    3.79    0.70
   2  -1   6    4.32    0.57
  -2  -1  -6    2.59    0.58
  -2   1  -6    4.81    0.59
  -2  -1  -6    3.15    0.27
   2  -1   7    7.32    0.73
   2  -1   7    5.95    0.33
   2   1   7    6.51    0.73
   2   1   7    6.27    0.40
  -2   1  -7    6.95    0.71
  -2  -1  -7    6.68    0.76
  -2  -1  -7    6.77    0.37
   2   1   8   19.92    1.21
   2  -1   8   22.95    1.23
  -2  -1  -8   20.42    0.71
  -2  -1  -8   21.21    1.26
  -2   1  -8   21.48    1.25
   2  -1   9   16.15    1.19
   2   1   9   18.32    1.19
  -2   1  -9   16.58    1.48
  -2  -1  -9   15.89    1.19
   2   1  10   71.77    2.91
   2  -1  10   70.42    2.87
  -2   1 -10   68.86    2.83
  -2  -1 -10   65.73    2.83
   2  -1  11    9.34    1.23
   2   1  11   12.12    1.24
  -2  -1 -11   12.50    1.37
  -2   1 -11   14.19    1.30
   2  -1  12   18.59    1.83
   2   1  12   17.98    1.55
  -2   2  14   72.45    3.31
  -2  -2  14   72.34    3.21
  -2   2  13   -0.46    0.59
  -2  -2  13    0.47    0.60
   2  -2 -12   16.04    1.08
  -2   2  12   15.48    1.26
  -2  -2  12   16.14    1.34
   2  -2 -11    1.96    0.62
   2   2 -11    1.86    0.49
  -2   2  11    1.98    0.85
  -2  -2  11    3.13    0.80
   2  -2 -10   80.80    2.82
   2   2 -10   73.71    2.45
  -2  -2  10   80.34    2.70
  -2   2  10   84.04    3.04
   2   2  -9   13.12    0.71
   2  -2  -9   15.16    0.74
  -2  -2   9   11.30    0.62
  -2  -2   9   14.36    0.91
  -2   2   9   12.84    0.95
   2  -2  -8   11.39    0.75
   2   2  -8   10.00    0.59
  -2   2   8    9.87    0.80
  -2  -2   8    9.05    0.73
  -2  -2   8   10.05    0.55
  -2   2   8   10.63    0.55
  -2  -2   8    9.49    0.71
   2  -2  -7   43.31    1.56
   2   2  -7   36.99    1.24
  -2  -2   7   42.32    1.41
  -2   2   7   43.51    1.62
  -2   2   7   40.18    1.35
  -2  -2   7   40.57    1.49
  -2  -2   7   39.91    1.38
   2   2  -6   28.90    1.00
   2  -2  -6   32.34    1.14
   2  -2  -6   30.73    1.12
   2   2  -6   35.09    1.20
  -2   2   6   32.32    1.10
  -2  -2   6   33.12    1.22
  -2  -2   6   33.47    1.09
  -2   2   6   33.88    1.39
  -2   2   6   35.07    1.29
  -2  -2   6   31.80    1.10
   2   2  -5  258.19    7.35
   2  -2  -5  244.04    7.16
   2   2  -5  263.08    7.58
   2  -2  -5  263.36    7.60
   2  -2  -5  243.97    7.09
  -2   2   5  253.50    7.31
  -2  -2   5  258.71    7.50
  -2   2   5  267.33    7.86
  -2   2   5  271.29    7.99
  -2  -2   5  243.72    7.00
  -2  -2   5  265.77    7.66
   2  -2  -4  730.76   21.86
   2  -2  -4  651.76   19.50
   2  -2  -4  722.71   21.61
   2   2  -4  685.07   20.36
   2   2  -4  696.72   20.69
  -2   2   4  681.44   20.53
  -2   2   4  691.86   20.68
  -2  -2   4  679.33   20.25
  -2  -2   4  689.85   20.47
   2   2  -3   23.37    0.74
   2  -2  -3   23.53    0.91
   2  -2  -3   23.61    0.88
   2   2  -3   22.63    0.83
  -2  -2   3   23.34    0.81
  -2   2   3   20.95    0.66
  -2   2   3   23.18    1.01
  -2  -2   3   23.19    0.75
   2   2  -2   19.01    0.71
   2  -2  -2   20.92    0.75
   2   2  -2   20.74    0.59
  -2   2   2   19.97    0.67
  -2  -2   2   20.75    0.63
  -2  -2   2   20.52    0.60
   2   2  -1   36.91    1.13
   2  -2  -1   36.68    1.02
  -2  -2   1   36.16    1.09
  -2   2   1   37.06    1.01
   2  -2   0  352.51    9.56
   2   2   0  360.19   10.14
   2   2   0  358.35    9.81
  -2  -2   0  360.33   10.07
  -2   2   0  357.61    9.64
  -2  -2   0  357.01   10.06
   2   2   1  183.42    4.97
   2  -2   1  186.52    4.82
   2   2   1  179.96    4.87
  -2  -2  -1  178.54    4.93
  -2  -2  -1  181.34    4.90
  -2  -2  -1  181.49    5.00
   2   2   2    0.51    0.16
   2  -2   2    0.77    0.32
   2   2   2    0.74    0.23
  -2  -2  -2    0.93    0.36
  -2  -2  -2    0.66    0.20
  -2  -2  -2    0.71    0.22
   2   2   3  150.19    4.15
   2   2   3  149.54    4.30
   2  -2   3  143.46    4.31
  -2  -2  -3  145.06    4.04
  -2  -2  -3  146.25    4.44
  -2   2  -3  144.73    4.30
  -2  -2  -3  145.46    4.29
   2  -2   4   19.14    0.90
   2  -2   4   17.12    0.49
   2   2   4   16.81    0.78
   2   2   4   18.57    0.66
  -2   2  -4   18.88    0.87
  -2  -2  -4   17.70    0.91
  -2  -2  -4   16.87    0.71
  -2  -2  -4   18.15    0.76
   2  -2   5    0.30    0.12
   2   2   5   -0.18    0.33
   2   2   5    0.02    0.20
   2  -2   5    0.27    0.37
  -2   2  -5    0.09    0.33
  -2  -2  -5    0.10    0.26
  -2  -2  -5    0.31    0.41
   2   2   6   11.32    0.70
   2   2   6    9.33    0.48
   2  -2   6   10.13    0.79
   2  -2   6    9.18    0.35
  -2  -2  -6    9.08    0.81
  -2   2  -6    9.17    0.69
  -2  -2  -6    9.12    0.45
  -2  -2  -6   10.85    0.61
   2  -2   7    2.26    0.25
   2   2   7    2.60    0.58
   2  -2   7    2.48    0.64
   2   2   7    2.49    0.34
  -2   2  -7    2.17    0.59
  -2  -2  -7    2.91    0.41
  -2  -2  -7    2.19    0.66
   2  -2   8   31.70    1.53
   2   2   8   30.92    1.45
  -2   2  -8   31.80    1.51
  -2  -2  -8   33.25    1.17
  -2  -2  -8   28.68    1.62
   2   2   9    4.76    0.78
   2  -2   9    3.75    0.85
  -2   2  -9    5.33    0.83
  -2  -2  -9    4.98    0.92
   2   2  10   24.74    1.51
   2  -2  10   23.25    1.50
  -2  -2 -10   23.11    1.52
  -2   2 -10   26.97    1.58
   2   2  11    7.48    1.05
   2  -2  11    7.79    1.11
  -2  -2 -11    9.31    1.24
  -2   2 -11    8.88    1.09
   2  -2  12    7.52    1.15
   2   2  12    4.26    1.11
  -2   3  14    7.07    1.16
  -2  -3  14    4.96    1.14
  -2   3  13    8.83    1.21
  -2  -3  13    9.21    1.19
   2  -3 -12    1.08    0.51
  -2   3  12    1.08    0.87
  -2  -3  12    1.97    0.80
   2  -3 -11   -0.08    0.50
   2   3 -11   -0.05    0.35
  -2   3  11   -0.01    0.66
  -2  -3  11    0.02    0.61
   2  -3 -10   32.10    1.33
   2   3 -10   34.08    1.32
  -2  -3  10   27.42    1.48
  -2   3  10   32.18    1.61
   2  -3  -9    0.50    0.37
   2   3  -9    0.19    0.35
  -2  -3   9    0.27    0.48
  -2   3   9    0.48    0.53
  -2  -3   9   -0.01    0.34
   2  -3  -8   90.98    2.95
   2   3  -8   87.95    2.74
  -2  -3   8   85.79    2.85
  -2  -3   8   86.66    2.65
  -2  -3   8   82.09    2.73
  -2   3   8   85.97    2.95
   2   3  -7  347.62   10.17
   2  -3  -7  328.15    9.79
   2  -3  -7  331.18    9.90
  -2  -3   7  350.17   10.54
  -2  -3   7  350.58   10.48
  -2  -3   7  353.54   10.63
  -2   3   7  349.68   10.55
  -2   3   7  371.53   11.30
   2  -3  -6  531.01   16.01
   2   3  -6  515.00   15.33
   2  -3  -6  502.66   15.15
   2   3  -6  516.68   15.76
   2  -3  -6  492.05   14.77
  -2  -3   6  497.70   14.84
  -2   3   6  509.99   15.32
  -2  -3   6  511.30   15.18
  -2  -3   6  537.54   15.95
  -2   3   6  538.38   16.58
  -2   3   6  517.04   15.70
   2  -3  -5   17.28    0.78
   2  -3  -5   17.25    0.71
   2   3  -5   17.81    0.79
   2   3  -5   17.46    0.69
  -2  -3   5   18.39    0.76
  -2   3   5   16.84    0.89
  -2  -3   5   18.13    0.73
  -2   3   5   16.49    0.65
  -2  -3   5   19.38    0.68
  -2   3   5   18.25    0.81
   2  -3  -4  105.83    3.09
   2   3  -4  109.36    3.09
   2   3  -4  107.81    3.10
   2  -3  -4  108.98    3.20
  -2  -3   4  110.08    3.11
  -2   3   4  108.92    3.11
  -2   3   4  106.41    3.25
  -2  -3   4  113.52    3.19
  -2   3   4   92.09    2.81
   2   3  -3    0.93    0.20
   2  -3  -3    0.47    0.31
   2  -3  -3    0.81    0.34
   2   3  -3    0.97    0.30
  -2  -3   3    1.01    0.20
  -2   3   3    1.00    0.24
  -2  -3   3    0.61    0.24
   2   3  -2    5.23    0.42
   2   3  -2    4.95    0.22
   2  -3  -2    5.33    0.38
  -2  -3   2    5.01    0.27
  -2   3   2    5.13    0.34
  -2  -3   2    5.38    0.38
   2  -3  -1   86.93    2.41
   2   3  -1   86.64    2.52
  -2   3   1   86.42    2.31
  -2  -3   1   87.88    2.52
   2   3   0  121.63    3.34
   2  -3   0  124.91    3.25
  -2  -3   0  124.70    3.20
  -2  -3   0  125.67    3.54
  -2   3   0  122.00    3.18
  -2  -3   0  121.64    3.33
   2  -3   1   10.96    0.33
   2   3   1   10.47    0.45
   2   3   1   10.08    0.42
  -2  -3  -1   10.72    0.38
  -2  -3  -1   10.89    0.45
  -2  -3  -1   11.37    0.48
   2  -3   2 1199.35   37.44
   2   3   2 1228.26   37.94
   2  -3   2 1105.62   53.67
   2   3   2 1225.37   37.88
  -2  -3  -2 1227.00   37.83
  -2  -3  -2 1219.98   37.71
  -2  -3  -2 1233.61   38.91
   2  -3   3  433.03   12.94
   2   3   3  442.75   12.81
   2   3   3  468.84   13.61
   2  -3   3  422.70   14.07
  -2   3  -3  429.95   12.81
  -2  -3  -3  423.61   12.33
  -2  -3  -3  450.03   13.27
  -2  -3  -3  434.31   13.14
   2  -3   4  779.28   24.11
   2   3   4  782.80   23.87
   2   3   4  783.10   23.91
  -2  -3  -4  775.53   23.42
  -2  -3  -4  774.78   24.18
  -2  -3  -4  776.40   24.11
  -2   3  -4  770.80   23.73
   2   3   5    1.62    0.29
   2  -3   5    1.16    0.45
   2   3   5    1.75    0.41
   2  -3   5    1.78    0.14
  -2  -3  -5    0.97    0.36
  -2   3  -5    2.63    0.40
  -2  -3  -5    1.50    0.53
   2   3   6   24.42    0.95
   2  -3   6   26.21    0.76
   2   3   6   27.64    1.20
   2  -3   6   26.83    1.27
  -2  -3  -6   24.19    1.03
  -2  -3  -6   27.17    1.32
  -2   3  -6   28.33    1.16
   2  -3   7    0.68    0.59
   2   3   7    0.60    0.31
   2   3   7   -0.13    0.54
   2  -3   7    0.36    0.12
  -2  -3  -7    0.42    0.31
  -2   3  -7    0.59    0.48
  -2  -3  -7    0.28    0.34
  -2  -3  -7    1.00    0.62
   2  -3   8    2.59    0.75
   2   3   8    3.39    0.70
  -2  -3  -8    2.50    0.45
  -2   3  -8    2.45    0.83
  -2  -3  -8    3.31    0.81
   2  -3   9   13.65    1.17
   2   3   9   14.66    1.12
  -2  -3  -9   10.39    1.20
  -2   3  -9   11.70    1.02
   2  -3  10   37.38    1.87
   2   3  10   43.56    2.00
  -2   3 -10   36.97    2.18
  -2  -3 -10   39.20    2.06
   2  -3  11    8.88    1.03
   2   3  11    6.32    1.06
  -2  -3 -11    7.45    1.22
  -2   3 -11    5.58    1.04
   2   3  12    0.79    0.83
   2  -3  12    0.39    0.83
  -2  -3 -12   -0.22    0.57
  -2   4  14   18.32    2.15
  -2  -4  14   21.35    1.66
  -2   4  13    0.74    0.86
  -2  -4  13    1.00    0.88
   2  -4 -12   31.87    1.41
  -2   4  12   29.23    1.76
  -2  -4  12   29.18    1.74
   2  -4 -11    0.09    0.53
   2   4 -11    0.20    0.33
  -2  -4  11   -0.19    0.57
  -2   4  11   -0.09    0.63
   2  -4 -10   17.58    1.12
   2   4 -10   18.61    0.89
  -2   4  10   17.45    1.21
  -2  -4  10   17.34    1.16
   2   4  -9    0.13    0.34
   2  -4  -9    0.47    0.36
  -2  -4   9    0.35    0.49
  -2  -4   9    0.10    0.31
  -2   4   9    0.32    0.54
  -2  -4   9    0.47    0.28
   2  -4  -8   37.71    1.48
   2  -4  -8   39.64    1.49
   2   4  -8   42.73    1.40
  -2   4   8   39.53    1.63
  -2  -4   8   41.00    1.45
  -2  -4   8   44.85    1.68
  -2  -4   8   39.12    1.42
   2   4  -7    7.78    0.47
   2  -4  -7    6.23    0.57
  -2   4   7    6.30    0.47
  -2   4   7    7.31    0.72
  -2  -4   7    8.54    0.61
  -2  -4   7    6.75    0.42
  -2  -4   7    7.37    0.52
   2  -4  -6  365.35   11.00
   2   4  -6  387.71   11.33
   2   4  -6  372.41   11.30
   2  -4  -6  372.74   11.18
  -2   4   6  392.49   11.69
  -2  -4   6  379.36   11.27
  -2   4   6  364.45   11.11
  -2   4   6  386.36   11.96
  -2  -4   6  381.86   11.25
  -2  -4   6  368.23   10.77
   2  -4  -5    9.22    0.54
   2   4  -5    9.56    0.50
   2   4  -5    9.58    0.61
   2  -4  -5    8.42    0.59
  -2   4   5    8.70    0.74
  -2   4   5    7.66    0.54
  -2  -4   5    9.47    0.46
  -2  -4   5   10.12    0.47
  -2  -4   5    9.82    0.57
  -2   4   5    9.39    0.50
   2  -4  -4    0.11    0.30
   2   4  -4    0.42    0.20
   2  -4  -4    0.00    0.27
   2   4  -4    0.16    0.35
  -2   4   4   -0.04    0.26
  -2  -4   4    0.15    0.20
  -2   4   4    0.35    0.23
  -2   4   4    0.15    0.37
  -2  -4   4   -0.13    0.21
   2  -4  -3  134.33    3.97
   2   4  -3  140.58    3.86
   2   4  -3  140.24    4.04
   2  -4  -3  153.54    4.39
  -2  -4   3  141.51    3.86
  -2  -4   3  134.57    3.88
  -2   4   3  152.02    4.29
   2  -4  -2   68.55    1.99
   2   4  -2   64.26    2.02
   2   4  -2   66.81    1.75
  -2   4   2   65.92    1.88
  -2  -4   2   66.31    1.76
  -2  -4   2   62.85    1.90
   2   4  -1   31.93    1.12
   2  -4  -1   28.28    0.89
  -2   4   1   28.99    0.87
  -2  -4   1   31.85    1.02
  -2  -4   1   28.58    0.68
  -2  -4   1   29.40    1.02
   2   4   0   54.92    1.59
   2   4   0   58.27    1.52
   2  -4   0   54.45    1.48
  -2  -4   0   54.19    1.61
  -2  -4   0   52.69    1.63
  -2   4   0   54.31    1.45
   2   4   1    6.19    0.34
   2  -4   1    5.46    0.25
   2   4   1    5.57    0.33
  -2  -4  -1    4.68    0.37
  -2  -4  -1    5.12    0.27
  -2   4  -1    5.64    0.26
  -2  -4  -1    6.39    0.43
   2  -4   2  242.37    6.58
   2   4   2  242.57    6.92
   2   4   2  235.66    6.61
  -2  -4  -2  252.55    7.07
  -2  -4  -2  242.54    6.83
  -2  -4  -2  222.16    6.69
   2  -4   3   40.34    1.46
   2   4   3   44.18    1.40
   2  -4   3   41.35    1.07
   2   4   3   43.45    1.36
  -2  -4  -3   40.09    1.57
  -2  -4  -3   40.82    1.26
  -2  -4  -3   39.29    1.25
  -2   4  -3   39.95    1.40
   2   4   4  162.71    4.88
   2  -4   4  168.02    4.37
   2  -4   4  165.44    5.08
   2   4   4  161.50    4.67
  -2  -4  -4  161.01    5.03
  -2  -4  -4  161.17    4.72
  -2  -4  -4  164.55    4.87
  -2   4  -4  160.61    4.77
   2  -4   5    0.23    0.10
   2   4   5   -0.19    0.33
   2  -4   5    0.94    0.40
   2   4   5    0.37    0.20
  -2   4  -5    0.10    0.31
  -2  -4  -5    0.26    0.25
  -2  -4  -5    0.58    0.47
   2   4   6    8.66    0.66
   2  -4   6    8.42    0.78
   2   4   6    6.55    0.43
   2  -4   6    7.90    0.30
  -2  -4  -6   10.02    0.81
  -2  -4  -6    9.36    0.55
  -2   4  -6    8.79    0.64
   2  -4   7    0.83    0.60
   2   4   7    1.48    0.56
   2   4   7    0.44    0.36
   2  -4   7    1.23    0.14
  -2   4  -7    1.13    0.52
  -2  -4  -7    1.25    0.49
  -2  -4  -7    0.86    0.66
   2  -4   8   64.92    2.53
   2   4   8   66.96    2.60
  -2   4  -8   67.27    2.45
  -2  -4  -8   63.22    2.14
  -2  -4  -8   70.19    2.88
   2   4   9   15.05    1.16
   2  -4   9   16.67    1.24
  -2   4  -9   14.08    1.06
  -2  -4  -9   19.06    1.40
   2  -4  10    6.91    1.02
   2   4  10   10.03    0.98
  -2   4 -10    7.85    0.98
  -2  -4 -10    6.52    1.18
   2   4  11    1.55    1.14
   2  -4  11    0.84    0.91
  -2  -4 -11    2.00    0.97
  -2   4 -11    1.46    0.80
  -2  -5  14    2.26    1.03
  -2   5  14    3.95    1.16
  -2   5  13    0.12    0.88
  -2  -5  13    0.66    0.78
   2  -5 -12    6.91    0.96
  -2  -5  12    8.06    1.02
  -2   5  12    7.58    1.09
   2   5 -11   52.00    1.86
   2  -5 -11   55.36    2.08
  -2  -5  11   58.28    2.39
  -2   5  11   54.15    2.42
   2   5 -10   11.29    0.70
   2  -5 -10    9.11    0.73
  -2  -5  10    9.90    0.64
  -2  -5  10   10.01    0.92
  -2   5  10    8.72    1.06
   2  -5  -9   10.29    0.86
   2   5  -9    8.04    0.48
   2  -5  -9    8.98    0.70
  -2  -5   9    7.99    0.74
  -2  -5   9    8.11    0.58
  -2   5   9    8.44    0.87
   2  -5  -8   12.67    0.80
   2   5  -8   15.15    0.67
  -2  -5   8   15.01    0.72
  -2   5   8   15.67    1.00
  -2  -5   8   15.77    0.86
  -2  -5   8   14.33    0.77
   2   5  -7   14.99    0.65
   2  -5  -7   15.19    0.84
  -2  -5   7   15.59    0.84
  -2  -5   7   13.89    0.67
  -2   5   7   15.56    0.95
  -2  -5   7   15.12    0.63
   2  -5  -6    3.07    0.38
   2   5  -6    3.69    0.49
   2  -5  -6    4.41    0.51
   2   5  -6    2.34    0.39
  -2   5   6    4.14    0.64
  -2   5   6    4.20    0.37
  -2  -5   6    5.19    0.49
  -2  -5   6    4.41    0.33
  -2  -5   6    3.56    0.39
   2  -5  -5   50.01    1.67
   2   5  -5   45.52    1.45
   2  -5  -5   45.45    1.51
   2   5  -5   46.15    1.49
  -2  -5   5   42.03    1.33
  -2  -5   5   45.78    1.34
  -2   5   5   43.80    1.65
  -2   5   5   46.00    1.58
  -2   5   5   45.59    1.47
  -2  -5   5   39.34    1.37
   2   5  -4  174.73    5.01
   2  -5  -4  199.70    5.79
   2  -5  -4  189.90    5.54
   2   5  -4  183.65    5.34
  -2   5   4  190.46    5.63
  -2   5   4  182.39    5.27
  -2  -5   4  179.75    5.07
  -2  -5   4  170.06    4.93
   2   5  -3    0.35    0.25
   2  -5  -3    0.52    0.30
   2   5  -3    0.39    0.33
  -2  -5   3    0.48    0.26
  -2  -5   3    0.77    0.19
  -2   5   3    0.65    0.22
   2  -5  -2    0.24    0.27
   2   5  -2    0.38    0.33
  -2  -5   2    0.28    0.27
  -2   5   2    0.38    0.19
  -2  -5   2    0.26    0.17
   2  -5  -1    1.86    0.26
  -2  -5   1    2.25    0.32
  -2  -5   1    1.72    0.32
  -2   5   1    1.40    0.22
  -2  -5   1    1.91    0.14
   2   5   0  173.94    4.92
   2  -5   0  166.56    4.54
  -2  -5   0  169.89    4.94
  -2  -5   0  168.07    4.77
  -2  -5   0  169.42    4.81
  -2   5   0  169.08    4.65
   2  -5   1   24.82    0.75
   2   5   1   22.90    0.77
   2   5   1   24.31    0.83
  -2  -5  -1   25.47    0.98
  -2  -5  -1   23.48    0.86
  -2   5  -1   24.30    0.73
  -2  -5  -1   24.69    0.72
   2   5   2   49.61    1.56
   2  -5   2   50.02    1.72
   2  -5   2   50.40    1.43
   2   5   2   50.13    1.52
  -2  -5  -2   49.29    1.73
  -2  -5  -2   51.76    1.61
  -2  -5  -2   48.68    1.43
   2   5   3   39.58    1.26
   2  -5   3   35.27    1.36
   2  -5   3   38.82    1.06
   2   5   3   40.22    1.27
  -2  -5  -3   38.39    1.47
  -2  -5  -3   37.27    1.32
  -2  -5  -3   38.85    1.19
   2  -5   4    3.48    0.52
   2   5   4    3.23    0.50
   2   5   4    2.60    0.28
  -2  -5  -4    3.21    0.29
  -2  -5  -4    2.59    0.35
  -2   5  -4    3.28    0.36
  -2  -5  -4    3.57    0.56
   2  -5   5   44.27    1.68
   2  -5   5   42.78    1.13
   2   5   5   45.00    1.55
   2  -5   5   42.39    1.18
   2   5   5   43.50    1.45
  -2   5  -5   44.19    1.59
  -2  -5  -5   42.45    1.52
  -2  -5  -5   45.28    1.74
   2  -5   6   18.51    0.55
   2   5   6   17.84    0.94
   2   5   6   16.21    0.80
   2  -5   6   17.57    1.04
   2  -5   6   14.87    0.47
  -2   5  -6   17.12    0.98
  -2  -5  -6   16.54    1.05
  -2  -5  -6   18.22    0.81
   2   5   7    7.83    0.77
   2  -5   7    7.44    0.82
   2  -5   7    7.60    0.29
  -2   5  -7    8.56    0.69
  -2  -5  -7    7.40    0.58
  -2  -5  -7    7.81    0.66
   2  -5   8    6.39    0.90
   2   5   8    6.64    0.79
  -2  -5  -8    6.32    0.59
  -2  -5  -8    6.27    0.66
  -2  -5  -8    6.48    1.02
  -2   5  -8    5.22    0.68
   2  -5   9    7.54    0.92
   2   5   9    6.70    0.92
  -2   5  -9    8.63    1.07
  -2  -5  -9    6.84    1.04
   2   5  10    3.72    0.92
   2  -5  10    3.97    0.95
  -2   5 -10    5.92    0.84
  -2  -5 -10    6.92    1.11
   2   5  11    7.19    1.04
   2  -5  11    5.32    1.34
  -2  -5 -11    4.68    1.22
  -2   6  14    0.31    0.95
  -2  -6  14    0.87    1.22
  -2   6  13    6.55    1.09
  -2  -6  13    4.31    1.02
   2  -6 -12   45.27    2.08
  -2   6  12   41.44    2.12
  -2  -6  12   47.40    2.14
   2   6 -11   10.96    0.72
   2  -6 -11   10.78    1.00
  -2   6  11   11.18    1.11
  -2  -6  11    8.96    1.02
   2   6 -10    0.08    0.36
   2  -6 -10    0.31    0.55
   2  -6 -10    0.04    0.28
  -2  -6  10    0.15    0.50
  -2   6  10    0.09    0.61
   2  -6  -9   11.57    0.91
   2  -6  -9   10.14    0.80
   2   6  -9    9.51    0.69
  -2   6   9    9.76    0.97
  -2  -6   9   11.75    0.83
  -2  -6   9    8.82    0.52
   2  -6  -8    0.59    0.42
   2   6  -8    0.39    0.27
  -2  -6   8    0.40    0.44
  -2  -6   8    0.13    0.33
  -2  -6   8    0.03    0.23
  -2   6   8    0.08    0.52
   2   6  -7   24.74    1.05
   2  -6  -7   28.37    1.14
  -2  -6   7   24.73    0.94
  -2  -6   7   25.21    0.92
  -2  -6   7   26.95    1.12
  -2   6   7   25.94    1.23
   2   6  -6   63.70    2.10
   2  -6  -6   60.16    2.03
   2  -6  -6   55.06    1.85
  -2  -6   6   57.39    1.80
  -2  -6   6   62.33    1.82
  -2   6   6   60.71    2.16
  -2   6   6   59.03    1.91
  -2  -6   6   60.51    1.97
   2   6  -5  176.41    5.22
   2  -6  -5  181.01    5.42
   2  -6  -5  169.53    5.08
   2   6  -5  174.88    5.15
  -2   6   5  182.77    5.57
  -2   6   5  172.31    5.12
  -2  -6   5  175.57    4.82
  -2  -6   5  175.26    5.13
  -2  -6   5  167.86    4.94
   2   6  -4   24.10    0.84
   2  -6  -4   21.80    0.91
   2  -6  -4   22.40    0.92
   2   6  -4   26.29    1.00
  -2  -6   4   23.80    0.82
  -2  -6   4   23.96    0.99
  -2   6   4   24.40    0.96
  -2   6   4   23.07    0.87
   2  -6  -3    4.75    0.31
   2   6  -3    4.92    0.47
  -2  -6   3    4.03    0.39
  -2  -6   3    4.62    0.31
  -2   6   3    4.86    0.37
   2   6  -2    2.65    0.29
   2  -6  -2    2.84    0.35
  -2  -6   2    2.70    0.36
  -2   6   2    2.28    0.29
  -2  -6   2    1.82    0.24
  -2  -6   2    2.49    0.36
   2  -6  -1   35.58    1.13
  -2  -6   1   35.08    1.17
  -2   6   1   34.81    1.07
   2   6   0    6.51    0.41
   2  -6   0    7.08    0.43
  -2  -6   0    5.93    0.45
  -2   6   0    6.30    0.33
  -2  -6   0    6.57    0.42
  -2  -6   0    6.94    0.29
  -2  -6   0    7.98    0.51
   2   6   1  307.60    8.94
   2  -6   1  305.28    8.54
   2   6   1  280.63    7.90
  -2  -6  -1  296.57    8.59
  -2  -6  -1  325.53    8.91
  -2  -6  -1  295.20    8.68
  -2   6  -1  311.85    8.71
   2   6   2  440.89   13.09
   2  -6   2  418.56   12.59
   2   6   2  450.07   13.10
   2  -6   2  439.76   12.75
   2  -6   2  435.44   12.34
  -2  -6  -2  426.11   12.90
  -2  -6  -2  419.18   12.39
  -2  -6  -2  450.71   12.92
   2  -6   3   58.83    1.66
   2   6   3   60.20    1.96
   2  -6   3   57.43    1.98
   2   6   3   57.82    1.80
   2  -6   3   60.69    1.67
  -2  -6  -3   56.92    1.80
  -2  -6  -3   55.54    1.97
  -2  -6  -3   58.16    1.71
   2  -6   4   65.78    1.83
   2   6   4   67.42    2.10
   2  -6   4   67.78    2.30
   2  -6   4   66.94    1.80
   2   6   4   64.01    2.03
  -2  -6  -4   64.73    2.29
  -2  -6  -4   64.53    2.02
  -2  -6  -4   66.29    2.05
  -2   6  -4   65.37    2.09
   2   6   5    3.52    0.58
   2  -6   5    1.78    0.38
   2   6   5    2.17    0.32
   2  -6   5    2.90    0.18
  -2  -6  -5    2.98    0.32
  -2  -6  -5    3.16    0.39
  -2   6  -5    2.52    0.36
  -2  -6  -5    1.92    0.66
   2  -6   6    1.66    0.18
   2   6   6    1.05    0.64
   2  -6   6    1.64    0.14
   2  -6   6    1.95    0.59
  -2  -6  -6    2.24    0.63
  -2  -6  -6    0.73    0.50
  -2   6  -6    2.63    0.37
   2  -6   7   23.47    0.68
   2   6   7   29.05    1.32
   2  -6   7   27.93    1.42
  -2  -6  -7   24.23    1.43
  -2   6  -7   25.33    1.16
  -2  -6  -7   28.89    1.36
   2  -6   8   47.46    2.09
   2   6   8   45.56    1.91
  -2  -6  -8   44.91    2.12
  -2  -6  -8   46.48    1.75
  -2   6  -8   46.55    1.82
   2   6   9    0.17    0.61
   2  -6   9    0.20    0.62
  -2  -6  -9   -0.54    0.71
  -2   6  -9    0.22    0.62
  -2  -6  -9   -0.61    0.57
   2   6  10   28.43    1.66
   2  -6  10   35.43    1.82
  -2   6 -10   33.41    1.66
  -2  -6 -10   31.17    1.93
   2   6  11   60.75    2.80
   2  -6  11   63.99    2.90
  -2  -6 -11   67.28    3.25
  -2   7  14   65.74    3.25
  -2  -7  14   70.80    3.23
  -2  -7  13    2.56    0.91
  -2   7  13    1.38    1.01
   2  -7 -12    3.44    0.74
  -2  -7  12    4.55    0.87
  -2   7  12    4.57    1.02
   2   7 -11   16.10    0.89
   2  -7 -11   17.69    1.02
  -2   7  11   17.69    1.32
  -2  -7  11   18.47    1.17
   2   7 -10   -0.05    0.38
   2  -7 -10    0.26    0.45
   2  -7 -10    0.23    0.51
  -2   7  10    0.33    0.63
  -2  -7  10    0.15    0.52
   2  -7  -9    5.58    0.69
   2   7  -9    6.63    0.49
  -2  -7   9    4.81    0.54
  -2  -7   9    5.68    0.73
  -2   7   9    6.46    0.88
   2  -7  -8    0.10    0.45
   2   7  -8    0.87    0.40
  -2  -7   8    0.41    0.43
  -2  -7   8    0.04    0.24
  -2   7   8    0.36    0.52
   2  -7  -7   52.50    1.88
   2   7  -7   48.69    1.76
  -2  -7   7   52.59    1.66
  -2   7   7   54.89    2.00
  -2  -7   7   54.50    1.87
  -2  -7   7   52.98    1.81
   2   7  -6  179.51    5.30
   2  -7  -6  168.62    5.12
   2  -7  -6  162.62    4.99
  -2  -7   6  169.46    4.74
  -2   7   6  175.56    5.39
  -2  -7   6  167.58    5.00
  -2  -7   6  165.20    5.03
   2   7  -5   56.17    1.82
   2  -7  -5   52.85    1.84
   2   7  -5   62.33    2.01
   2  -7  -5   55.46    1.82
  -2   7   5   59.05    2.01
  -2   7   5   55.82    1.82
  -2  -7   5   57.33    1.81
  -2  -7   5   57.33    1.54
  -2  -7   5   59.32    1.85
   2   7  -4   24.77    1.03
   2  -7  -4   26.20    1.05
   2  -7  -4   26.02    1.01
  -2  -7   4   26.08    0.93
  -2   7   4   25.05    1.02
  -2   7   4   25.24    0.95
  -2  -7   4   24.46    1.03
   2  -7  -3   45.29    1.54
   2   7  -3   47.96    1.64
  -2  -7   3   47.06    1.57
  -2   7   3   47.87    1.56
  -2  -7   3   48.01    1.42
  -2   7   3   46.35    1.47
   2  -7  -2    1.14    0.33
  -2  -7   2    1.51    0.18
  -2  -7   2    1.49    0.33
  -2  -7   2    1.46    0.35
  -2   7   2    1.03    0.25
  -2  -7   2    1.59    0.25
   2  -7  -1   17.22    0.69
  -2  -7   1   17.91    0.76
  -2  -7   1   16.49    0.68
  -2   7   1   16.46    0.63
  -2  -7   1   17.34    0.79
   2   7   0   72.43    2.20
   2  -7   0   75.04    2.16
  -2  -7   0   65.42    2.04
  -2   7   0   73.36    2.10
  -2  -7   0   73.43    2.21
  -2  -7   0   75.18    2.03
  -2  -7   0   71.92    2.32
   2   7   1    2.26    0.34
   2  -7   1    2.16    0.23
  -2  -7  -1    3.48    0.23
  -2  -7  -1    2.89    0.41
  -2  -7  -1    2.26    0.37
  -2   7  -1    2.93    0.25
   2  -7   2  185.51    5.16
   2   7   2  190.11    5.36
   2  -7   2  185.88    5.32
   2   7   2  181.06    5.37
  -2  -7  -2  181.53    5.36
  -2  -7  -2  194.61    5.39
  -2  -7  -2  181.92    5.52
   2  -7   3   25.41    0.86
   2  -7   3   24.10    1.06
   2  -7   3   23.66    0.75
   2   7   3   23.88    0.90
   2   7   3   23.24    0.89
  -2  -7  -3   21.97    0.89
  -2  -7  -3   25.17    0.87
  -2  -7  -3   22.22    0.91
   2  -7   4    0.12    0.23
   2   7   4    0.41    0.44
   2  -7   4    0.54    0.47
   2  -7   4    0.45    0.16
  -2  -7  -4    0.98    0.28
  -2   7  -4    0.85    0.24
  -2  -7  -4    0.88    0.49
  -2  -7  -4    0.41    0.33
   2   7   5    3.92    0.48
   2  -7   5    3.94    0.24
   2  -7   5    3.74    0.24
   2  -7   5    2.57    0.61
  -2   7  -5    2.98    0.37
  -2  -7  -5    3.67    0.36
  -2  -7  -5    4.69    0.46
  -2  -7  -5    4.22    0.47
   2  -7   6    0.13    0.10
   2   7   6    0.03    0.39
   2  -7   6    0.19    0.13
   2  -7   6   -0.01    0.50
  -2  -7  -6    0.07    0.61
  -2  -7  -6    0.30    0.34
  -2   7  -6   -0.14    0.40
   2  -7   7    6.23    0.28
   2   7   7    7.74    0.75
   2  -7   7    7.55    0.88
  -2   7  -7    6.28    0.56
  -2  -7  -7    9.32    0.98
  -2  -7  -7    7.55    0.78
   2   7   8   -0.94    0.64
   2  -7   8   -0.06    0.54
  -2  -7  -8   -0.10    0.36
  -2   7  -8    0.39    0.37
  -2  -7  -8    0.36    0.61
   2  -7   9   13.75    0.84
   2   7   9   16.42    1.15
  -2  -7  -9   15.98    1.01
  -2  -7  -9   15.14    1.36
  -2   7  -9   10.56    0.89
   2  -7  10    6.29    1.02
   2   7  10    4.63    1.26
  -2   7 -10    6.91    0.83
  -2  -7 -10    5.97    1.19
   2  -7  11   42.40    2.26
   2   7  11   44.73    2.29
  -2  -7 -11   49.94    2.69
  -2  -8  14   16.57    1.53
  -2   8  14   14.10    1.57
  -2  -8  13   -0.26    0.77
  -2   8  13   -0.72    0.89
   2  -8 -12    0.26    0.59
  -2   8  12    0.05    0.76
  -2  -8  12    0.53    0.65
   2  -8 -11   -0.13    0.48
   2  -8 -11   -0.52    0.54
  -2   8  11    0.35    0.68
  -2  -8  11    0.13    0.55
   2   8 -10    3.93    0.44
   2  -8 -10    3.90    0.90
  -2  -8  10    4.45    0.70
  -2   8  10    4.88    0.87
   2  -8  -9   10.90    0.88
   2   8  -9    9.85    0.73
  -2  -8   9    7.35    0.64
  -2  -8   9    9.61    0.80
  -2   8   9   11.15    0.91
   2  -8  -8    2.52    0.57
   2   8  -8    2.14    0.53
  -2   8   8    3.20    0.89
  -2  -8   8    2.04    0.51
  -2  -8   8    0.95    0.33
   2  -8  -7    1.30    0.48
   2   8  -7    1.00    0.36
  -2  -8   7    0.31    0.37
  -2  -8   7    0.83    0.44
  -2   8   7    1.30    0.52
   2  -8  -6   77.26    2.47
   2   8  -6   75.01    2.39
   2  -8  -6   70.09    2.35
  -2  -8   6   69.40    2.23
  -2  -8   6   68.72    2.22
   2   8  -5   38.82    1.39
   2  -8  -5   36.33    1.39
   2  -8  -5   34.09    1.27
  -2  -8   5   34.08    1.19
  -2  -8   5   33.84    1.30
   2  -8  -4   39.25    1.27
   2  -8  -4   43.57    1.51
  -2  -8   4   41.96    1.38
  -2   8   4   42.63    1.42
  -2  -8   4   39.89    1.49
  -2   8   4   40.96    1.44
   2  -8  -3   19.50    0.85
  -2  -8   3   20.54    0.82
  -2   8   3   19.77    0.81
  -2  -8   3   21.41    0.84
  -2   8   3   17.63    0.65
  -2  -8   3   19.59    0.85
   2  -8  -2   60.59    1.81
  -2  -8   2   66.35    2.09
  -2  -8   2   67.59    2.19
  -2  -8   2   64.00    1.78
  -2   8   2   64.74    1.98
  -2  -8   2   63.62    1.82
   2  -8  -1  131.75    3.83
  -2  -8   1  133.94    3.98
  -2  -8   1  130.06    3.90
  -2  -8   1  133.12    3.83
  -2   8   1  134.40    3.91
   2   8   0   87.44    2.70
   2  -8   0   89.61    2.70
  -2  -8   0   85.29    2.34
  -2   8   0   88.45    2.65
  -2  -8   0   85.94    2.54
  -2  -8   0   87.79    2.83
  -2  -8   0   87.38    2.69
   2  -8   1  104.76    3.02
   2   8   1   98.61    3.02
  -2   8  -1  105.07    3.05
  -2  -8  -1  108.80    2.98
  -2  -8  -1   98.54    3.03
  -2  -8  -1  100.92    3.07
   2  -8   2  129.36    3.64
   2   8   2  122.35    3.74
   2  -8   2  110.23    3.28
  -2  -8  -2  123.88    3.42
  -2  -8  -2  121.49    3.80
  -2  -8  -2  124.17    3.74
   2  -8   3   29.54    0.94
   2  -8   3   27.72    1.21
   2  -8   3   29.45    0.97
   2   8   3   27.74    1.11
  -2  -8  -3   25.88    1.05
  -2  -8  -3   27.47    1.19
  -2  -8  -3   28.29    0.90
  -2   8  -3   24.93    0.85
   2  -8   4    5.43    0.66
   2   8   4    5.79    0.63
   2  -8   4    6.23    0.37
   2  -8   4    6.19    0.34
  -2  -8  -4    6.11    0.53
  -2  -8  -4    5.99    0.45
  -2   8  -4    6.51    0.46
  -2  -8  -4    7.51    0.69
   2  -8   5    0.69    0.20
   2  -8   5    0.72    0.22
   2   8   5    0.77    0.40
  -2   8  -5    0.69    0.37
  -2  -8  -5    0.87    0.27
  -2  -8  -5    2.18    0.39
  -2  -8  -5    0.27    0.62
   2  -8   6    0.22    0.18
   2  -8   6    0.01    0.16
   2   8   6    0.51    0.46
   2  -8   6    0.24    0.49
  -2  -8  -6    0.92    0.63
  -2  -8  -6    0.44    0.37
  -2   8  -6    0.41    0.29
   2   8   7    0.26    0.61
   2  -8   7    0.09    0.52
   2  -8   7    0.03    0.11
  -2   8  -7    0.08    0.42
  -2  -8  -7    0.10    0.38
  -2  -8  -7    0.37    0.65
   2   8   8   -0.37    0.74
   2  -8   8    0.09    0.57
  -2  -8  -8   -0.16    0.70
  -2   8  -8    0.04    0.49
  -2  -8  -8   -0.08    0.43
   2  -8   9   10.61    1.10
   2   8   9   10.56    1.00
  -2  -8  -9    8.67    1.18
  -2  -8  -9   11.34    1.06
  -2   8  -9   11.12    1.03
   2   8  10   57.09    2.48
   2  -8  10   60.57    2.63
  -2  -8 -10   56.17    2.80
   2  -8  11    0.95    0.97
   2   8  11    1.21    0.93
  -2  -8 -11    2.95    0.76
  -2  -9  14   21.50    2.10
  -2   9  14   20.66    1.78
  -2  -9  13   -0.18    0.69
  -2   9  13    0.38    0.75
   2  -9 -12   11.17    1.26
  -2   9  12    8.26    1.25
  -2  -9  12   12.83    1.15
   2  -9 -11    9.02    1.09
   2  -9 -11    9.93    1.22
  -2   9  11    7.42    1.06
  -2  -9  11    6.84    0.96
   2  -9 -10    5.27    0.79
  -2   9  10    4.98    0.90
  -2  -9  10    5.55    0.77
   2  -9  -9    6.93    0.81
   2   9  -9    7.37    0.58
  -2   9   9    6.04    0.91
  -2  -9   9    7.11    0.73
   2  -9  -8    0.55    0.45
   2   9  -8    0.03    0.44
  -2  -9   8    0.26    0.36
  -2   9   8   -0.57    0.54
  -2  -9   8    0.42    0.41
   2  -9  -7   45.84    1.74
   2   9  -7   48.17    1.85
  -2  -9   7   46.40    1.69
  -2  -9   7   41.65    1.60
   2  -9  -6  126.69    4.03
   2   9  -6  131.19    3.94
  -2  -9   6  132.28    4.02
  -2  -9   6  123.66    3.92
   2  -9  -5  110.14    3.50
   2  -9  -5  113.61    3.56
  -2  -9   5  118.54    3.51
  -2  -9   5  106.16    3.41
   2  -9  -4    3.96    0.46
   2  -9  -4    3.35    0.53
  -2  -9   4    3.39    0.37
  -2  -9   4    3.79    0.44
  -2  -9   4    2.45    0.39
  -2   9   4    2.55    0.57
   2  -9  -3  359.55   10.73
  -2  -9   3  364.57   10.55
  -2  -9   3  374.20   11.47
  -2   9   3  363.06   11.05
  -2  -9   3  364.31   10.86
  -2   9   3  377.89   11.34
   2  -9  -2   47.25    1.47
  -2  -9   2   46.35    1.62
  -2   9   2   46.33    1.54
  -2  -9   2   47.68    1.39
  -2  -9   2   47.67    1.71
  -2   9   2   48.70    1.64
  -2  -9   2   48.11    1.49
   2  -9  -1    7.27    0.50
  -2  -9   1    6.83    0.58
  -2   9   1    6.96    0.47
  -2  -9   1    7.59    0.40
  -2  -9   1    7.05    0.48
   2  -9   0  307.96    9.00
   2   9   0  318.29    9.64
  -2   9   0  320.15    9.44
  -2  -9   0  326.97   10.13
  -2  -9   0  341.26    9.59
  -2  -9   0  319.78    9.39
  -2  -9   0  322.52    9.43
   2  -9   1  164.41    4.68
  -2  -9  -1  162.97    4.47
  -2   9  -1  156.19    4.53
  -2  -9  -1  158.43    4.76
  -2  -9  -1  153.84    4.64
   2  -9   2  133.15    3.81
   2  -9   2  125.98    3.79
  -2  -9  -2  124.27    3.89
  -2  -9  -2  134.20    3.73
  -2  -9  -2  130.48    3.97
   2  -9   3    0.41    0.45
   2  -9   3    0.65    0.32
   2  -9   3    0.50    0.25
  -2  -9  -3    0.80    0.52
  -2  -9  -3    0.33    0.46
  -2  -9  -3    1.33    0.18
  -2   9  -3    0.81    0.22
   2  -9   4   -0.22    0.24
   2  -9   4    0.20    0.20
   2   9   4    0.29    0.39
   2  -9   4   -0.18    0.40
  -2  -9  -4    0.18    0.25
  -2   9  -4    0.08    0.22
  -2  -9  -4    0.41    0.33
  -2  -9  -4    0.14    0.47
   2  -9   5    1.18    0.28
   2  -9   5    1.92    0.24
   2   9   5    1.37    0.42
   2  -9   5    1.32    0.58
  -2  -9  -5    0.82    0.38
  -2   9  -5    1.51    0.35
  -2  -9  -5    1.72    0.63
  -2  -9  -5    1.98    0.44
   2   9   6    0.61    0.65
   2  -9   6    0.90    0.54
   2  -9   6    0.56    0.25
   2  -9   6    0.55    0.24
  -2   9  -6    0.63    0.30
  -2  -9  -6    0.13    0.72
  -2  -9  -6    0.37    0.46
   2  -9   7    0.76    0.61
   2   9   7    0.92    0.54
  -2  -9  -7    0.20    0.75
  -2   9  -7    1.00    0.46
  -2  -9  -7    0.77    0.51
   2   9   8    6.54    1.05
   2  -9   8    7.58    0.94
  -2  -9  -8    6.79    0.75
  -2   9  -8    6.80    0.75
  -2  -9  -8    4.51    1.16
   2  -9   9    4.72    0.62
   2   9   9    2.43    0.81
  -2  -9  -9    4.32    1.07
  -2  -9  -9    4.80    0.73
   2  -9  10   56.20    2.54
   2   9  10   48.47    2.38
  -2  -9 -10   56.67    2.80
   2   9  11   -0.34    0.79
   2  -9  11   -0.12    0.84
  -2  -9 -11   -0.51    0.64
  -2 -10  13    2.94    0.99
  -2  10  13    3.87    1.43
   2 -10 -12    0.49    0.73
   2 -10 -12    1.13    0.67
  -2  10  12    0.23    0.81
  -2 -10  12    0.04    0.95
   2 -10 -11   -0.09    0.58
  -2  10  11    0.18    0.92
  -2 -10  11    0.14    0.57
   2 -10 -10    8.59    0.90
  -2 -10  10    7.45    0.85
  -2  10  10    8.15    1.05
   2 -10  -9    6.73    0.80
  -2 -10   9    7.68    0.80
  -2  10   9    3.87    0.53
   2 -10  -8    0.15    0.51
  -2 -10   8    0.13    0.47
   2 -10  -7  114.86    3.76
  -2 -10   7  110.35    3.52
   2 -10  -6   -0.11    0.38
  -2 -10   6   -0.08    0.30
  -2 -10   6    0.17    0.25
   2 -10  -5   12.89    0.80
   2 -10  -5   13.62    0.74
  -2 -10   5   13.79    0.71
  -2 -10   5   14.21    0.68
   2 -10  -4   23.31    1.01
   2 -10  -4   22.08    1.10
  -2 -10   4   21.13    0.92
  -2 -10   4   21.78    0.84
  -2  10   4   23.66    1.10
   2 -10  -3   39.67    1.46
  -2 -10   3   39.55    1.25
  -2 -10   3   39.78    1.42
  -2  10   3   42.07    1.43
   2 -10  -2   51.66    1.72
  -2 -10   2   49.54    1.69
  -2  10   2   48.31    1.65
  -2 -10   2   52.02    1.58
  -2 -10   2   51.35    1.53
   2 -10  -1   14.99    0.70
  -2  10   1   12.93    0.52
  -2  10   1   13.60    0.64
  -2 -10   1   14.22    0.63
  -2 -10   1   13.51    0.72
   2 -10   0   15.69    0.85
  -2 -10   0   14.45    0.76
  -2  10   0   14.96    0.64
  -2 -10   0   15.34    0.68
   2 -10   1  207.78    6.03
  -2  10  -1  214.76    6.36
  -2 -10  -1  213.37    6.41
  -2 -10  -1  207.48    6.22
  -2 -10  -1  231.95    6.45
   2 -10   2   50.76    1.72
   2 -10   2   49.23    1.59
  -2 -10  -2   55.15    1.75
  -2 -10  -2   59.33    1.75
  -2 -10  -2   52.34    1.86
   2 -10   3   50.24    1.83
   2 -10   3   51.87    1.90
   2 -10   3   54.81    1.63
  -2  10  -3   54.04    1.58
  -2 -10  -3   53.16    1.98
  -2 -10  -3   56.66    1.95
  -2 -10  -3   53.46    1.65
   2 -10   4    5.13    0.46
   2 -10   4    6.28    0.69
   2 -10   4    5.22    0.38
  -2 -10  -4    6.45    0.77
  -2 -10  -4    5.01    0.56
  -2  10  -4    5.65    0.35
  -2 -10  -4    3.79    0.33
   2 -10   5    1.18    0.31
   2 -10   5    0.89    0.27
   2  10   5    1.09    0.44
   2 -10   5    0.72    0.56
  -2 -10  -5    1.01    0.50
  -2  10  -5    1.48    0.31
  -2 -10  -5    1.06    0.68
  -2 -10  -5    0.70    0.36
   2 -10   6    5.50    0.77
   2  10   6    6.63    0.67
   2 -10   6    5.82    0.36
  -2  10  -6    5.87    0.44
  -2 -10  -6    5.21    1.00
  -2 -10  -6    4.51    0.64
   2  10   7   -0.30    0.47
   2 -10   7    0.10    0.57
  -2  10  -7    0.42    0.38
  -2 -10  -7    0.81    0.63
  -2 -10  -7    0.04    0.73
   2  10   8    1.19    0.65
   2 -10   8    1.24    0.76
  -2 -10  -8    0.71    0.96
  -2 -10  -8    1.78    0.59
  -2  10  -8    1.08    0.58
   2  10   9    5.02    1.16
   2 -10   9    6.27    1.00
  -2 -10  -9    8.54    1.37
   2 -10  10   15.24    1.29
   2  10  10   15.62    1.27
  -2 -10 -10   15.29    1.21
  -2 -10 -10   15.51    1.62
   2 -11 -13    0.60    0.76
  -2  11  13    0.18    1.23
  -2 -11  13    1.09    0.84
   2 -11 -12   10.94    1.15
   2 -11 -12   11.97    1.09
  -2  11  12   13.09    1.26
  -2 -11  12   10.08    1.15
   2 -11 -11    6.96    0.91
  -2 -11  11    4.95    0.89
  -2  11  11    3.34    0.59
   2 -11 -10   27.48    1.56
  -2 -11  10   27.23    1.44
   2 -11  -9   14.15    1.09
  -2 -11   9   19.24    1.08
   2 -11  -8   24.87    1.36
  -2 -11   8   24.91    1.20
  -2 -11   8   24.04    1.16
   2 -11  -7   51.98    2.04
  -2 -11   7   52.68    1.78
  -2 -11   7   52.63    1.93
   2 -11  -6   23.79    1.22
  -2 -11   6   23.10    0.96
  -2 -11   6   23.80    1.14
   2 -11  -5   77.20    2.61
  -2 -11   5   76.84    2.57
  -2 -11   5   76.16    2.53
   2 -11  -4    2.89    0.46
   2 -11  -4    0.69    0.49
  -2 -11   4    1.37    0.31
  -2 -11   4    1.79    0.42
   2 -11  -3   15.36    0.84
  -2  11   3   15.12    0.80
  -2 -11   3   14.54    0.63
  -2 -11   3   15.19    0.77
   2 -11  -2    8.26    0.59
  -2  11   2    8.57    0.47
  -2 -11   2    8.23    0.41
  -2 -11   2   10.10    0.62
  -2 -11   2    8.17    0.40
   2 -11  -1   11.47    0.67
  -2 -11   1   11.07    0.59
  -2 -11   1   11.12    0.72
  -2  11   1   11.03    0.54
   2 -11   0    1.22    0.35
  -2 -11   0    0.61    0.25
  -2  11   0    0.78    0.25
  -2 -11   0    0.69    0.42
   2 -11   1    0.96    0.30
  -2 -11  -1    0.29    0.36
  -2  11  -1    0.90    0.37
  -2 -11  -1    0.78    0.23
  -2 -11  -1    1.25    0.44
   2 -11   2    3.74    0.42
   2 -11   2    3.72    0.41
  -2 -11  -2    3.35    0.54
  -2 -11  -2    3.37    0.55
  -2 -11  -2    3.78    0.36
   2 -11   3    4.93    0.46
   2 -11   3    4.02    0.45
   2 -11   3    5.99    0.64
  -2  11  -3    4.72    0.28
  -2 -11  -3    5.18    0.66
  -2 -11  -3    5.45    0.61
  -2 -11  -3    4.60    0.36
   2 -11   4  187.44    5.47
   2 -11   4  166.71    5.34
   2 -11   4  188.36    6.00
  -2  11  -4  184.53    5.21
  -2 -11  -4  191.68    5.95
  -2 -11  -4  183.26    5.98
  -2 -11  -4  172.76    5.44
   2 -11   5   16.14    0.83
   2 -11   5   19.41    0.79
   2 -11   5   19.85    1.17
  -2 -11  -5   20.27    1.35
  -2 -11  -5   16.30    0.75
  -2 -11  -5   21.89    1.10
  -2  11  -5   20.30    0.79
   2 -11   6   -0.08    0.24
   2  11   6    0.40    0.58
   2 -11   6    0.32    0.54
  -2  11  -6    0.10    0.29
  -2 -11  -6    0.42    0.72
  -2 -11  -6    0.52    0.46
   2  11   7    6.42    0.74
   2 -11   7    6.03    0.93
  -2  11  -7    8.05    0.53
  -2 -11  -7    6.86    1.07
  -2 -11  -7    6.74    0.79
   2  11   8    0.20    0.76
   2 -11   8   -0.21    0.66
  -2 -11  -8    1.16    0.57
  -2 -11  -8   -0.02    0.93
   2 -11   9    2.52    0.81
   2  11   9    1.20    0.98
  -2 -11  -9    1.12    0.73
  -2 -11  -9    2.20    1.14
   2  11  10    4.34    1.26
   2 -11  10    6.79    1.10
  -2 -11 -10    3.59    0.90
  -2 -11 -10    5.01    0.83
   2 -12 -13    8.12    0.89
   2 -12 -13   12.25    1.23
  -2 -12  13   11.94    1.34
   2 -12 -12    1.91    1.08
   2 -12 -12    1.97    0.91
  -2 -12  12    1.65    0.80
   2 -12 -11   -0.14    0.96
  -2 -12  11    0.80    0.66
   2 -12 -10    1.42    0.74
  -2 -12  10    0.63    0.52
  -2 -12  10    0.48    0.64
   2 -12  -9   62.45    2.59
  -2 -12   9   61.38    2.27
  -2 -12   9   60.11    2.31
   2 -12  -8   35.03    1.71
  -2 -12   8   32.66    1.49
  -2 -12   8   33.77    1.52
   2 -12  -7   55.06    2.21
  -2 -12   7   51.62    1.93
  -2 -12   7   54.47    2.03
   2 -12  -6   60.09    2.28
  -2 -12   6   59.30    2.16
  -2 -12   6   62.57    2.13
   2 -12  -5    9.02    0.75
  -2 -12   5    9.75    0.64
  -2 -12   5    8.79    0.64
   2 -12  -4   48.18    1.78
  -2 -12   4   46.57    1.67
  -2 -12   4   44.58    1.50
   2 -12  -3    1.25    0.45
  -2 -12   3    1.09    0.29
  -2  12   3    0.90    0.33
  -2 -12   3    0.90    0.42
   2 -12  -2   38.18    1.44
  -2 -12   2   37.77    1.42
  -2 -12   2   40.10    1.22
  -2  12   2   38.47    1.38
  -2 -12   2   39.35    1.28
   2 -12  -1    6.38    0.56
  -2  12   1    6.79    0.45
  -2 -12   1    6.93    0.56
  -2 -12   1    5.01    0.47
   2 -12   0  100.06    3.10
  -2  12   0  104.47    2.99
  -2 -12   0  106.44    3.24
  -2 -12   0  103.08    3.28
   2 -12   1    0.40    0.32
  -2 -12  -1    0.77    0.42
  -2 -12  -1    0.07    0.26
  -2 -12  -1    0.67    0.37
  -2  12  -1    0.43    0.18
   2 -12   2   45.13    1.59
  -2 -12  -2   46.41    1.46
  -2 -12  -2   45.03    1.71
  -2 -12  -2   46.45    1.74
   2 -12   3  103.44    3.08
   2 -12   3  105.31    3.50
   2 -12   3   82.03    3.04
  -2 -12  -3   99.65    3.04
  -2  12  -3   92.08    2.47
  -2 -12  -3   96.10    3.25
  -2 -12  -3  103.52    3.53
   2 -12   4  165.52    5.45
   2 -12   4  181.21    5.27
   2 -12   4  142.40    5.01
  -2  12  -4  160.40    4.44
  -2 -12  -4  174.88    5.57
  -2 -12  -4  165.79    5.54
  -2 -12  -4  155.11    4.96
   2 -12   5   95.37    2.93
   2 -12   5   99.06    3.51
  -2 -12  -5   96.91    3.32
  -2 -12  -5   96.64    3.63
  -2  12  -5   90.70    2.65
   2 -12   6    0.28    0.61
   2 -12   6    0.30    0.29
  -2 -12  -6    0.59    0.76
  -2 -12  -6    0.55    0.54
   2  12   7    1.43    0.38
   2 -12   7    2.23    0.73
  -2 -12  -7    1.61    0.90
  -2 -12  -7    1.28    0.67
   2 -12   8    2.28    0.85
   2  12   8    3.50    0.75
  -2 -12  -8    3.85    1.00
  -2 -12  -8    3.94    1.13
   2 -12   9    4.50    0.92
   2  12   9    5.11    0.85
  -2 -12  -9    4.93    1.27
  -2 -12  -9    5.65    0.83
   2 -12  10   13.46    1.32
  -2 -12 -10   10.81    1.17
   2 -13 -12    2.11    0.91
  -2 -13  12    1.09    0.82
   2 -13 -11   -0.14    0.79
  -2 -13  11    0.66    0.62
   2 -13 -10   11.97    1.15
  -2 -13  10   10.33    0.88
  -2 -13  10   11.58    0.97
   2 -13  -9   60.85    2.54
  -2 -13   9   56.93    2.17
  -2 -13   9   55.54    2.30
   2 -13  -8  129.49    4.49
  -2 -13   8  132.21    4.41
  -2 -13   8  136.33    4.35
   2 -13  -7   27.22    1.43
  -2 -13   7   29.12    1.24
  -2 -13   7   29.93    1.34
   2 -13  -6    0.13    0.53
  -2 -13   6    0.26    0.40
  -2 -13   6    0.39    0.38
   2 -13  -5  265.20    8.33
  -2 -13   5  266.13    8.15
  -2 -13   5  250.53    7.65
   2 -13  -4   15.35    0.92
  -2 -13   4   13.60    0.82
  -2 -13   4   14.24    0.80
   2 -13  -3   16.32    0.91
  -2 -13   3   14.34    0.85
  -2  13   3   14.68    0.74
  -2 -13   3   16.08    0.68
   2 -13  -2    4.74    0.54
  -2 -13   2    2.46    0.33
  -2 -13   2    3.45    0.54
  -2  13   2    3.34    0.45
   2 -13  -1   10.76    0.71
  -2  13   1   11.39    0.57
  -2 -13   1   11.93    0.80
  -2 -13   1   12.11    0.55
   2 -13   0    3.83    0.49
  -2 -13   0    4.93    0.54
  -2  13   0    2.76    0.34
  -2 -13   0    3.21    0.57
   2 -13   1  374.10   11.28
  -2 -13  -1  373.53   11.41
  -2 -13  -1  364.95   11.28
  -2 -13  -1  380.28   11.34
   2 -13   2    1.67    0.38
  -2 -13  -2    1.40    0.54
  -2 -13  -2    1.15    0.56
  -2 -13  -2    1.55    0.28
   2 -13   3   56.93    1.96
   2 -13   3   58.56    2.19
  -2 -13  -3   56.56    1.83
  -2 -13  -3   61.37    2.24
  -2 -13  -3   55.52    2.20
   2 -13   4  141.92    4.71
   2 -13   4  141.72    4.34
  -2 -13  -4  144.22    4.73
  -2 -13  -4  142.19    4.85
  -2 -13  -4  125.47    4.07
   2 -13   5   42.13    1.49
   2 -13   5   41.92    1.83
  -2 -13  -5   41.79    1.80
  -2 -13  -5   44.31    2.01
   2 -13   6    3.15    0.44
   2 -13   6    3.19    0.77
  -2 -13  -6    3.21    0.99
  -2 -13  -6    3.46    0.73
   2 -13   7   -0.05    0.56
  -2 -13  -7    0.22    0.53
  -2 -13  -7   -0.17    0.74
   2 -13   8    5.75    0.89
  -2 -13  -8    3.53    0.80
  -2 -13  -8    4.39    1.17
   2 -13   9   13.58    1.28
  -2 -13  -9    6.41    1.03
  -2 -13  -9   13.83    1.21
   2 -13  10    1.66    1.00
  -2 -13 -10    2.31    0.87
   2 -14 -12    0.74    0.79
  -2 -14  12   -0.16    0.74
   2 -14 -11    2.50    0.92
  -2 -14  11    2.63    0.81
   2 -14 -10    0.62    0.67
  -2 -14  10    0.02    0.35
  -2 -14  10   -0.26    0.52
   2 -14  -9    4.69    1.27
  -2 -14   9    5.74    0.76
  -2 -14   9    6.85    0.61
   2 -14  -8  106.11    3.83
  -2 -14   8  105.04    3.44
  -2 -14   8   94.72    3.59
   2 -14  -7    7.79    0.98
  -2 -14   7    7.23    0.71
  -2 -14   7    8.13    0.65
   2 -14  -6  131.81    4.48
  -2 -14   6  131.42    4.21
  -2 -14   6  128.54    4.15
   2 -14  -5   30.03    1.53
  -2 -14   5   32.66    1.32
  -2 -14   5   31.55    1.36
   2 -14  -4   17.43    1.06
  -2 -14   4   16.93    0.97
  -2 -14   4   17.80    1.00
   2 -14  -3    0.96    0.48
  -2 -14   3    0.55    0.29
  -2 -14   3    0.79    0.43
   2 -14  -2    8.77    0.71
  -2 -14   2    8.83    0.56
  -2  14   2    7.01    0.49
  -2 -14   2    7.39    0.68
   2 -14  -1    0.13    0.43
  -2 -14   1    0.26    0.48
  -2  14   1    0.97    0.31
   2 -14   0    0.64    0.40
  -2 -14   0    0.10    0.50
  -2 -14   0    0.65    0.35
  -2  14   0    0.23    0.27
   2 -14   1   43.89    1.79
  -2 -14  -1   45.58    1.79
  -2  14  -1   41.15    1.19
  -2 -14  -1   44.81    1.52
  -2 -14  -1   45.04    1.71
   2 -14   2  249.05    7.51
  -2 -14  -2  243.06    7.66
  -2 -14  -2  223.22    6.87
  -2 -14  -2  250.58    7.92
   2 -14   3   64.80    2.41
   2 -14   3   67.52    2.29
  -2 -14  -3   64.90    2.48
  -2 -14  -3   66.32    2.50
  -2 -14  -3   62.40    2.07
   2 -14   4   32.59    1.50
   2 -14   4   33.81    1.21
  -2 -14  -4   34.39    1.55
  -2 -14  -4   30.85    1.59
   2 -14   5   -0.12    0.56
   2 -14   5   -0.26    0.28
  -2 -14  -5   -0.39    0.71
  -2 -14  -5    0.15    0.69
   2 -14   6   -0.27    0.52
  -2 -14  -6    0.11    0.50
  -2 -14  -6    0.18    0.63
   2 -14   7    6.44    0.91
  -2 -14  -7    6.44    1.15
  -2 -14  -7    5.68    0.89
   2 -14   8    4.70    0.95
  -2 -14  -8    3.99    1.18
  -2 -14  -8    4.35    0.88
   2 -14   9    3.60    1.00
  -2 -14  -9    4.10    0.92
   2 -15 -12   28.61    1.93
  -2 -15  12   27.59    1.77
   2 -15 -11   22.90    1.62
  -2 -15  11   23.52    1.47
   2 -15 -10    1.67    0.86
  -2 -15  10    1.16    0.68
   2 -15  -9   38.23    1.92
  -2 -15   9   40.38    1.76
  -2 -15   9   35.86    1.49
   2 -15  -8    2.51    0.78
  -2 -15   8    2.82    0.71
  -2 -15   8    2.88    0.64
   2 -15  -7    3.60    0.81
  -2 -15   7    4.47    0.56
  -2 -15   7    3.69    0.61
   2 -15  -6   50.11    2.09
  -2 -15   6   45.95    1.79
  -2 -15   6   45.18    1.90
   2 -15  -5  204.32    6.64
  -2 -15   5  195.72    6.11
  -2 -15   5  195.98    6.41
   2 -15  -4   75.40    2.75
  -2 -15   4   76.29    2.63
  -2 -15   4   75.83    2.71
   2 -15  -3    9.73    0.80
  -2 -15   3    7.80    0.65
  -2 -15   3    6.96    0.75
   2 -15  -2    4.12    0.62
  -2  15   2    3.79    0.53
  -2 -15   2    5.84    0.63
  -2 -15   2    5.31    0.49
   2 -15  -1   15.05    0.90
  -2  15   1   12.43    0.69
  -2 -15   1   15.94    0.93
   2 -15   0   19.40    1.17
  -2 -15   0   20.10    1.14
  -2  15   0   17.77    0.71
   2 -15   1   62.14    2.40
  -2 -15  -1   61.40    2.34
  -2  15  -1   56.47    1.63
  -2 -15  -1   57.28    1.98
  -2 -15  -1   57.70    2.12
   2 -15   2   88.44    2.89
  -2 -15  -2   80.79    2.64
  -2 -15  -2   86.41    3.04
  -2 -15  -2   85.16    3.04
   2 -15   3    0.84    0.37
   2 -15   3    1.43    0.77
  -2 -15  -3    1.12    0.63
  -2 -15  -3    0.32    0.88
   2 -15   4   13.66    0.99
   2 -15   4   12.12    0.80
  -2 -15  -4   11.51    1.11
  -2 -15  -4   13.20    1.05
   2 -15   5   15.40    0.84
   2 -15   5   14.71    1.13
  -2 -15  -5   16.21    1.32
  -2 -15  -5   13.67    1.07
   2 -15   6    1.37    0.70
  -2 -15  -6    1.58    0.74
  -2 -15  -6    1.07    0.86
   2 -15   7   12.60    1.11
  -2 -15  -7   12.20    1.15
  -2 -15  -7   12.32    1.38
   2 -15   8   24.95    1.54
  -2 -15  -8   22.18    1.49
   2 -15   9    8.97    1.17
  -2 -15  -9   10.02    1.13
   2 -16 -11    3.92    1.05
  -2 -16  11    2.49    0.83
   2 -16 -10    0.36    0.79
  -2 -16  10    0.65    0.65
   2 -16  -9    0.06    0.72
  -2 -16   9    0.48    0.44
  -2 -16   9    0.08    0.58
   2 -16  -8   26.35    1.56
  -2 -16   8   21.50    1.07
  -2 -16   8   24.17    1.21
   2 -16  -7    2.03    0.80
  -2 -16   7    2.68    0.56
  -2 -16   7    3.28    0.55
   2 -16  -6   29.67    1.55
  -2 -16   6   29.04    1.47
  -2 -16   6   30.23    1.35
   2 -16  -5  124.24    4.26
  -2 -16   5  119.76    3.85
  -2 -16   5  120.61    4.02
   2 -16  -4   15.86    1.11
  -2 -16   4   18.57    1.04
  -2 -16   4   17.69    0.99
   2 -16  -3   -0.10    0.54
  -2 -16   3    0.62    0.47
  -2 -16   3    0.51    0.32
   2 -16  -2    1.79    0.53
  -2 -16   2    0.78    0.57
  -2  16   2    0.72    0.46
  -2 -16   2    1.58    0.40
   2 -16  -1    5.51    0.67
  -2  16   1    4.18    0.45
  -2 -16   1    4.23    0.71
   2 -16   0    0.19    0.44
  -2 -16   0   -0.03    0.55
  -2  16   0    0.48    0.22
   2 -16   1  289.53    8.94
  -2 -16  -1  242.00    7.85
   2 -16   2   56.85    2.04
   2 -16   2   56.35    2.13
  -2 -16  -2   53.85    2.12
  -2 -16  -2   58.08    2.27
   2 -16   3    4.28    0.72
   2 -16   3    6.62    0.58
  -2 -16  -3    3.77    0.80
  -2 -16  -3    5.03    0.81
   2 -16   4   13.30    0.72
   2 -16   4   13.19    1.03
  -2 -16  -4   13.11    1.11
  -2 -16  -4   13.89    1.10
   2 -16   5    8.16    0.91
   2 -16   5    5.92    0.53
  -2 -16  -5    6.97    1.02
  -2 -16  -5    7.06    0.86
   2 -16   6    3.13    0.77
  -2 -16  -6    3.18    0.80
  -2 -16  -6   -0.22    0.59
   2 -16   7    1.46    0.77
  -2 -16  -7    0.55    0.82
   2 -16   8    3.14    1.07
  -2 -16  -8    7.08    0.98
   2 -17 -11   -0.29    0.81
  -2 -17  11    0.04    0.63
   2 -17 -10    2.66    1.32
  -2 -17  10    3.58    0.80
   2 -17  -9    2.30    0.94
  -2 -17   9    1.98    0.57
  -2 -17   9    2.35    0.70
   2 -17  -8    0.30    0.67
  -2 -17   8   -0.30    0.41
  -2 -17   8    0.42    0.47
   2 -17  -7   12.57    1.16
  -2 -17   7   13.44    0.89
  -2 -17   7   14.88    0.91
   2 -17  -6    2.26    0.79
  -2 -17   6    2.77    0.56
  -2 -17   6    2.23    0.60
   2 -17  -5    1.20    0.69
  -2 -17   5    1.58    0.59
  -2 -17   5    1.73    0.46
   2 -17  -4   19.57    1.27
  -2 -17   4   20.85    0.96
  -2 -17   4   22.73    1.20
   2 -17  -3   22.16    1.22
  -2 -17   3   26.15    1.28
  -2 -17   3   23.09    1.11
   2 -17  -2    7.82    0.83
  -2 -17   2    8.10    0.86
  -2 -17   2    8.59    0.66
   2 -17  -1    1.17    0.57
  -2 -17   1    0.12    0.59
   2 -17   0   33.34    1.49
  -2 -17   0   34.06    1.61
   2 -17   1   12.44    0.90
  -2 -17  -1   11.89    1.00
   2 -17   2   -0.08    0.58
   2 -17   2   -0.25    0.62
  -2 -17  -2    0.99    0.62
   2 -17   3    0.85    0.51
   2 -17   3   -0.03    0.54
  -2 -17  -3    0.10    0.61
   2 -17   4    0.58    0.63
   2 -17   4    0.81    0.42
  -2 -17  -4    5.56    0.80
   2 -17   5    1.01    0.53
   2 -17   5    1.12    0.63
  -2 -17  -5    1.13    0.68
   2 -17   6    0.15    0.57
  -2 -17  -6   -0.18    0.59
   2 -17   7    0.18    0.77
  -2 -17  -7    1.38    0.75
   2 -17   8    1.36    0.82
  -2 -17  -8    0.47    0.80
   2 -18 -10    2.20    1.09
  -2 -18  10    4.51    0.82
   2 -18  -9    0.20    0.80
  -2 -18   9    0.31    0.66
  -2 -18   9    0.57    0.59
   2 -18  -8   10.66    1.16
  -2 -18   8   10.46    0.84
  -2 -18   8    9.61    0.82
   2 -18  -7    0.38    0.75
  -2 -18   7    0.53    0.48
  -2 -18   7    0.75    0.52
   2 -18  -6    0.76    0.63
  -2 -18   6   -0.66    0.52
   2 -18  -5    0.22    0.40
  -2 -18   5    0.61    0.55
  -2 -18   5   -0.45    0.69
   2 -18  -4    2.47    0.76
  -2 -18   4    2.16    0.64
  -2 -18   4    2.50    0.60
   2 -18  -3    5.76    0.85
  -2 -18   3    6.24    0.78
  -2 -18   3    5.48    0.66
   2 -18  -2    1.79    0.60
  -2 -18   2    1.56    0.48
  -2 -18   2    0.78    0.64
   2 -18  -1    1.39    0.61
  -2 -18   1    1.51    0.68
  -2 -18   1    2.82    0.33
   2 -18   0    3.06    0.61
  -2 -18   0    1.69    0.70
   2 -18   1    1.18    0.55
  -2 -18  -1    1.70    0.68
   2 -18   2    9.13    0.79
   2 -18   2    7.10    0.90
  -2 -18  -2    6.55    0.94
   2 -18   3    0.45    0.58
   2 -18   3   -0.01    0.44
  -2 -18  -3    1.58    0.68
   2 -18   4    0.25    0.41
   2 -18   4    0.15    0.61
  -2 -18  -4    0.61    0.71
   2 -18   5    2.14    0.81
  -2 -18  -5    3.60    0.87
   2 -18   6    1.48    0.80
  -2 -18  -6    1.71    0.87
   2 -18   7    1.40    1.08
  -2 -18  -7    0.55    0.79
   2 -19  -9   33.23    1.97
  -2 -19   9   36.84    2.09
   2 -19  -8    6.65    1.14
  -2 -19   8    7.66    1.04
  -2 -19   8    6.34    0.77
   2 -19  -7    1.84    0.83
  -2 -19   7    1.67    0.80
  -2 -19   7    1.38    0.76
   2 -19  -6   31.35    1.69
  -2 -19   6   30.64    1.51
  -2 -19   6   30.47    1.63
   2 -19  -5    5.64    0.87
  -2 -19   5    3.37    0.68
  -2 -19   5    4.22    0.57
   2 -19  -4    5.41    0.95
  -2 -19   4    8.26    0.80
  -2 -19   4    9.13    0.83
   2 -19  -3    2.53    0.71
  -2 -19   3    1.44    0.54
  -2 -19   3    1.38    0.67
   2 -19  -2    3.00    0.77
  -2 -19   2    3.47    0.42
  -2 -19   2    2.25    0.73
   2 -19  -1   -0.02    0.50
  -2 -19   1    0.58    0.55
  -2 -19   1   -0.02    0.36
   2 -19   0    7.43    0.81
  -2 -19   0    7.57    0.89
   2 -19   1    8.96    0.85
  -2 -19  -1    9.32    1.01
   2 -19   2   16.91    1.05
   2 -19   2   17.73    1.13
  -2 -19  -2   17.50    1.30
   2 -19   3    7.35    0.71
   2 -19   3    8.56    0.85
  -2 -19  -3    8.15    0.99
   2 -19   4    0.39    0.46
   2 -19   4    1.08    0.64
  -2 -19  -4    0.95    0.73
   2 -19   5   24.22    1.48
  -2 -19  -5   27.72    1.68
   2 -19   6    3.10    0.86
  -2 -19  -6    3.42    0.98
   2 -19   7    1.53    0.90
  -2 -19  -7    0.75    1.24
   2 -20  -9    1.59    1.07
  -2 -20   9    1.74    0.75
   2 -20  -8   -0.10    0.77
  -2 -20   8    0.05    0.52
  -2 -20   8    0.44    0.68
   2 -20  -7   19.05    1.49
  -2 -20   7   17.84    1.14
  -2 -20   7   21.78    1.25
   2 -20  -6    3.05    0.97
  -2 -20   6    2.19    0.58
  -2 -20   6    2.22    0.92
   2 -20  -5    2.25    0.89
  -2 -20   5    1.96    0.70
  -2 -20   5    1.55    0.53
   2 -20  -4    0.91    0.72
  -2 -20   4    0.71    0.61
  -2 -20   4    0.25    0.52
   2 -20  -3    0.76    0.65
  -2 -20   3    0.06    0.48
  -2 -20   3    0.67    0.59
   2 -20  -2    0.39    0.77
  -2 -20   2    0.12    0.60
   2 -20  -1    1.04    0.66
  -2 -20   1    1.39    0.71
   2 -20   0    2.26    0.71
  -2 -20   0    1.79    0.76
   2 -20   1    2.29    0.66
  -2 -20  -1    4.36    0.85
   2 -20   2   18.98    1.09
   2 -20   2   19.72    1.43
  -2 -20  -2   19.65    1.41
   2 -20   3    5.21    0.93
   2 -20   3    5.19    0.78
  -2 -20  -3    5.55    0.95
   2 -20   4    0.71    0.66
   2 -20   4   -0.08    0.63
  -2 -20  -4    0.81    0.78
   2 -20   5    1.14    0.78
  -2 -20  -5    0.85    0.94
   2 -20   6    0.31    0.76
  -2 -20  -6    0.45    0.81
   2 -21  -8   45.80    2.42
  -2 -21   8   38.42    2.15
  -2 -21   8   39.26    1.91
   2 -21  -7    7.99    1.17
  -2 -21   7    5.79    0.86
  -2 -21   7    5.26    0.77
   2 -21  -6    0.47    0.87
  -2 -21   6    0.43    0.51
  -2 -21   6    0.93    0.62
   2 -21  -5    3.91    0.95
  -2 -21   5    1.57    0.76
  -2 -21   5    2.33    0.73
   2 -21  -4    5.75    0.95
  -2 -21   4    1.82    0.73
   2 -21  -3    7.34    0.95
  -2 -21   3    5.79    1.14
   2 -21  -2    6.02    0.85
  -2 -21   2    2.51    0.86
   2 -21  -1    2.94    0.79
  -2 -21   1    2.09    0.82
   2 -21   0    2.67    0.75
  -2 -21   0    2.24    0.89
   2 -21   1    0.29    0.50
   2 -21   1    0.06    0.57
  -2 -21  -1   -0.00    0.67
   2 -21   2   12.75    1.01
   2 -21   2   10.62    1.15
  -2 -21  -2   11.49    1.12
   2 -21   3    4.29    0.70
   2 -21   3    2.07    0.79
  -2 -21  -3    5.13    0.99
   2 -21   4   26.71    1.42
   2 -21   4   28.53    1.60
  -2 -21  -4   26.30    1.73
   2 -21   5    1.58    0.76
  -2 -21  -5   -0.17    0.95
   2 -22  -7    3.02    1.00
  -2 -22   7   -0.03    0.69
   2 -22  -6    6.47    1.13
  -2 -22   6    5.63    0.90
   2 -22  -5   17.22    1.49
  -2 -22   5   17.31    1.54
   2 -22  -4    0.93    0.90
  -2 -22   4    1.97    0.76
   2 -22  -3    0.19    0.83
  -2 -22   3    1.20    0.73
   2 -22  -2    5.64    0.99
  -2 -22   2    5.93    0.91
   2 -22  -1    0.08    0.65
  -2 -22   1    0.46    0.72
   2 -22   0    7.83    0.96
  -2 -22   0    7.75    1.04
   2 -22   1   15.43    1.14
   2 -22   1   15.79    1.35
  -2 -22  -1   11.83    1.27
   2 -22   2   -0.01    0.53
   2 -22   2   -0.09    0.73
  -2 -22  -2   -0.07    0.70
   2 -22   3   12.78    1.13
   2 -22   3   12.36    1.03
  -2 -22  -3   15.07    1.36
   2 -22   4   10.58    1.07
  -2 -22  -4    7.01    1.19
   2 -23  -6    0.74    0.93
  -2 -23   6    0.81    0.73
   2 -23  -5   12.69    1.34
  -2 -23   5   15.12    1.56
   2 -23  -4   24.31    1.70
  -2 -23   4   19.58    1.79
   2 -23  -3    3.83    1.02
  -2 -23   3    2.03    0.93
   2 -23  -2   -0.02    0.70
  -2 -23   2    0.40    0.74
   2 -23  -1    0.97    0.84
  -2 -23   1    1.84    0.90
   2 -23   0   32.66    1.77
  -2 -23   0   33.00    1.96
   2 -23   1   11.36    1.40
   2 -23   1    9.56    1.00
  -2 -23  -1   11.31    1.31
   2 -23   2   10.02    1.04
   2 -23   2   10.23    1.08
  -2 -23  -2   11.78    1.29
   2 -23   3    9.51    1.04
   2 -23   3   10.32    1.26
  -2 -23  -3    9.60    1.37
   2 -24  -3    1.19    0.87
  -2 -24   3   -0.43    0.76
   2 -24  -2    6.68    1.13
  -2 -24   2    5.84    1.03
   2 -24  -1   16.34    1.39
  -2 -24   1   15.18    1.48
   2 -24   0    8.19    1.40
  -2 -24   0    8.87    1.25
   2 -24   1   12.20    1.21
  -2 -24  -1   11.49    1.32
  -3   0  15   -0.03    0.83
  -3   0  14   -0.52    0.86
   3   0 -13    3.34    0.69
  -3   0  13    2.57    0.98
   3   0 -12   -0.05    0.51
  -3   0  12    0.49    0.76
   3   0 -11   28.75    1.33
  -3   0  11   29.27    1.57
   3   0 -10    0.14    0.31
  -3   0  10   -0.01    0.50
   3   0  -9   53.54    1.80
  -3   0   9   52.10    1.98
   3   0  -8   -0.30    0.39
  -3   0   8   -0.11    0.26
  -3   0   8   -0.17    0.44
   3   0  -7   45.89    1.53
   3   0  -7   48.06    1.72
  -3   0   7   52.17    1.85
  -3   0   7   46.98    1.53
  -3   0   7   52.48    1.82
  -3   0   7   46.47    1.64
   3   0  -6    0.09    0.17
   3   0  -6   -0.04    0.24
  -3   0   6   -0.09    0.17
  -3   0   6    0.06    0.30
  -3   0   6    0.05    0.12
  -3   0   6   -0.05    0.13
   3   0  -5 1786.32   57.60
   3   0  -5 1827.67   58.94
  -3   0   5 1814.14   58.66
  -3   0   5 1763.47   56.96
   3   0  -4    0.02    0.31
   3   0  -4    0.22    0.25
  -3   0   4    0.15    0.37
  -3   0   4   -0.11    0.26
   3   0  -3    1.74    0.35
   3   0  -3    1.73    0.38
  -3   0   3    1.81    0.32
   3   0  -2   -0.06    0.23
  -3   0   2   -0.14    0.21
   3   0  -1 1972.50   63.19
  -3   0   1 1940.35   62.27
   3   0   0   -0.04    0.16
  -3   0   0   -0.03    0.15
   3   0   1    0.60    0.37
   3   0   1    0.45    0.14
  -3   0  -1    0.29    0.14
  -3   0  -1    0.39    0.10
   3   0   2   -0.21    0.24
  -3   0  -2    0.01    0.09
   3   0   3    7.40    0.27
  -3   0  -3    7.28    0.61
  -3   0  -3    7.09    0.33
   3   0   4    0.03    0.11
   3   0   4   -0.07    0.29
  -3   0  -4   -0.22    0.35
  -3   0  -4    0.02    0.06
  -3   0  -4    0.04    0.04
   3   0   5   28.11    0.83
   3   0   5   26.80    1.18
  -3   0  -5   30.44    1.31
   3   0   6    0.41    0.41
   3   0   6   -0.10    0.13
  -3   0  -6    0.25    0.44
   3   0   7   18.35    1.35
  -3   0  -7   20.05    1.25
   3   0   8   -0.14    0.54
  -3   0  -8    0.49    0.59
   3   0   9   24.67    1.42
  -3   0  -9   28.28    1.65
   3   0  10    1.12    0.74
  -3   0 -10    0.90    0.83
   3   0  11   11.04    1.57
  -3   0 -11   14.00    1.77
  -3   1  15   17.33    1.74
  -3  -1  15   18.62    1.63
  -3  -1  14    4.18    1.12
  -3   1  14    4.34    1.10
   3  -1 -13   17.22    1.01
  -3   1  13   17.57    1.43
  -3  -1  13   18.36    1.41
   3   1 -12   42.59    1.75
   3  -1 -12   44.72    1.88
  -3   1  12   42.09    2.05
  -3  -1  12   40.20    2.01
   3   1 -11  155.89    4.97
   3  -1 -11  154.52    5.01
  -3   1  11  149.30    5.13
  -3  -1  11  151.54    5.15
   3  -1 -10    3.98    0.64
   3   1 -10    4.29    0.62
  -3  -1  10    3.92    0.73
  -3   1  10    3.45    0.73
   3   1  -9   44.79    1.56
   3  -1  -9   40.22    1.47
  -3  -1   9   36.02    1.56
  -3   1   9   46.95    1.82
  -3  -1   9   37.64    1.55
   3   1  -8   65.99    2.11
   3  -1  -8   63.49    2.07
  -3   1   8   67.64    2.19
  -3  -1   8   65.95    2.29
  -3  -1   8   65.60    2.16
  -3   1   8   67.80    2.36
  -3  -1   8   66.35    2.21
  -3  -1   8   63.84    2.09
   3  -1  -7   57.54    1.76
   3  -1  -7   59.74    1.91
   3   1  -7   56.61    1.85
   3   1  -7   56.84    1.84
  -3  -1   7   56.30    1.88
  -3   1   7   56.08    1.93
  -3   1   7   57.49    2.04
  -3  -1   7   61.51    1.91
  -3   1   7   52.15    1.72
  -3  -1   7   60.21    2.03
   3  -1  -6   36.52    1.22
   3  -1  -6   34.88    1.29
   3   1  -6   35.69    1.24
   3   1  -6   37.72    1.15
  -3  -1   6   34.47    1.32
  -3   1   6   36.46    1.28
  -3  -1   6   36.98    1.25
  -3   1   6   36.51    1.24
  -3   1   6   28.48    1.25
   3   1  -5  387.98   11.49
   3  -1  -5  383.88   11.31
   3   1  -5  379.16   11.04
  -3  -1   5  396.10   11.61
  -3   1   5  398.75   11.66
  -3   1   5  387.01   11.38
  -3   1   5  397.45   11.58
  -3  -1   5  372.96   10.98
   3   1  -4    2.48    0.34
   3  -1  -4    3.62    0.46
   3   1  -4    3.65    0.44
   3  -1  -4    4.39    0.42
  -3  -1   4    4.14    0.45
  -3   1   4    3.43    0.38
  -3   1   4    3.46    0.57
  -3  -1   4    3.01    0.38
   3   1  -3   47.04    1.41
   3   1  -3   42.57    1.39
   3  -1  -3   49.35    1.58
   3  -1  -3   47.16    1.50
  -3  -1   3   46.35    1.45
  -3  -1   3   46.39    1.45
   3   1  -2   36.50    1.17
   3  -1  -2   36.90    1.18
  -3  -1   2   40.33    1.25
  -3   1   2   36.99    1.14
   3   1  -1   11.03    0.59
   3  -1  -1   11.14    0.47
  -3  -1   1   11.05    0.55
  -3   1   1   11.03    0.50
   3   1   0  982.67   29.59
   3   1   0  985.40   29.69
   3  -1   0 1029.56   30.73
  -3  -1   0  986.23   29.44
  -3   1   0  973.08   29.12
  -3  -1   0  996.97   30.12
   3  -1   1    2.31    0.17
   3  -1   1    2.76    0.36
   3   1   1    2.78    0.29
  -3   1  -1    2.17    0.09
  -3  -1  -1    2.50    0.20
  -3  -1  -1    3.13    0.23
  -3   1  -1    2.34    0.13
   3   1   2   20.47    0.67
   3  -1   2   22.26    0.89
   3   1   2   20.58    0.81
  -3  -1  -2   20.42    0.66
  -3  -1  -2   20.01    0.64
   3   1   3    2.19    0.23
   3  -1   3    2.75    0.42
   3   1   3    2.39    0.37
  -3   1  -3    2.11    0.46
  -3  -1  -3    2.34    0.47
  -3  -1  -3    2.39    0.21
  -3  -1  -3    2.63    0.22
  -3  -1  -3    2.55    0.33
   3   1   4    1.73    0.38
   3  -1   4    1.26    0.12
   3  -1   4    1.77    0.41
   3   1   4    1.83    0.22
  -3   1  -4    1.13    0.44
  -3  -1  -4    1.85    0.21
  -3  -1  -4    1.81    0.49
  -3  -1  -4    2.12    0.25
   3  -1   5    2.20    0.52
   3   1   5    1.45    0.22
   3   1   5    1.83    0.49
  -3  -1  -5    2.06    0.21
  -3   1  -5    3.41    0.54
  -3  -1  -5    2.23    0.18
  -3  -1  -5    4.16    0.53
   3  -1   6   86.73    2.93
   3   1   6   79.66    2.40
   3   1   6   82.59    2.82
   3  -1   6   81.23    2.24
  -3  -1  -6   83.38    2.27
  -3   1  -6   86.96    3.04
  -3  -1  -6   85.52    2.33
  -3  -1  -6   80.72    2.88
   3   1   7   11.07    0.87
   3  -1   7   10.73    0.93
  -3  -1  -7   11.28    1.00
  -3   1  -7   10.12    1.16
   3  -1   8   37.25    1.74
   3   1   8   38.21    1.76
  -3  -1  -8   34.54    1.81
  -3   1  -8   35.02    1.71
   3  -1   9   37.10    1.84
   3   1   9   35.62    1.81
  -3   1  -9   41.21    1.99
  -3  -1  -9   37.61    1.99
   3   1  10   24.86    1.53
   3  -1  10   23.31    1.51
  -3   1 -10   23.58    1.57
  -3  -1 -10   20.69    1.60
   3  -1  11    9.91    1.24
   3   1  11   10.74    1.20
  -3  -1 -11   11.51    1.42
  -3   1 -11   11.43    1.36
  -3   2  15    2.48    1.09
  -3  -2  15    1.97    1.09
  -3  -2  14   -0.35    0.87
  -3   2  14   -0.70    0.81
   3  -2 -13   17.99    1.22
  -3   2  13   17.31    1.40
  -3  -2  13   17.13    1.39
   3  -2 -12   23.00    1.13
   3   2 -12   21.83    0.98
  -3   2  12   22.33    1.59
  -3  -2  12   22.09    1.44
   3   2 -11    0.25    0.47
   3  -2 -11    0.97    0.54
  -3   2  11   -0.11    0.70
  -3  -2  11    0.02    0.70
   3  -2 -10   37.34    1.58
   3   2 -10   37.56    1.46
  -3   2  10   36.73    1.72
  -3  -2  10   36.65    1.63
   3  -2  -9   58.00    1.99
   3   2  -9   50.17    1.81
  -3  -2   9   48.29    1.72
  -3  -2   9   51.03    1.82
  -3   2   9   52.34    2.00
  -3  -2   9   53.32    1.78
   3   2  -8   98.97    3.00
   3  -2  -8   94.19    3.06
  -3  -2   8   93.60    3.03
  -3  -2   8   90.86    3.01
  -3   2   8   87.53    2.82
  -3  -2   8   91.57    2.88
  -3   2   8   97.64    3.21
   3   2  -7  138.69    4.24
   3  -2  -7  138.56    4.18
   3  -2  -7  143.22    4.32
   3   2  -7  140.49    4.18
  -3  -2   7  144.70    4.40
  -3   2   7  146.09    4.59
  -3   2   7  144.06    4.34
  -3  -2   7  147.63    4.54
  -3   2   7  148.21    4.62
  -3  -2   7  144.34    4.42
   3   2  -6    3.81    0.35
   3  -2  -6    2.73    0.34
   3  -2  -6    2.97    0.45
   3   2  -6    3.68    0.39
  -3   2   6    2.49    0.42
  -3   2   6    3.54    0.58
  -3  -2   6    2.77    0.31
  -3   2   6    3.18    0.37
  -3  -2   6    2.73    0.34
   3   2  -5  813.71   24.78
   3  -2  -5  812.00   24.80
   3   2  -5  828.11   25.12
   3  -2  -5  844.42   25.84
  -3   2   5  824.27   25.23
  -3  -2   5  819.47   25.11
  -3  -2   5  847.27   25.64
  -3   2   5  803.75   24.67
   3  -2  -4    4.26    0.47
   3  -2  -4    4.13    0.33
   3   2  -4    4.60    0.47
   3   2  -4    4.63    0.32
  -3  -2   4    4.01    0.41
  -3  -2   4    4.42    0.37
  -3   2   4    4.85    0.39
  -3   2   4    4.87    0.41
   3   2  -3   33.32    0.98
   3   2  -3   30.76    1.11
   3  -2  -3   35.38    1.21
  -3  -2   3   33.25    1.05
  -3   2   3   33.36    1.08
  -3  -2   3   33.59    1.10
   3  -2  -2    0.14    0.25
   3   2  -2    0.08    0.18
   3   2  -2    0.06    0.26
  -3  -2   2   -0.06    0.21
  -3   2   2    0.16    0.19
   3   2  -1   17.12    0.77
   3  -2  -1   17.88    0.63
  -3   2   1   16.79    0.58
  -3  -2   1   18.39    0.65
   3   2   0   11.43    0.49
   3  -2   0   11.83    0.44
   3   2   0   11.74    0.50
  -3  -2   0   11.09    0.47
  -3   2   0   10.94    0.33
  -3  -2   0   11.63    0.50
   3   2   1   14.71    0.55
   3  -2   1   13.07    0.68
   3  -2   1   15.32    0.45
  -3  -2  -1   13.80    0.53
  -3  -2  -1   14.09    0.59
   3   2   2    4.74    0.30
   3  -2   2    3.62    0.46
   3   2   2    3.74    0.36
  -3  -2  -2    3.96    0.32
  -3  -2  -2    3.77    0.33
  -3  -2  -2    4.28    0.32
   3   2   3   21.78    0.73
   3   2   3   22.10    0.88
   3  -2   3   22.59    0.97
  -3  -2  -3   22.12    0.70
  -3  -2  -3   21.25    0.83
  -3  -2  -3   21.88    0.75
  -3  -2  -3   22.23    1.04
   3   2   4    8.33    0.55
   3  -2   4    7.34    0.65
   3   2   4    8.03    0.38
  -3  -2  -4    8.77    0.70
  -3  -2  -4    8.15    0.42
  -3  -2  -4    7.59    0.45
  -3   2  -4    9.30    0.68
   3  -2   5   18.81    0.99
   3   2   5   19.89    0.93
   3   2   5   18.77    0.70
  -3   2  -5   18.54    1.00
  -3  -2  -5   17.69    1.10
  -3  -2  -5   19.41    0.78
  -3  -2  -5   18.90    0.69
   3  -2   6  264.41    8.23
   3   2   6  232.08    7.10
   3   2   6  260.66    8.03
  -3   2  -6  254.38    8.04
  -3  -2  -6  239.18    7.08
  -3  -2  -6  246.53    8.01
  -3  -2  -6  257.50    7.30
   3  -2   7  124.18    4.23
   3   2   7  124.96    4.15
  -3   2  -7  126.40    4.29
  -3  -2  -7  127.01    3.66
  -3  -2  -7  118.60    4.47
   3  -2   8   59.80    2.40
   3   2   8   53.37    2.15
  -3   2  -8   56.03    2.34
  -3  -2  -8   54.82    2.44
   3  -2   9    2.53    0.79
   3   2   9    2.86    0.81
  -3  -2  -9    2.57    0.94
  -3   2  -9    5.43    0.90
   3  -2  10    1.10    0.76
  -3   2 -10    0.82    1.06
  -3  -2 -10    0.94    0.88
   3   2  11   14.77    1.75
   3  -2  11   14.91    1.32
  -3   2 -11   14.56    1.42
  -3  -2 -11   13.15    1.53
  -3  -3  15    3.97    1.22
  -3   3  15    2.89    1.23
  -3  -3  14    0.61    0.79
  -3   3  14   -0.05    0.84
   3  -3 -13   33.84    1.74
  -3   3  13   34.99    1.93
  -3  -3  13   39.63    2.06
   3   3 -12   18.76    1.08
   3  -3 -12   19.39    1.06
  -3  -3  12   20.02    1.40
  -3   3  12   22.23    1.49
   3   3 -11   46.76    1.82
   3  -3 -11   49.66    2.04
  -3  -3  11   47.89    2.05
  -3   3  11   50.95    2.22
   3  -3 -10   10.03    0.87
   3   3 -10    8.89    0.58
  -3  -3  10    8.80    0.87
  -3  -3  10    7.22    0.63
  -3   3  10    9.22    0.93
   3  -3  -9   32.93    1.48
   3   3  -9   32.86    1.20
  -3  -3   9   31.32    1.24
  -3   3   9   30.86    1.45
  -3  -3   9   31.24    1.39
   3   3  -8    7.97    0.53
   3  -3  -8    6.28    0.59
  -3  -3   8    7.04    0.67
  -3  -3   8    7.97    0.49
  -3  -3   8    7.35    0.59
  -3   3   8    8.12    0.78
   3   3  -7  215.67    6.56
   3   3  -7  228.67    6.68
   3  -3  -7  219.01    6.56
   3  -3  -7  220.99    6.70
  -3   3   7  214.32    6.47
  -3   3   7  231.91    7.15
  -3   3   7  228.29    7.09
  -3  -3   7  221.73    6.58
  -3  -3   7  221.73    6.64
  -3  -3   7  225.90    6.68
   3  -3  -6    0.52    0.30
   3  -3  -6    0.71    0.36
   3   3  -6   -0.06    0.24
   3   3  -6    0.22    0.29
   3  -3  -6    0.23    0.35
  -3   3   6    0.15    0.50
  -3   3   6    0.41    0.32
  -3   3   6   -0.02    0.27
  -3  -3   6    0.19    0.32
  -3  -3   6    0.10    0.24
   3  -3  -5   11.79    0.68
   3  -3  -5   10.79    0.47
   3   3  -5   10.87    0.49
   3   3  -5   11.16    0.58
   3  -3  -5   10.56    0.60
  -3  -3   5   10.59    0.57
  -3  -3   5   10.28    0.53
  -3   3   5    9.03    0.73
  -3   3   5    9.91    0.51
   3   3  -4   78.39    2.19
   3   3  -4   77.99    2.38
   3  -3  -4   82.48    2.49
   3  -3  -4   81.82    2.50
  -3   3   4   82.39    2.42
  -3  -3   4   77.55    2.20
  -3  -3   4   75.85    2.29
   3   3  -3  125.45    3.66
   3  -3  -3  128.20    3.72
   3   3  -3  126.94    3.38
  -3   3   3  131.73    3.72
  -3  -3   3  123.61    3.33
  -3  -3   3  126.20    3.66
   3  -3  -2  216.16    6.04
   3   3  -2  212.88    5.63
   3   3  -2  210.83    6.08
  -3  -3   2  216.71    6.18
  -3   3   2  206.14    5.71
   3  -3  -1  217.88    5.93
   3   3  -1  215.35    6.17
  -3  -3   1  215.70    6.16
  -3   3   1  217.88    5.96
   3   3   0    2.53    0.30
   3   3   0    1.52    0.24
   3  -3   0    1.51    0.16
   3  -3   0    1.74    0.24
  -3  -3   0    1.56    0.31
  -3  -3   0    1.13    0.26
  -3   3   0    1.13    0.12
   3   3   1  232.66    6.43
   3   3   1  229.31    6.47
   3  -3   1  235.07    6.31
  -3  -3  -1  235.26    6.69
  -3  -3  -1  227.15    6.39
  -3  -3  -1  233.28    6.49
   3   3   2   29.36    0.97
   3  -3   2   29.55    1.14
   3   3   2   29.58    0.91
  -3  -3  -2   29.97    0.97
  -3  -3  -2   31.53    1.00
  -3  -3  -2   27.99    1.18
  -3  -3  -2   29.44    0.91
   3  -3   3   10.47    0.70
   3   3   3   10.86    0.56
   3   3   3   10.52    0.44
  -3  -3  -3   11.12    0.80
  -3  -3  -3    9.10    0.48
  -3  -3  -3   10.39    0.54
  -3  -3  -3   10.99    0.52
   3  -3   4    3.79    0.54
   3   3   4    4.10    0.33
   3   3   4    4.57    0.44
  -3  -3  -4    3.59    0.30
  -3   3  -4    4.10    0.49
  -3  -3  -4    4.16    0.37
  -3  -3  -4    4.36    0.60
  -3  -3  -4    3.76    0.38
   3   3   5   77.56    2.52
   3   3   5   74.82    2.33
   3  -3   5   77.99    2.67
  -3  -3  -5   73.38    2.19
  -3  -3  -5   76.78    2.74
  -3  -3  -5   76.77    2.43
  -3   3  -5   81.28    2.70
   3   3   6  188.64    5.93
   3   3   6  172.89    5.47
  -3   3  -6  194.15    6.16
  -3  -3  -6  189.60    6.24
  -3  -3  -6  178.19    5.53
  -3  -3  -6  209.59    6.08
   3  -3   7  295.63    9.56
   3   3   7  289.93    9.22
  -3   3  -7  299.92    9.78
  -3  -3  -7  320.34    9.45
  -3  -3  -7  308.44   10.01
   3  -3   8   22.27    1.32
   3   3   8   24.74    1.60
  -3   3  -8   21.15    1.55
  -3  -3  -8   26.24    1.55
   3  -3   9  120.19    4.35
  -3   3  -9  121.62    4.41
  -3  -3  -9  113.97    4.76
   3  -3  10   21.37    1.47
   3   3  10   19.84    1.37
  -3  -3 -10   20.82    1.55
  -3   3 -10   20.22    1.45
   3   3  11    1.79    0.92
   3  -3  11    1.98    0.95
  -3   3 -11    3.48    1.26
  -3  -3 -11    1.66    1.16
  -3   4  15    0.71    1.00
  -3  -4  15   -0.09    0.88
  -3   4  14    3.10    1.07
  -3  -4  14    1.77    1.00
   3  -4 -13    4.85    0.70
  -3  -4  13    4.48    0.92
  -3   4  13    4.31    1.11
   3   4 -12    0.81    0.39
   3  -4 -12    1.25    0.69
  -3   4  12    0.52    0.85
  -3  -4  12    1.62    0.74
   3  -4 -11  236.94    7.54
   3   4 -11  252.03    7.67
  -3  -4  11  239.45    7.86
  -3   4  11  240.46    8.12
   3  -4 -10   36.05    1.63
   3   4 -10   37.24    1.49
  -3  -4  10   39.34    1.69
  -3   4  10   36.02    1.72
   3  -4  -9   37.19    1.57
   3   4  -9   35.90    1.40
  -3  -4   9   31.99    1.31
  -3  -4   9   32.76    1.41
  -3   4   9   31.59    1.53
  -3  -4   9   32.99    1.27
   3  -4  -8   22.48    0.99
   3   4  -8   19.06    0.82
  -3  -4   8   19.62    0.96
  -3   4   8   16.55    1.05
  -3  -4   8   20.20    0.81
  -3  -4   8   18.46    0.77
   3  -4  -7   26.92    1.18
   3  -4  -7   28.72    1.14
   3   4  -7   25.31    1.01
  -3  -4   7   25.79    0.96
  -3  -4   7   24.82    1.06
  -3   4   7   24.41    0.96
  -3   4   7   27.98    1.32
  -3  -4   7   26.36    1.02
   3   4  -6    6.12    0.42
   3  -4  -6    4.95    0.56
   3  -4  -6    5.98    0.48
   3   4  -6    5.77    0.49
  -3   4   6    4.42    0.73
  -3   4   6    5.92    0.53
  -3  -4   6    4.73    0.33
  -3  -4   6    6.11    0.50
  -3  -4   6    5.23    0.38
  -3   4   6    5.61    0.42
   3   4  -5  414.33   12.05
   3  -4  -5  396.74   11.80
   3   4  -5  401.58   11.98
   3  -4  -5  418.09   12.41
  -3  -4   5  397.71   11.51
  -3   4   5  401.25   12.01
  -3  -4   5  364.05   10.83
  -3   4   5  393.63   11.62
   3   4  -4    6.67    0.52
   3  -4  -4    5.63    0.36
   3   4  -4    5.77    0.38
   3  -4  -4    5.96    0.38
  -3  -4   4    5.76    0.31
  -3  -4   4    5.95    0.45
  -3   4   4    4.87    0.26
   3   4  -3    8.82    0.32
   3  -4  -3    9.96    0.54
   3   4  -3    7.94    0.42
  -3  -4   3    8.18    0.49
  -3   4   3    8.45    0.43
  -3  -4   3    8.54    0.35
   3   4  -2   11.98    0.67
   3  -4  -2   12.15    0.57
   3   4  -2   12.38    0.34
  -3  -4   2   12.01    0.59
  -3  -4   2   11.89    0.39
  -3   4   2   11.92    0.48
   3   4  -1  458.20   13.53
   3  -4  -1  470.35   13.49
  -3   4   1  460.83   13.17
  -3  -4   1  480.41   14.12
  -3  -4   1  465.17   13.51
   3   4   0  211.43    5.64
   3  -4   0  205.04    5.56
  -3   4   0  207.31    5.55
  -3  -4   0  200.59    5.74
  -3  -4   0  203.35    5.88
   3   4   1    3.19    0.36
   3   4   1    3.25    0.31
   3  -4   1    3.65    0.17
  -3  -4  -1    2.67    0.30
  -3  -4  -1    4.01    0.35
  -3  -4  -1    4.00    0.28
   3   4   2    8.41    0.51
   3  -4   2    8.38    0.27
   3   4   2    8.11    0.47
   3  -4   2    7.80    0.62
  -3  -4  -2    8.17    0.46
  -3  -4  -2    7.48    0.41
  -3  -4  -2    7.67    0.67
  -3  -4  -2    7.20    0.38
   3   4   3    4.08    0.46
   3  -4   3    4.34    0.37
   3   4   3    5.30    0.33
  -3  -4  -3    3.42    0.55
  -3  -4  -3    5.99    0.43
  -3  -4  -3    4.89    0.34
  -3  -4  -3    4.65    0.35
   3  -4   4    0.37    0.42
   3   4   4    0.23    0.23
   3   4   4    0.27    0.28
  -3  -4  -4   -0.00    0.28
  -3  -4  -4   -0.07    0.28
  -3  -4  -4   -0.05    0.24
  -3   4  -4    0.33    0.31
  -3  -4  -4    0.31    0.44
   3   4   5   30.86    1.22
   3   4   5   29.16    1.10
   3  -4   5   27.37    1.34
  -3   4  -5   32.19    1.35
  -3  -4  -5   32.30    1.17
  -3  -4  -5   30.69    1.46
  -3  -4  -5   30.86    1.19
   3   4   6   99.67    3.26
   3   4   6   82.35    2.81
   3  -4   6  101.35    3.49
  -3  -4  -6   95.03    3.02
  -3   4  -6   96.59    3.23
  -3  -4  -6   87.87    2.93
  -3  -4  -6   91.33    3.09
   3   4   7   64.08    2.62
   3  -4   7   64.80    2.51
  -3   4  -7   64.43    2.39
  -3  -4  -7   67.11    2.38
  -3  -4  -7   66.14    2.70
   3  -4   8   -0.01    0.57
   3   4   8   -0.16    0.65
  -3   4  -8   -0.32    0.51
  -3  -4  -8    0.44    0.68
   3   4   9   -0.22    0.66
   3  -4   9    0.60    0.68
  -3  -4  -9    0.40    0.80
  -3   4  -9    1.38    0.64
   3  -4  10    0.30    0.71
   3   4  10    0.44    0.69
  -3   4 -10   -0.51    0.87
  -3  -4 -10    0.47    0.86
   3  -4  11    1.73    0.95
   3   4  11    2.95    0.92
  -3   4 -11    1.96    0.91
  -3  -4 -11    0.45    1.10
  -3   5  15    1.31    1.02
  -3  -5  15   -0.26    0.97
  -3   5  14    0.68    0.90
  -3  -5  14    0.63    0.82
   3  -5 -13    4.42    0.73
  -3  -5  13    2.44    0.94
  -3   5  13    3.88    1.00
   3  -5 -12    1.02    0.54
   3   5 -12    0.95    0.52
  -3  -5  12    2.06    0.76
  -3   5  12    0.56    0.87
   3  -5 -11    5.52    0.66
   3   5 -11    5.67    0.66
  -3  -5  11    6.55    0.84
  -3   5  11    7.30    0.96
   3  -5 -10   18.41    1.16
   3   5 -10   18.19    0.96
  -3  -5  10   15.40    0.87
  -3  -5  10   15.74    1.07
  -3   5  10   19.09    1.25
   3   5  -9   92.87    2.99
   3  -5  -9   88.07    2.94
  -3   5   9   88.42    3.13
  -3  -5   9   80.77    2.79
  -3  -5   9   85.59    2.89
  -3  -5   9   82.38    2.72
   3   5  -8  105.55    3.19
   3  -5  -8   93.57    3.03
   3  -5  -8   96.75    3.17
  -3  -5   8   86.56    2.78
  -3  -5   8   91.53    2.81
  -3  -5   8   95.88    3.08
  -3   5   8   94.27    3.27
   3  -5  -7   51.03    1.81
   3   5  -7   48.26    1.64
  -3  -5   7   52.18    1.66
  -3  -5   7   47.05    1.67
  -3   5   7   50.92    1.97
  -3  -5   7   48.54    1.67
   3   5  -6   29.87    1.14
   3   5  -6   31.37    1.10
   3  -5  -6   28.68    1.12
   3  -5  -6   29.20    1.19
  -3  -5   6   30.46    1.11
  -3  -5   6   28.93    1.04
  -3  -5   6   29.94    1.02
  -3   5   6   26.61    1.00
  -3   5   6   28.23    1.17
  -3   5   6   28.10    1.28
   3   5  -5   17.07    0.80
   3  -5  -5   16.99    0.84
   3  -5  -5   18.24    0.84
   3   5  -5   15.65    0.65
  -3  -5   5   17.36    0.68
  -3   5   5   15.60    0.68
  -3  -5   5   15.96    0.68
   3  -5  -4   27.49    1.05
   3   5  -4   27.20    0.93
   3   5  -4   27.20    1.03
   3  -5  -4   28.27    1.07
  -3   5   4   26.96    0.96
  -3  -5   4   28.28    1.01
  -3  -5   4   26.83    0.86
   3   5  -3    0.23    0.36
   3  -5  -3    0.58    0.28
   3   5  -3    0.33    0.17
  -3  -5   3    0.40    0.17
  -3   5   3    0.18    0.22
  -3  -5   3    0.26    0.16
   3   5  -2   33.45    1.27
   3  -5  -2   32.01    1.05
  -3  -5   2   33.37    1.17
  -3   5   2   33.88    1.05
   3  -5  -1   73.44    2.07
   3   5  -1   76.50    2.39
  -3  -5   1   75.24    2.24
  -3  -5   1   77.05    2.34
  -3   5   1   77.22    2.12
   3   5   0   54.79    1.46
   3  -5   0   54.63    1.51
  -3  -5   0   53.37    1.72
  -3  -5   0   54.64    1.68
  -3  -5   0   55.35    1.44
  -3   5   0   54.46    1.50
   3  -5   1   89.32    2.38
   3   5   1   88.04    2.45
   3   5   1   90.36    2.61
  -3  -5  -1   88.69    2.43
  -3  -5  -1   88.51    2.84
  -3  -5  -1   89.93    2.72
  -3  -5  -1   86.67    2.66
  -3   5  -1   92.97    2.43
   3  -5   2   39.62    1.11
   3  -5   2   40.99    1.36
   3   5   2   40.96    1.31
   3   5   2   39.79    1.27
  -3  -5  -2   40.67    1.30
  -3  -5  -2   39.49    1.24
  -3  -5  -2   38.41    1.49
  -3  -5  -2   41.27    1.37
   3   5   3    1.07    0.26
   3   5   3    1.12    0.23
   3  -5   3    0.56    0.46
   3  -5   3    0.76    0.08
  -3  -5  -3    1.14    0.26
  -3  -5  -3    0.47    0.36
  -3  -5  -3    0.35    0.49
  -3  -5  -3    0.51    0.28
   3   5   4    0.85    0.24
   3   5   4    1.11    0.35
   3  -5   4    0.95    0.50
  -3  -5  -4    1.26    0.38
  -3  -5  -4    0.24    0.35
  -3  -5  -4    1.74    0.53
  -3  -5  -4    0.83    0.30
  -3   5  -4    0.69    0.35
   3   5   5    4.98    0.38
   3   5   5    5.64    0.55
   3  -5   5    5.16    0.72
  -3   5  -5    7.86    0.58
  -3  -5  -5    5.07    0.43
  -3  -5  -5    6.86    0.59
  -3  -5  -5    5.58    0.75
   3  -5   6    5.82    0.79
   3   5   6    5.72    0.63
  -3  -5  -6    5.82    0.59
  -3  -5  -6    6.22    0.48
  -3  -5  -6    5.44    0.85
  -3   5  -6    8.38    0.81
   3   5   7  214.43    6.98
   3  -5   7  222.76    7.29
  -3   5  -7  220.19    7.03
  -3  -5  -7  243.08    7.56
  -3  -5  -7  220.98    7.49
   3   5   8    0.57    0.63
   3  -5   8    1.32    0.75
  -3  -5  -8    1.59    0.60
  -3   5  -8    1.82    0.77
  -3  -5  -8    0.52    0.82
   3  -5   9   15.03    1.25
   3   5   9   14.81    1.18
  -3  -5  -9   17.78    1.43
  -3   5  -9   14.04    1.34
   3  -5  10    0.55    0.77
   3   5  10    0.27    0.73
  -3   5 -10    0.58    0.69
  -3  -5 -10   -0.19    0.83
   3  -5  11    6.74    1.13
   3   5  11    5.29    1.11
  -3   5 -11    6.40    1.06
  -3  -5 -11    4.70    1.32
  -3   6  15    0.50    0.97
  -3  -6  15   -1.40    0.94
  -3   6  14   16.71    1.57
  -3  -6  14   13.97    1.35
   3  -6 -13   20.34    1.21
  -3  -6  13   16.84    1.39
  -3   6  13   21.45    1.57
   3  -6 -12    0.41    0.68
   3   6 -12    0.55    0.47
  -3   6  12   -0.90    0.83
  -3  -6  12    0.58    0.68
   3   6 -11   50.35    1.95
   3  -6 -11   46.89    1.92
  -3  -6  11   48.81    2.06
  -3   6  11   50.17    2.32
   3   6 -10   16.83    0.93
   3  -6 -10   16.96    0.95
  -3  -6  10   14.29    0.88
  -3  -6  10   15.80    0.81
  -3   6  10   16.57    1.52
   3   6  -9   19.77    1.03
   3  -6  -9   19.48    1.29
   3  -6  -9   20.24    1.21
  -3  -6   9   17.77    0.89
  -3  -6   9   20.94    1.01
  -3  -6   9   17.81    0.82
  -3   6   9   21.64    1.29
   3   6  -8   26.41    1.22
   3  -6  -8   26.73    1.20
  -3  -6   8   25.95    1.00
  -3  -6   8   25.06    1.08
  -3   6   8   27.74    1.35
  -3  -6   8   25.62    1.09
   3   6  -7  299.20    9.06
   3  -6  -7  284.34    8.67
  -3  -6   7  295.62    8.80
  -3  -6   7  292.26    8.92
  -3  -6   7  298.26    8.64
  -3   6   7  303.70    9.31
   3   6  -6  108.32    3.33
   3  -6  -6  121.46    3.73
   3  -6  -6  121.29    3.78
   3   6  -6  118.59    3.58
  -3   6   6  115.05    3.74
  -3  -6   6  115.90    3.45
  -3   6   6  113.77    3.50
  -3  -6   6  117.65    3.34
  -3  -6   6  111.46    3.50
   3  -6  -5  173.52    5.28
   3   6  -5  177.66    5.33
   3   6  -5  179.00    5.19
   3  -6  -5  179.21    5.41
  -3  -6   5  178.35    5.32
  -3   6   5  179.92    5.49
  -3   6   5  176.28    5.23
  -3  -6   5  176.27    5.02
   3  -6  -4   59.83    1.95
   3   6  -4   63.80    1.83
   3   6  -4   68.32    2.19
  -3  -6   4   64.94    1.92
  -3   6   4   64.59    1.99
  -3  -6   4   66.59    2.07
   3   6  -3    0.13    0.16
   3   6  -3    0.37    0.34
   3  -6  -3   -0.12    0.28
  -3  -6   3    0.03    0.16
  -3  -6   3    0.28    0.28
  -3   6   3    0.06    0.20
   3   6  -2    0.34    0.38
   3  -6  -2    0.06    0.23
  -3  -6   2    0.49    0.28
  -3   6   2    0.08    0.19
  -3  -6   2    0.19    0.10
  -3  -6   2    0.07    0.16
   3  -6  -1    8.73    0.43
  -3  -6   1    9.32    0.54
  -3   6   1    8.67    0.37
  -3  -6   1    9.11    0.57
   3  -6   0   72.90    2.06
  -3   6   0   76.31    2.14
  -3  -6   0   71.74    2.18
  -3  -6   0   75.75    2.37
   3  -6   1  411.20   11.62
   3   6   1  405.58   12.05
   3   6   1  443.00   12.57
  -3  -6  -1  381.25   11.27
  -3  -6  -1  419.47   11.83
  -3  -6  -1  403.84   12.21
  -3   6  -1  414.07   11.73
  -3  -6  -1  414.43   12.55
   3  -6   2   57.89    1.98
   3   6   2   54.99    1.70
   3  -6   2   52.75    1.49
   3   6   2   56.64    1.76
   3  -6   2   58.27    1.57
  -3  -6  -2   57.75    1.70
  -3  -6  -2   62.28    1.99
  -3  -6  -2   58.27    2.03
  -3  -6  -2   56.20    1.75
   3  -6   3    5.95    0.24
   3  -6   3    5.75    0.29
   3  -6   3    7.53    0.62
   3   6   3    6.01    0.49
   3   6   3    7.50    0.53
  -3  -6  -3    6.28    0.67
  -3  -6  -3    5.43    0.35
  -3  -6  -3    6.59    0.46
  -3  -6  -3    7.12    0.48
   3   6   4    7.56    0.45
   3  -6   4    7.32    0.71
   3   6   4    7.31    0.66
  -3  -6  -4    6.89    0.51
  -3  -6  -4    8.42    0.62
  -3   6  -4    7.69    0.53
  -3  -6  -4    6.98    0.52
  -3  -6  -4    5.25    0.74
   3  -6   5    2.31    0.62
   3   6   5    3.71    0.45
  -3   6  -5    2.31    0.58
  -3  -6  -5    2.63    0.51
  -3  -6  -5    2.96    0.42
  -3  -6  -5    1.00    0.67
   3   6   6   14.90    0.88
   3  -6   6   16.95    1.12
  -3   6  -6   15.52    0.88
  -3  -6  -6   16.08    1.18
  -3  -6  -6   17.77    0.99
  -3  -6  -6   14.21    0.89
   3  -6   7    0.52    0.64
   3   6   7    0.17    0.50
  -3   6  -7    0.41    0.44
  -3  -6  -7    1.07    0.76
  -3  -6  -7    0.31    0.40
   3   6   8   16.03    1.13
   3  -6   8   16.92    1.27
  -3  -6  -8   15.30    1.31
  -3   6  -8   13.18    0.99
  -3  -6  -8   17.81    0.92
   3  -6   9    1.51    0.83
   3   6   9    2.56    0.75
  -3   6  -9    2.81    0.88
  -3  -6  -9    0.92    0.97
   3  -6  10   12.27    1.17
   3   6  10   11.82    1.48
  -3   6 -10   10.04    1.07
  -3  -6 -10   10.84    1.39
  -3  -7  15    1.99    1.08
  -3   7  15    2.57    1.15
  -3   7  14    0.34    0.94
  -3  -7  14    1.16    0.87
   3  -7 -13    2.47    0.70
  -3   7  13    1.96    0.98
  -3  -7  13    2.02    0.88
   3  -7 -12   -0.12    0.48
   3   7 -12    0.03    0.45
  -3   7  12    0.13    0.68
  -3  -7  12   -0.12    0.57
   3  -7 -11    6.58    0.74
   3   7 -11    7.03    0.73
  -3   7  11    5.69    0.98
  -3  -7  11    5.57    0.83
   3  -7 -10    0.23    0.51
   3   7 -10   -0.07    0.46
   3  -7 -10    0.47    0.63
  -3  -7  10    0.42    0.41
  -3   7  10    0.29    0.63
  -3  -7  10    0.01    0.51
   3   7  -9   19.09    1.01
   3  -7  -9   18.84    1.03
  -3  -7   9   13.51    0.73
  -3   7   9   17.73    1.20
  -3  -7   9   18.35    0.85
  -3  -7   9   15.49    0.93
   3   7  -8    2.19    0.56
   3  -7  -8    3.35    0.56
  -3  -7   8    3.24    0.50
  -3  -7   8    3.19    0.35
  -3  -7   8    3.78    0.51
  -3   7   8    4.59    0.70
   3   7  -7    8.08    0.72
   3  -7  -7    6.76    0.60
  -3  -7   7    6.07    0.45
  -3  -7   7    6.58    0.37
  -3  -7   7    5.97    0.54
   3   7  -6   27.81    1.01
   3   7  -6   27.33    1.13
   3  -7  -6   27.84    1.15
   3  -7  -6   28.78    1.22
  -3  -7   6   25.70    1.01
  -3  -7   6   25.95    0.97
  -3  -7   6   27.36    0.85
   3   7  -5   56.08    1.82
   3  -7  -5   55.99    1.90
   3  -7  -5   55.31    1.90
   3   7  -5   51.11    1.81
  -3  -7   5   58.99    1.86
  -3   7   5   62.79    2.09
  -3  -7   5   55.49    1.81
  -3   7   5   61.02    1.91
   3   7  -4   12.85    0.53
   3   7  -4   13.97    0.77
   3  -7  -4   12.60    0.72
  -3  -7   4   13.37    0.61
  -3   7   4   13.39    0.63
  -3  -7   4   13.75    0.69
   3  -7  -3   13.77    0.68
   3   7  -3   16.21    0.69
  -3   7   3   14.58    0.62
  -3  -7   3   15.62    0.74
  -3  -7   3   15.04    0.55
   3  -7  -2   12.60    0.62
  -3  -7   2   12.23    0.52
  -3   7   2   11.00    0.50
  -3  -7   2   12.52    0.40
  -3  -7   2   12.39    0.66
   3  -7  -1  270.23    7.78
  -3  -7   1  265.67    7.76
  -3   7   1  268.75    7.67
  -3  -7   1  253.66    7.69
   3  -7   0  429.81   12.41
  -3  -7   0  418.51   12.77
  -3  -7   0  418.47   12.43
  -3   7   0  436.17   12.63
  -3  -7   0  433.10   13.07
   3   7   1  359.04   10.22
   3  -7   1  376.02   10.68
   3   7   1  361.33   10.87
  -3  -7  -1  374.41   11.02
  -3  -7  -1  364.38   11.04
  -3  -7  -1  369.65   11.29
  -3  -7  -1  379.51   10.61
  -3   7  -1  369.30   10.56
   3   7   2   22.34    0.84
   3  -7   2   21.03    0.71
   3  -7   2   19.40    0.97
   3   7   2   21.57    0.92
  -3  -7  -2   18.95    0.99
  -3  -7  -2   21.22    0.85
  -3  -7  -2   22.09    0.94
  -3  -7  -2   22.09    0.74
   3  -7   3    3.50    0.21
   3  -7   3    4.31    0.57
   3   7   3    3.54    0.35
   3  -7   3    3.30    0.26
   3   7   3    3.31    0.36
  -3  -7  -3    2.64    0.32
  -3  -7  -3    2.45    0.57
  -3  -7  -3    3.32    0.40
  -3  -7  -3    2.33    0.42
   3  -7   4    3.41    0.21
   3  -7   4    2.66    0.60
   3  -7   4    3.49    0.16
   3   7   4    3.79    0.44
  -3  -7  -4    3.14    0.66
  -3  -7  -4    3.40    0.42
  -3  -7  -4    3.87    0.43
  -3  -7  -4    1.70    0.43
  -3   7  -4    3.05    0.49
   3  -7   5    4.17    0.68
   3   7   5    5.02    0.56
  -3  -7  -5    5.47    0.79
  -3   7  -5    3.82    0.46
  -3  -7  -5    4.03    0.63
   3   7   6   12.25    0.86
   3  -7   6   16.43    1.10
  -3   7  -6   12.36    0.76
  -3  -7  -6   15.57    0.97
  -3  -7  -6    9.61    1.02
   3   7   7   88.55    3.08
   3  -7   7   87.98    3.19
  -3   7  -7   89.52    2.98
  -3  -7  -7   82.72    3.29
  -3  -7  -7   84.28    3.02
   3   7   8   58.57    2.35
   3  -7   8   63.55    2.59
  -3   7  -8   54.17    2.32
  -3  -7  -8   63.21    2.71
  -3  -7  -8   63.04    2.50
   3  -7   9    6.47    0.88
   3   7   9    2.49    0.85
  -3   7  -9    1.90    0.91
  -3  -7  -9    3.21    1.07
   3   7  10    1.78    1.18
   3  -7  10    3.07    0.99
  -3  -7 -10    3.60    1.22
  -3  -8  14    3.61    1.01
  -3   8  14    3.83    1.14
   3  -8 -13   11.07    1.01
  -3   8  13   11.58    1.40
  -3  -8  13    9.72    1.14
   3  -8 -12   19.24    1.43
  -3   8  12   18.77    1.47
   3  -8 -11   14.92    1.05
   3   8 -11   20.86    1.13
   3  -8 -11   16.31    1.18
  -3   8  11   18.43    1.37
  -3  -8  11   20.04    1.21
   3   8 -10    6.16    0.74
   3  -8 -10    6.33    0.77
   3  -8 -10    6.60    0.75
  -3   8  10    5.64    0.88
  -3  -8  10    6.37    0.75
   3  -8  -9   15.34    0.98
  -3  -8   9   13.30    0.70
  -3  -8   9   14.79    0.93
  -3   8   9   13.87    1.08
   3  -8  -8   12.81    0.88
  -3  -8   8   13.69    0.81
  -3  -8   8   11.01    0.65
  -3   8   8   15.01    0.77
  -3  -8   8   12.74    0.56
   3   8  -7    2.74    0.45
   3  -8  -7    4.43    0.56
  -3  -8   7    2.20    0.24
  -3  -8   7    1.63    0.37
  -3  -8   7    2.76    0.42
   3   8  -6    0.48    0.39
   3  -8  -6    0.58    0.43
   3   8  -6    0.48    0.27
  -3  -8   6    0.40    0.17
  -3  -8   6    0.72    0.29
  -3  -8   6   -0.10    0.28
   3  -8  -5    4.56    0.57
   3   8  -5    4.65    0.60
   3   8  -5    5.17    0.37
   3  -8  -5    5.22    0.66
  -3  -8   5    5.23    0.40
  -3   8   5    4.62    0.54
  -3  -8   5    5.06    0.45
   3  -8  -4   35.22    1.20
   3   8  -4   37.03    1.43
  -3   8   4   37.77    1.32
  -3  -8   4   38.38    1.18
  -3  -8   4   38.21    1.39
   3  -8  -3   58.12    1.88
   3   8  -3   50.81    1.68
  -3  -8   3   60.22    1.71
  -3   8   3   57.57    1.82
  -3  -8   3   61.48    2.04
  -3  -8   3   58.02    1.89
   3  -8  -2  426.61   12.75
  -3  -8   2  496.23   13.95
  -3  -8   2  461.29   14.25
  -3   8   2  460.51   13.75
  -3  -8   2  482.05   14.36
   3  -8  -1  155.23    4.48
  -3  -8   1  152.39    4.71
  -3  -8   1  153.64    4.49
  -3  -8   1  148.83    4.45
  -3   8   1  147.26    4.24
   3   8   0   13.79    0.64
   3  -8   0   14.03    0.63
  -3  -8   0   11.81    0.71
  -3  -8   0   13.98    0.41
  -3   8   0   14.08    0.53
  -3  -8   0   12.82    0.71
  -3  -8   0   14.01    0.70
   3  -8   1    2.42    0.28
   3   8   1    2.18    0.34
  -3  -8  -1    3.11    0.42
  -3   8  -1    2.19    0.29
  -3  -8  -1    3.17    0.38
  -3  -8  -1    2.50    0.18
  -3  -8  -1    2.91    0.48
   3  -8   2   12.22    0.52
   3   8   2   13.29    0.64
  -3  -8  -2   12.72    0.50
  -3  -8  -2   13.30    0.81
  -3  -8  -2   11.86    0.66
   3  -8   3    0.38    0.44
   3  -8   3    0.47    0.23
   3   8   3    0.09    0.35
   3  -8   3    0.29    0.15
  -3  -8  -3    0.66    0.48
  -3  -8  -3    0.07    0.42
  -3  -8  -3    0.21    0.23
   3  -8   4    0.58    0.17
   3  -8   4    0.10    0.48
   3  -8   4    0.52    0.14
   3   8   4    0.28    0.44
  -3  -8  -4    0.41    0.52
  -3  -8  -4    0.50    0.37
  -3  -8  -4    0.30    0.30
  -3   8  -4    0.23    0.27
   3   8   5    4.48    0.65
   3  -8   5    4.26    0.69
   3  -8   5    3.23    0.16
  -3   8  -5    3.41    0.43
  -3  -8  -5    3.73    0.81
  -3  -8  -5    3.90    0.65
   3  -8   6    1.92    0.61
   3   8   6    0.76    0.51
  -3  -8  -6    1.77    0.80
  -3  -8  -6    1.72    0.60
  -3   8  -6    1.34    0.39
   3   8   7   20.72    1.12
   3  -8   7   19.28    1.28
  -3   8  -7   15.14    0.93
  -3  -8  -7   19.38    1.03
  -3  -8  -7   14.54    1.32
   3   8   8    4.56    0.80
   3  -8   8    5.90    0.92
  -3  -8  -8    6.31    0.64
  -3   8  -8    6.06    0.84
  -3  -8  -8    5.49    1.05
   3  -8   9   13.45    1.26
   3   8   9   12.18    1.41
  -3  -8  -9   11.62    1.78
  -3   8  -9   11.37    0.91
   3  -8  10   -0.05    0.80
   3   8  10    0.77    0.73
  -3  -8 -10    0.24    0.98
  -3  -9  14    7.89    1.15
  -3   9  14    7.01    1.23
   3  -9 -13    0.08    0.96
  -3   9  13    0.22    0.86
  -3  -9  13    0.92    0.76
   3  -9 -12    6.51    0.85
  -3   9  12    4.18    1.05
  -3  -9  12    5.36    0.87
   3   9 -11    3.91    0.51
   3  -9 -11    3.45    0.96
   3  -9 -11    4.93    0.84
  -3  -9  11    2.46    0.74
  -3   9  11    6.35    0.94
   3   9 -10   -0.02    0.47
   3  -9 -10    0.46    0.52
  -3   9  10   -0.41    0.60
  -3  -9  10   -0.28    0.45
   3  -9  -9    1.18    0.63
   3   9  -9    1.89    0.47
  -3   9   9   -0.18    0.40
  -3  -9   9    3.65    0.56
   3   9  -8   12.07    0.76
   3  -9  -8   12.78    0.94
  -3  -9   8   11.78    0.94
  -3  -9   8   11.91    0.51
   3   9  -7    1.04    0.55
   3  -9  -7    0.88    0.47
  -3  -9   7    0.22    0.15
  -3  -9   7    0.24    0.35
   3   9  -6  115.51    3.65
   3  -9  -6  110.86    3.59
  -3  -9   6  110.52    3.31
  -3  -9   6  109.27    2.92
   3  -9  -5   12.34    0.70
   3  -9  -5   11.79    0.73
   3   9  -5   11.53    0.75
  -3  -9   5   10.39    0.64
  -3  -9   5   10.11    0.66
   3  -9  -4   22.54    1.04
  -3  -9   4   20.73    0.94
  -3  -9   4   20.89    0.96
  -3  -9   4   22.14    0.78
  -3   9   4   22.01    0.93
   3  -9  -3 1076.45   33.59
  -3  -9   3  966.32   31.27
  -3  -9   3 1021.23   31.74
  -3   9   3  967.27   30.84
  -3  -9   3 1046.53   31.80
   3  -9  -2  233.44    6.88
  -3   9   2  235.94    7.00
  -3  -9   2  241.02    6.59
  -3  -9   2  236.66    6.84
  -3  -9   2  246.55    7.33
  -3  -9   2  240.13    7.42
   3  -9  -1  229.74    6.69
  -3   9   1  235.14    6.88
  -3  -9   1  229.13    6.70
  -3  -9   1  228.39    6.79
   3  -9   0  157.41    4.50
  -3  -9   0  153.36    4.62
  -3  -9   0  155.83    4.08
  -3  -9   0  153.76    4.63
  -3   9   0  156.78    4.60
   3  -9   1    3.41    0.34
  -3  -9  -1    2.33    0.64
  -3  -9  -1    2.74    0.43
  -3   9  -1    2.69    0.32
  -3  -9  -1    2.78    0.22
   3  -9   2    8.58    0.43
  -3  -9  -2    9.97    0.61
  -3  -9  -2    8.16    0.39
  -3  -9  -2    8.53    0.68
   3  -9   3    0.02    0.50
   3  -9   3    0.89    0.28
   3  -9   3    0.69    0.21
   3   9   3    0.49    0.37
  -3  -9  -3    0.27    0.47
  -3  -9  -3    1.35    0.40
  -3  -9  -3    0.02    0.24
   3  -9   4    0.45    0.53
   3  -9   4    0.53    0.17
   3   9   4    0.41    0.47
   3  -9   4    0.17    0.21
  -3  -9  -4   -0.04    0.38
  -3  -9  -4    0.08    0.27
  -3  -9  -4   -0.10    0.54
  -3   9  -4    0.43    0.33
   3  -9   5    0.30    0.13
   3  -9   5   -0.21    0.56
   3  -9   5   -0.10    0.17
   3   9   5    0.68    0.49
  -3  -9  -5    0.24    0.60
  -3   9  -5    0.26    0.37
  -3  -9  -5   -0.09    0.39
   3   9   6   13.11    0.90
   3  -9   6   12.56    1.03
  -3  -9  -6   13.22    1.23
  -3  -9  -6   15.11    0.88
  -3   9  -6   14.01    0.84
   3  -9   7   10.54    1.01
   3   9   7   12.28    1.07
  -3  -9  -7   12.10    1.23
  -3  -9  -7   11.22    0.80
  -3   9  -7    9.79    0.85
   3   9   8    2.25    0.71
   3  -9   8    2.49    0.81
  -3  -9  -8    3.32    0.80
  -3  -9  -8    2.64    1.03
  -3   9  -8    2.51    0.72
   3  -9   9    3.87    1.01
   3   9   9    3.08    0.86
  -3  -9  -9    5.74    1.17
   3  -9  10    1.04    0.93
   3   9  10    0.69    0.76
  -3  -9 -10    0.66    1.09
  -3 -10  14   11.09    1.31
  -3  10  14    9.94    1.33
   3 -10 -13    0.26    0.66
  -3  10  13    0.72    1.12
  -3 -10  13    0.07    0.69
   3 -10 -12    2.92    1.13
   3 -10 -12    5.29    0.84
  -3 -10  12    3.13    0.84
  -3  10  12    3.59    0.95
   3  10 -11   10.09    0.73
   3 -10 -11   10.28    1.05
  -3 -10  11    9.66    0.95
  -3  10  11    9.68    1.14
   3  10 -10   15.12    0.88
   3 -10 -10   13.50    1.04
  -3 -10  10   15.41    1.03
   3  10  -9    8.41    0.63
   3 -10  -9    8.32    0.89
  -3 -10   9    6.49    0.73
   3  10  -8    4.35    0.52
   3 -10  -8    2.84    0.66
  -3 -10   8    3.38    0.54
   3 -10  -7   24.72    1.22
   3  10  -7   28.21    1.20
  -3 -10   7   24.79    1.03
   3  10  -6   15.69    0.89
   3 -10  -6   15.76    0.89
  -3 -10   6   14.50    0.70
   3 -10  -5   59.12    2.07
  -3 -10   5   58.92    1.93
  -3 -10   5   57.39    1.95
   3 -10  -4  110.90    3.48
  -3 -10   4  118.22    3.36
  -3 -10   4  112.82    3.02
  -3 -10   4  106.50    3.33
  -3  10   4  108.95    3.46
   3 -10  -3   22.20    1.02
  -3 -10   3   24.82    1.07
  -3 -10   3   25.99    0.85
  -3 -10   3   25.46    0.87
   3 -10  -2   11.55    0.64
  -3 -10   2   11.51    0.45
  -3 -10   2   11.51    0.71
  -3 -10   2   10.27    0.55
  -3  10   2   10.81    0.56
   3 -10  -1   19.05    0.80
  -3 -10   1   21.41    0.93
  -3 -10   1   19.58    0.80
  -3  10   1   18.82    0.76
   3 -10   0    3.75    0.39
  -3 -10   0    4.26    0.53
  -3 -10   0    4.03    0.45
  -3 -10   0    5.67    0.25
  -3  10   0    4.84    0.43
   3 -10   1   69.64    2.07
  -3 -10  -1   70.04    2.33
  -3 -10  -1   74.76    2.03
  -3 -10  -1   68.51    2.30
  -3  10  -1   71.80    2.22
   3 -10   2    4.14    0.38
   3 -10   2    2.79    0.36
  -3 -10  -2    3.55    0.25
  -3 -10  -2    4.25    0.52
  -3 -10  -2    3.80    0.75
   3 -10   3    7.70    0.42
   3 -10   3    6.49    0.53
   3 -10   3    6.82    0.74
  -3 -10  -3    7.66    0.43
  -3 -10  -3    7.17    0.77
  -3 -10  -3    7.89    0.63
   3 -10   4   19.37    1.13
   3  10   4   22.53    1.10
   3 -10   4   21.88    0.76
   3 -10   4   18.65    0.83
  -3 -10  -4   17.70    0.83
  -3  10  -4   21.86    0.89
  -3 -10  -4   20.72    1.27
  -3 -10  -4   23.44    1.09
   3  10   5   26.52    1.35
   3 -10   5   25.16    1.37
   3 -10   5   26.62    0.85
  -3 -10  -5   25.89    1.21
  -3 -10  -5   28.41    1.53
  -3  10  -5   25.39    1.07
   3  10   6   52.00    2.18
   3 -10   6   50.61    2.15
  -3 -10  -6   53.44    2.38
  -3 -10  -6   51.38    2.17
  -3  10  -6   52.59    1.88
   3  10   7    6.33    0.75
   3 -10   7    5.72    0.91
  -3 -10  -7    5.52    0.92
  -3 -10  -7    4.81    1.07
  -3  10  -7    4.73    0.53
   3  10   8   25.61    1.45
   3 -10   8   26.37    1.62
  -3 -10  -8   22.19    1.51
  -3 -10  -8   21.85    1.77
   3  10   9    9.27    1.07
   3 -10   9   10.08    1.15
  -3 -10  -9    8.63    1.44
   3 -10  10    0.73    0.87
  -3 -10 -10    0.36    1.12
  -3  11  14   -1.31    0.61
  -3 -11  14    0.69    0.86
   3 -11 -13    8.04    1.05
  -3 -11  13    7.14    1.09
   3 -11 -12    3.90    1.01
   3 -11 -12    7.67    0.92
  -3 -11  12    3.86    0.85
   3 -11 -11    8.27    1.03
  -3 -11  11    9.24    0.93
   3 -11 -10   71.83    2.88
  -3 -11  10   74.86    2.72
   3 -11  -9    0.60    0.54
  -3 -11   9   -0.30    0.42
   3 -11  -8   50.91    2.10
  -3 -11   8   48.01    1.81
   3 -11  -7   11.24    0.86
  -3 -11   7    9.87    0.67
   3 -11  -6  110.24    3.61
  -3 -11   6  107.31    3.41
  -3 -11   6  109.91    3.45
   3 -11  -5    1.34    0.46
  -3 -11   5    0.80    0.29
  -3 -11   5    0.73    0.39
   3 -11  -4   37.18    1.42
  -3  11   4   35.29    1.34
  -3 -11   4   35.92    1.37
  -3 -11   4   37.47    1.29
  -3 -11   4   36.00    0.98
   3 -11  -3   19.22    0.94
  -3  11   3   17.74    0.89
  -3 -11   3   18.36    0.64
  -3 -11   3   16.31    0.84
  -3 -11   3   17.48    0.68
   3 -11  -2  131.03    4.01
  -3 -11   2  133.61    3.81
  -3 -11   2  130.78    3.60
  -3 -11   2  135.54    4.16
   3 -11  -1    3.36    0.41
  -3 -11   1    3.10    0.45
  -3 -11   1    2.12    0.49
   3 -11   0   97.77    2.95
  -3  11   0   91.48    2.86
  -3 -11   0   99.35    3.06
  -3 -11   0  101.10    2.73
  -3 -11   0   94.68    3.03
   3 -11   1    6.02    0.41
  -3 -11  -1    5.64    0.27
  -3 -11  -1    5.64    0.57
  -3  11  -1    5.73    0.39
  -3 -11  -1    5.86    0.61
   3 -11   2   32.65    1.09
   3 -11   2   29.95    1.21
  -3 -11  -2   29.28    1.33
  -3 -11  -2   31.10    0.97
  -3 -11  -2   31.28    1.29
   3 -11   3    3.23    0.72
   3 -11   3    4.06    0.54
   3 -11   3    5.61    0.45
  -3 -11  -3    3.97    0.36
  -3  11  -3    5.52    0.37
  -3 -11  -3    3.84    0.72
  -3 -11  -3    4.17    0.64
   3 -11   4    5.55    0.53
   3 -11   4    7.75    0.47
   3 -11   4    9.80    0.89
  -3 -11  -4    6.65    0.49
  -3  11  -4    7.48    0.52
  -3 -11  -4    6.99    0.93
  -3 -11  -4    5.70    0.74
   3  11   5   20.71    1.15
   3 -11   5   20.28    1.30
   3 -11   5   20.28    0.81
  -3 -11  -5   20.25    1.09
  -3  11  -5   19.17    0.89
  -3 -11  -5   17.74    1.35
   3  11   6    1.19    0.52
   3 -11   6    0.74    0.64
  -3  11  -6    0.65    0.44
  -3 -11  -6    1.11    0.81
  -3 -11  -6    1.17    0.72
   3 -11   7    5.65    0.85
   3  11   7    2.94    0.68
  -3 -11  -7    4.06    1.10
  -3 -11  -7    2.58    0.72
   3  11   8    3.80    0.98
   3 -11   8    4.65    0.95
  -3 -11  -8    3.02    0.75
  -3 -11  -8    7.16    1.20
   3 -11   9   10.46    1.18
  -3 -11  -9    9.59    1.04
  -3 -11  -9   11.59    1.52
   3 -12 -13    0.27    0.81
   3 -12 -13   -0.10    0.99
  -3 -12  13    0.72    0.76
   3 -12 -12   42.88    2.21
   3 -12 -12   40.89    2.02
  -3 -12  12   36.12    2.22
   3 -12 -11    3.50    1.18
  -3 -12  11    2.02    0.74
   3 -12 -10   56.18    2.47
  -3 -12  10   61.06    2.55
   3 -12  -9   74.26    2.94
  -3 -12   9   72.71    2.49
  -3 -12   9   81.32    2.81
   3 -12  -8  251.66    8.18
  -3 -12   8  250.19    7.79
  -3 -12   8  242.61    7.53
   3 -12  -7   32.84    1.52
  -3 -12   7   33.55    1.48
  -3 -12   7   32.96    1.33
   3 -12  -6    0.70    0.51
  -3 -12   6    0.54    0.41
  -3 -12   6    0.17    0.44
   3 -12  -5    3.38    0.41
  -3 -12   5    3.22    0.50
  -3 -12   5    2.89    0.37
   3 -12  -4    6.25    0.63
  -3 -12   4    5.17    0.23
  -3 -12   4    6.34    0.61
  -3 -12   4    4.99    0.38
   3 -12  -3   20.11    0.97
  -3 -12   3   20.39    0.79
  -3  12   3   20.12    0.87
  -3 -12   3   20.15    0.72
  -3 -12   3   21.90    1.02
   3 -12  -2   21.37    0.95
  -3 -12   2   20.53    0.82
  -3  12   2   19.22    0.86
  -3 -12   2   20.70    0.70
  -3 -12   2   19.65    0.97
   3 -12  -1   50.15    1.70
  -3 -12   1   50.43    1.74
  -3 -12   1   51.91    1.87
   3 -12   0  120.78    3.70
  -3 -12   0  124.77    3.84
  -3 -12   0  128.76    3.56
  -3 -12   0  124.79    3.94
   3 -12   1   34.91    1.24
  -3 -12  -1   35.21    1.05
  -3 -12  -1   31.13    1.32
  -3  12  -1   30.08    1.13
  -3 -12  -1   34.10    1.38
   3 -12   2    7.05    0.46
   3 -12   2    5.05    0.64
  -3 -12  -2    7.22    0.77
  -3 -12  -2    5.91    0.67
  -3 -12  -2    6.89    0.41
   3 -12   3    0.21    0.40
   3 -12   3   -0.30    0.56
   3 -12   3    0.23    0.32
  -3 -12  -3   -0.02    0.57
  -3  12  -3    0.07    0.21
  -3 -12  -3    0.06    0.28
  -3 -12  -3    0.24    0.48
   3 -12   4   20.12    1.32
   3 -12   4   22.60    0.90
   3 -12   4   18.46    1.01
  -3 -12  -4   22.15    1.19
  -3  12  -4   22.67    0.86
  -3 -12  -4   21.20    1.80
   3 -12   5    4.68    0.51
   3 -12   5    7.47    0.90
  -3  12  -5    5.88    0.47
  -3 -12  -5    5.10    0.97
  -3 -12  -5    6.91    0.71
   3  12   6   64.22    2.42
   3 -12   6   64.85    2.64
  -3 -12  -6   69.32    3.00
  -3 -12  -6   65.75    2.52
   3  12   7   11.97    0.97
   3 -12   7   16.42    1.24
  -3 -12  -7   13.19    1.08
  -3 -12  -7   14.54    1.47
   3 -12   8   16.12    1.26
  -3 -12  -8   11.99    1.57
  -3 -12  -8   15.03    1.17
   3 -12   9    0.40    0.82
  -3 -12  -9    0.02    0.90
  -3 -12  -9    0.47    1.09
   3 -13 -13    0.10    0.70
   3 -13 -13    0.36    0.72
  -3 -13  13   -0.31    0.66
   3 -13 -12   15.96    1.33
  -3 -13  12   14.18    1.21
   3 -13 -11    1.53    0.76
  -3 -13  11    1.80    0.50
  -3 -13  11    1.38    0.97
   3 -13 -10   12.99    1.21
  -3 -13  10   11.78    0.96
  -3 -13  10   11.76    0.81
   3 -13  -9   48.64    2.19
  -3 -13   9   48.06    1.98
  -3 -13   9   45.66    1.87
   3 -13  -8   10.44    1.05
  -3 -13   8   10.00    0.83
  -3 -13   8   10.33    0.76
   3 -13  -7    3.20    0.71
  -3 -13   7    3.54    0.54
  -3 -13   7    3.07    0.51
   3 -13  -6   87.02    3.06
  -3 -13   6  104.35    3.38
  -3 -13   6   95.25    3.01
   3 -13  -5    7.95    0.80
  -3 -13   5    8.13    0.72
  -3 -13   5    8.32    0.54
   3 -13  -4   28.69    1.30
  -3 -13   4   28.04    1.10
  -3 -13   4   27.31    1.16
   3 -13  -3   -0.02    0.37
  -3 -13   3   -0.09    0.38
  -3 -13   3   -0.00    0.25
  -3 -13   3    0.13    0.19
  -3  13   3    0.03    0.27
   3 -13  -2   57.30    2.01
  -3  13   2   53.18    1.87
  -3 -13   2   58.37    2.07
  -3 -13   2   59.20    1.87
  -3 -13   2   59.39    1.76
   3 -13  -1    1.23    0.43
  -3 -13   1    0.96    0.34
  -3  13   1    1.10    0.32
  -3 -13   1    1.34    0.52
   3 -13   0   88.88    2.83
  -3 -13   0   93.18    3.11
  -3 -13   0   91.29    2.57
  -3 -13   0   90.81    3.04
   3 -13   1   12.76    0.82
  -3 -13  -1   12.11    0.50
  -3 -13  -1   13.43    0.88
  -3 -13  -1   10.33    0.79
   3 -13   2   50.53    1.78
  -3 -13  -2   48.94    1.50
  -3 -13  -2   51.42    2.02
  -3 -13  -2   48.50    1.89
   3 -13   3    1.24    0.67
   3 -13   3    2.97    0.46
  -3 -13  -3    3.31    0.73
  -3  13  -3    1.90    0.27
  -3 -13  -3    2.33    0.63
  -3 -13  -3    2.57    0.30
   3 -13   4    5.10    0.78
   3 -13   4    3.85    0.45
  -3  13  -4    3.37    0.31
  -3 -13  -4    4.24    0.85
  -3 -13  -4    5.16    0.74
   3 -13   5    6.91    0.92
   3 -13   5    6.75    0.50
  -3 -13  -5    8.93    1.09
  -3 -13  -5    6.68    0.79
   3 -13   6   12.54    1.15
  -3 -13  -6   12.04    1.35
  -3 -13  -6   11.47    1.03
   3 -13   7   -0.04    0.75
  -3 -13  -7    0.62    0.81
  -3 -13  -7    0.54    0.89
   3 -13   8   -0.40    0.69
  -3 -13  -8    0.17    0.63
  -3 -13  -8    1.23    0.97
   3 -13   9   11.48    1.32
  -3 -13  -9   12.68    1.62
  -3 -13  -9    9.49    1.15
   3 -14 -13    5.50    1.27
   3 -14 -13    6.89    1.12
  -3 -14  13    9.49    1.11
   3 -14 -12   33.06    1.92
  -3 -14  12   32.37    1.98
   3 -14 -11    0.13    0.71
  -3 -14  11   -0.10    0.61
  -3 -14  11    0.66    0.59
   3 -14 -10   21.92    1.57
  -3 -14  10   26.92    1.43
  -3 -14  10   26.78    1.36
   3 -14  -9  124.03    4.49
  -3 -14   9  120.62    4.02
  -3 -14   9  119.97    4.07
   3 -14  -8   35.28    1.77
  -3 -14   8   35.88    1.51
  -3 -14   8   35.23    1.53
   3 -14  -7   14.74    1.21
  -3 -14   7   18.55    1.02
  -3 -14   7   19.32    0.94
   3 -14  -6   12.77    1.07
  -3 -14   6   15.13    0.80
  -3 -14   6   14.37    0.89
   3 -14  -5    6.83    0.85
  -3 -14   5    6.36    0.52
  -3 -14   5    5.71    0.67
   3 -14  -4    4.62    0.68
  -3 -14   4    5.11    0.62
  -3 -14   4    4.83    0.41
   3 -14  -3    9.58    0.73
  -3 -14   3    9.50    0.55
  -3 -14   3   11.18    0.80
  -3 -14   3    9.87    0.46
  -3  14   3    9.38    0.72
   3 -14  -2    5.42    0.73
  -3 -14   2    4.33    0.63
  -3  14   2    3.48    0.48
  -3 -14   2    4.55    0.38
  -3 -14   2    5.04    0.47
   3 -14  -1  216.80    6.66
  -3 -14   1  218.03    6.83
  -3  14   1  199.12    6.16
  -3 -14   1  215.08    6.56
   3 -14   0   26.68    1.29
  -3 -14   0   26.33    1.27
  -3 -14   0   26.42    1.13
  -3  14   0   23.99    0.89
  -3 -14   0   23.90    0.85
   3 -14   1   59.92    2.00
  -3 -14  -1   58.27    2.13
  -3 -14  -1   53.64    1.62
  -3 -14  -1   57.39    2.22
   3 -14   2    8.77    0.54
  -3 -14  -2    6.97    0.45
  -3 -14  -2    9.67    0.86
  -3 -14  -2    9.23    0.86
   3 -14   3    8.41    0.52
   3 -14   3    7.47    0.89
  -3 -14  -3   10.81    0.97
  -3 -14  -3   10.07    0.87
   3 -14   4    3.93    0.51
   3 -14   4    4.12    0.78
  -3 -14  -4    6.08    0.89
  -3 -14  -4    4.48    0.71
   3 -14   5   10.38    0.97
  -3 -14  -5    7.59    0.86
  -3 -14  -5    7.87    1.03
   3 -14   6   17.95    1.64
  -3 -14  -6   19.84    1.27
  -3 -14  -6   17.90    1.50
   3 -14   7    0.30    0.65
  -3 -14  -7   -0.13    0.54
  -3 -14  -7   -0.34    0.84
   3 -14   8    4.46    1.07
  -3 -14  -8    8.18    1.34
  -3 -14  -8    0.90    0.88
   3 -15 -12    1.93    1.13
  -3 -15  12    5.81    0.94
   3 -15 -11    9.95    1.19
  -3 -15  11    8.77    0.79
  -3 -15  11   11.20    1.04
   3 -15 -10    1.05    0.78
  -3 -15  10   -0.11    0.46
  -3 -15  10    0.77    0.58
   3 -15  -9    3.17    0.91
  -3 -15   9    2.91    0.83
  -3 -15   9    2.06    0.57
   3 -15  -8   94.69    3.59
  -3 -15   8   99.74    3.38
  -3 -15   8   97.34    3.29
   3 -15  -7    8.00    0.97
  -3 -15   7    6.70    0.73
  -3 -15   7    7.68    0.64
   3 -15  -6  164.17    5.50
  -3 -15   6  165.68    5.13
  -3 -15   6  155.39    5.06
   3 -15  -5    5.52    0.77
  -3 -15   5    3.59    0.61
  -3 -15   5    4.14    0.67
   3 -15  -4    5.78    0.74
  -3 -15   4    5.46    0.72
  -3 -15   4    5.52    0.56
   3 -15  -3   33.45    1.44
  -3 -15   3   31.11    1.41
  -3 -15   3   32.26    1.20
   3 -15  -2    9.47    0.78
  -3 -15   2    9.29    0.60
  -3  15   2    7.88    0.64
  -3 -15   2   12.39    0.88
  -3 -15   2    9.95    0.52
   3 -15  -1  188.91    5.91
  -3 -15   1  193.64    6.18
  -3  15   1  168.12    5.46
  -3 -15   1  189.60    5.88
  -3 -15   1  195.09    5.53
   3 -15   0  706.56   22.06
  -3 -15   0  664.70   21.05
  -3 -15   0  685.99   21.45
  -3  15   0  622.37   19.89
  -3 -15   0  678.56   21.56
   3 -15   1  315.80    9.68
  -3 -15  -1  324.83   10.25
  -3  15  -1  279.24    8.42
  -3 -15  -1  321.47   10.29
   3 -15   2   92.83    3.32
   3 -15   2   94.45    3.02
  -3 -15  -2   93.76    3.31
  -3 -15  -2   92.13    3.26
   3 -15   3    7.38    0.63
   3 -15   3    7.16    0.85
  -3 -15  -3    4.89    0.78
  -3 -15  -3    5.87    0.92
   3 -15   4    6.13    0.59
   3 -15   4    5.13    0.82
  -3 -15  -4    5.83    0.99
  -3 -15  -4    7.21    0.89
   3 -15   5    0.38    0.73
  -3 -15  -5    1.35    0.65
  -3 -15  -5    0.41    0.77
   3 -15   6    1.23    0.73
  -3 -15  -6    1.32    0.71
  -3 -15  -6    0.81    0.93
   3 -15   7    0.18    0.56
  -3 -15  -7   -0.05    0.65
  -3 -15  -7   -0.25    0.76
   3 -15   8   10.30    1.33
  -3 -15  -8   11.72    1.20
  -3 -15  -8    9.22    1.61
   3 -16 -12    1.38    1.00
  -3 -16  12    1.33    0.83
   3 -16 -11    9.39    1.27
  -3 -16  11    8.53    1.24
   3 -16 -10    7.09    1.09
  -3 -16  10    6.38    0.79
  -3 -16  10    6.89    0.72
   3 -16  -9    1.00    0.88
  -3 -16   9    1.13    0.56
  -3 -16   9    1.35    0.51
   3 -16  -8    5.12    0.87
  -3 -16   8    3.82    0.63
  -3 -16   8    3.47    0.82
   3 -16  -7   27.38    1.51
  -3 -16   7   26.93    1.22
  -3 -16   7   28.59    1.35
   3 -16  -6    7.36    0.93
  -3 -16   6    6.95    0.60
  -3 -16   6    5.56    0.96
   3 -16  -5    0.20    0.63
  -3 -16   5    0.42    0.45
  -3 -16   5    0.56    0.70
   3 -16  -4   28.87    1.45
  -3 -16   4   34.95    1.23
  -3 -16   4   33.47    1.45
   3 -16  -3    2.45    0.63
  -3 -16   3    1.98    0.41
  -3 -16   3    2.25    0.62
   3 -16  -2   23.61    1.22
  -3 -16   2   20.32    0.91
  -3  16   2   18.81    0.90
  -3 -16   2   21.60    0.85
   3 -16  -1   32.31    1.44
  -3 -16   1   33.64    1.60
  -3 -16   1   32.84    1.12
  -3 -16   1   33.80    1.43
  -3  16   1   28.34    1.15
   3 -16   0    7.73    0.86
  -3 -16   0    8.08    0.85
  -3 -16   0    8.42    0.87
   3 -16   1   16.57    1.11
  -3 -16  -1   17.89    1.25
  -3 -16  -1   18.09    1.17
   3 -16   2    1.97    0.46
   3 -16   2    0.97    0.64
  -3 -16  -2    1.16    0.65
  -3 -16  -2    1.02    0.64
   3 -16   3   -0.10    0.47
   3 -16   3   -0.05    0.37
  -3 -16  -3   -0.47    0.71
  -3 -16  -3    0.39    0.50
   3 -16   4    0.26    0.29
   3 -16   4    0.03    0.57
  -3 -16  -4   -0.33    0.57
  -3 -16  -4    0.21    0.69
   3 -16   5    0.23    0.69
  -3 -16  -5    0.30    0.63
  -3 -16  -5    0.81    0.77
   3 -16   6   47.67    2.55
  -3 -16  -6   45.39    2.44
  -3 -16  -6   43.25    2.38
   3 -16   7   -0.03    0.82
  -3 -16  -7    0.53    0.71
  -3 -16  -7    1.07    1.03
   3 -17 -11    0.16    0.91
  -3 -17  11    0.62    0.65
   3 -17 -10    0.10    0.78
  -3 -17  10    0.00    0.58
  -3 -17  10    0.49    0.50
   3 -17  -9    2.41    0.99
  -3 -17   9    2.05    0.58
  -3 -17   9    2.90    0.62
   3 -17  -8   -0.48    0.66
  -3 -17   8    0.98    0.56
  -3 -17   8   -0.49    0.54
   3 -17  -7   -0.13    0.71
  -3 -17   7   -0.20    0.40
  -3 -17   7    1.63    0.65
   3 -17  -6   37.26    1.73
  -3 -17   6   35.17    1.60
  -3 -17   6   35.70    1.40
   3 -17  -5   15.59    1.14
  -3 -17   5   15.28    0.93
  -3 -17   5   14.53    0.98
   3 -17  -4   13.52    1.12
  -3 -17   4   15.04    0.72
  -3 -17   4   15.46    1.01
   3 -17  -3   73.90    2.72
  -3 -17   3   72.63    2.74
  -3 -17   3   76.46    2.45
   3 -17  -2   27.73    1.35
  -3 -17   2   26.80    1.38
  -3 -17   2   24.86    0.99
   3 -17  -1   79.69    2.81
  -3 -17   1   78.23    2.36
  -3 -17   1   83.23    3.00
   3 -17   0    0.57    0.46
  -3 -17   0    0.29    0.57
  -3 -17   0   -0.09    0.58
   3 -17   1   42.36    1.74
  -3 -17  -1   46.05    2.00
  -3 -17  -1   44.46    1.85
   3 -17   2    0.80    0.57
   3 -17   2    0.15    0.60
  -3 -17  -2    0.75    0.67
  -3 -17  -2    0.45    0.60
   3 -17   3    0.38    0.57
   3 -17   3    0.96    0.51
  -3 -17  -3   -0.09    0.67
  -3 -17  -3    0.21    0.65
   3 -17   4    1.03    0.38
   3 -17   4    0.75    0.68
  -3 -17  -4    0.01    0.68
  -3 -17  -4    0.53    0.78
   3 -17   5    2.84    0.83
  -3 -17  -5    2.72    1.04
  -3 -17  -5    3.37    0.84
   3 -17   6    1.83    0.85
  -3 -17  -6    0.55    0.81
  -3 -17  -6    0.96    1.01
   3 -17   7    0.11    0.92
  -3 -17  -7    0.38    0.64
  -3 -17  -7   -0.31    0.52
   3 -18 -11   22.95    1.82
  -3 -18  11   19.78    1.44
   3 -18 -10    9.83    1.57
  -3 -18  10    7.92    0.90
  -3 -18  10    8.43    0.83
   3 -18  -9    3.33    1.03
  -3 -18   9    2.88    0.65
  -3 -18   9    4.78    0.64
   3 -18  -8    2.96    0.91
  -3 -18   8    1.82    0.62
  -3 -18   8    1.97    0.76
   3 -18  -7    6.89    1.00
  -3 -18   7    4.47    0.62
  -3 -18   7    5.69    0.76
   3 -18  -6   17.77    1.28
  -3 -18   6   18.92    1.13
  -3 -18   6   17.50    0.94
   3 -18  -5   -0.04    0.62
  -3 -18   5    0.16    0.36
  -3 -18   5    0.37    0.53
   3 -18  -4   11.07    1.06
  -3 -18   4   11.79    0.77
  -3 -18   4   11.83    0.95
   3 -18  -3    4.59    0.76
  -3 -18   3    4.00    0.41
  -3 -18   3    3.98    0.80
   3 -18  -2   67.93    2.60
  -3 -18   2   69.39    2.62
  -3 -18   2   67.57    2.19
   3 -18  -1   55.41    2.11
  -3 -18   1   51.52    2.16
   3 -18   0   33.83    1.46
  -3 -18   0   30.82    1.65
   3 -18   1    0.12    0.48
  -3 -18  -1    0.57    0.64
  -3 -18  -1    0.47    0.33
   3 -18   2    4.62    0.72
   3 -18   2    3.12    0.73
  -3 -18  -2    1.88    0.82
  -3 -18  -2    4.13    0.77
   3 -18   3    0.14    0.55
   3 -18   3   -0.23    0.52
  -3 -18  -3   -0.07    0.57
  -3 -18  -3    0.66    0.62
   3 -18   4   -0.47    0.53
  -3 -18  -4    0.49    0.60
  -3 -18  -4    0.18    0.63
   3 -18   5   10.41    1.15
  -3 -18  -5   10.30    1.13
   3 -18   6   11.85    1.22
  -3 -18  -6   10.27    1.20
   3 -19 -10   31.85    2.08
  -3 -19  10   32.71    1.67
   3 -19  -9   16.60    1.54
  -3 -19   9   15.19    1.29
  -3 -19   9   14.85    1.29
   3 -19  -8    0.36    0.85
  -3 -19   8    0.65    0.55
  -3 -19   8    1.11    0.57
   3 -19  -7    2.20    0.92
  -3 -19   7    2.55    0.50
  -3 -19   7    1.51    0.89
   3 -19  -6   12.11    1.13
  -3 -19   6   11.01    0.97
  -3 -19   6   10.47    0.92
   3 -19  -5    1.74    0.73
  -3 -19   5    1.86    0.68
  -3 -19   5    1.79    0.58
   3 -19  -4    2.15    0.76
  -3 -19   4    1.93    0.51
  -3 -19   4    1.83    0.72
   3 -19  -3    2.25    0.70
  -3 -19   3    1.41    0.64
  -3 -19   3    1.54    0.34
   3 -19  -2    0.64    0.75
  -3 -19   2    0.13    0.56
   3 -19  -1    4.72    0.72
  -3 -19   1    3.83    0.81
   3 -19   0    7.20    0.80
  -3 -19   0    6.34    0.93
   3 -19   1    0.88    0.51
  -3 -19  -1    0.43    0.74
   3 -19   2    1.52    0.66
   3 -19   2    0.15    0.64
  -3 -19  -2    1.17    0.75
   3 -19   3    4.99    0.79
   3 -19   3    2.81    0.76
  -3 -19  -3    3.89    0.91
   3 -19   4    0.37    0.73
  -3 -19  -4    1.10    0.80
   3 -19   5   -0.35    0.93
  -3 -19  -5    0.42    0.73
   3 -19   6   66.50    3.06
  -3 -19  -6   72.35    3.16
   3 -20  -9    4.67    1.21
  -3 -20   9    5.77    0.79
  -3 -20   9    5.56    0.80
   3 -20  -8    3.37    1.09
  -3 -20   8    4.42    0.68
  -3 -20   8    3.75    0.79
   3 -20  -7    0.22    0.88
  -3 -20   7    1.12    0.51
  -3 -20   7    1.90    0.67
   3 -20  -6    2.78    0.90
  -3 -20   6    1.37    0.71
  -3 -20   6    1.85    0.50
   3 -20  -5    2.04    0.87
  -3 -20   5    2.00    0.71
  -3 -20   5    0.81    0.57
   3 -20  -4    7.14    0.97
  -3 -20   4    7.83    0.88
   3 -20  -3    2.40    0.76
  -3 -20   3    1.25    0.72
   3 -20  -2    9.62    1.00
  -3 -20   2   10.45    0.99
   3 -20  -1    3.94    0.74
  -3 -20   1    5.38    0.86
   3 -20   0    0.21    0.57
  -3 -20   0    0.77    0.67
   3 -20   1   -0.20    0.43
  -3 -20  -1    0.34    0.58
   3 -20   2    5.79    0.93
   3 -20   2    3.65    0.87
  -3 -20  -2    6.11    0.96
   3 -20   3    0.90    0.69
   3 -20   3    0.75    0.73
  -3 -20  -3    0.14    0.76
   3 -20   4   11.59    1.17
  -3 -20  -4   12.00    1.23
   3 -20   5    7.42    1.12
  -3 -20  -5    7.03    1.12
   3 -21  -8    6.72    1.26
  -3 -21   8    6.98    1.19
   3 -21  -7    7.40    1.15
  -3 -21   7    6.44    0.87
   3 -21  -6    0.98    0.87
  -3 -21   6    1.86    0.74
   3 -21  -5    1.33    0.86
  -3 -21   5    3.42    0.80
   3 -21  -4    2.36    0.83
  -3 -21   4    1.37    0.70
   3 -21  -3    0.35    0.71
  -3 -21   3    0.77    0.66
   3 -21  -2    2.73    0.78
  -3 -21   2    2.44    0.84
   3 -21  -1    7.53    0.97
  -3 -21   1    7.23    1.01
   3 -21   0    0.78    0.87
  -3 -21   0    0.82    0.75
   3 -21   1    1.23    0.71
   3 -21   1    1.76    0.65
  -3 -21  -1    2.82    0.86
   3 -21   2    0.10    0.60
   3 -21   2    0.41    0.73
  -3 -21  -2    0.45    0.76
   3 -21   3    1.89    0.83
  -3 -21  -3    6.70    1.01
   3 -21   4   32.54    1.90
  -3 -21  -4   29.80    1.84
   3 -22  -7    7.47    1.30
  -3 -22   7    6.60    0.96
   3 -22  -6    0.10    0.80
  -3 -22   6    0.18    0.63
   3 -22  -5    0.36    0.81
  -3 -22   5    0.21    0.66
   3 -22  -4    4.10    0.98
  -3 -22   4    5.72    0.88
   3 -22  -3    3.73    0.92
  -3 -22   3    6.65    0.93
   3 -22  -2    2.85    0.86
  -3 -22   2    2.63    0.88
   3 -22  -1   15.70    1.50
  -3 -22   1   15.22    1.27
   3 -22   0   19.61    1.55
  -3 -22   0   19.49    1.47
   3 -22   1    2.70    0.77
   3 -22   1    3.77    1.03
  -3 -22  -1    4.23    0.99
   3 -22   2    2.78    0.73
   3 -22   2    2.17    0.77
  -3 -22  -2    1.91    0.93
   3 -22   3    5.25    0.98
  -3 -22  -3    7.00    1.15
   3 -23  -6    0.11    0.75
  -3 -23   6   -0.03    0.63
   3 -23  -5    2.53    1.50
  -3 -23   5    7.12    1.01
   3 -23  -4   16.39    1.42
  -3 -23   4   13.71    1.31
   3 -23  -3   25.96    1.71
  -3 -23   3   29.67    1.75
   3 -23  -2    2.44    0.95
  -3 -23   2    3.80    0.90
   3 -23  -1    2.07    0.90
  -3 -23   1    4.63    1.00
   3 -23   0    1.83    0.98
  -3 -23   0    0.64    0.84
   3 -23   1    5.88    0.90
   3 -23   1    5.91    0.90
  -3 -23  -1    4.43    1.11
   3 -23   2    2.65    0.85
   3 -23   2    2.61    0.84
  -3 -23  -2    5.21    1.07
   3 -24  -4    1.94    1.07
  -3 -24   4    1.93    0.96
   3 -24  -3    5.74    1.19
  -3 -24   3    6.75    1.06
   3 -24  -2   15.72    1.77
  -3 -24   2   14.68    1.36
   3 -24  -1    0.42    0.80
  -3 -24   1    0.37    0.87
  -4   0  16    0.26    0.95
  -4   0  15   -0.32    0.92
   4   0 -14   10.64    1.02
  -4   0  14    9.65    1.26
   4   0 -13   -0.02    0.59
  -4   0  13   -0.18    0.72
   4   0 -12   14.49    1.06
  -4   0  12   12.33    1.25
   4   0 -11   -0.22    0.49
  -4   0  11    0.45    0.56
   4   0 -10    0.23    0.39
  -4   0  10    0.81    0.57
   4   0  -9    0.08    0.34
  -4   0   9    0.18    0.49
   4   0  -8    4.25    0.49
  -4   0   8    4.26    0.49
  -4   0   8    5.08    0.68
  -4   0   8    4.46    0.45
  -4   0   8    4.66    0.42
   4   0  -7    0.32    0.32
   4   0  -7    0.16    0.26
  -4   0   7   -0.09    0.25
  -4   0   7    0.17    0.44
   4   0  -6  323.88    9.62
   4   0  -6  328.33    9.66
  -4   0   6  331.82    9.69
  -4   0   6  319.86    9.53
   4   0  -5    0.16    0.27
   4   0  -5    0.24    0.36
  -4   0   5    0.16    0.38
  -4   0   5   -0.21    0.15
   4   0  -3    0.36    0.30
  -4   0   3   -0.22    0.24
   4   0  -2 5696.07  203.70
  -4   0   2 5478.57  196.56
   4   0  -1   -0.06    0.21
  -4   0   1    0.06    0.20
   4   0   0  110.43    3.04
  -4   0   0  105.86    2.94
   4   0   1   -0.09    0.13
   4   0   1    0.13    0.23
  -4   0  -1   -0.04    0.09
  -4   0  -1    0.13    0.14
   4   0   2   10.41    0.61
  -4   0  -2   10.47    0.34
  -4   0  -2   11.41    0.39
   4   0   3    0.29    0.31
  -4   0  -3    0.08    0.32
  -4   0  -3   -0.08    0.05
  -4   0  -3    0.05    0.12
   4   0   4   14.99    0.79
  -4   0  -4   13.18    0.89
   4   0   5    0.21    0.40
  -4   0  -5   -0.08    0.48
   4   0   6    0.71    0.74
  -4   0  -6    0.87    0.61
   4   0   7    0.25    0.59
  -4   0  -7    1.24    0.66
   4   0   8    3.96    0.77
  -4   0  -8    3.34    0.90
   4   0   9   -0.49    0.66
  -4   0  -9   -0.09    0.76
   4   0  10   24.22    1.59
  -4   0 -10   21.74    1.70
  -4   1  16    9.35    1.49
  -4  -1  16   10.77    1.48
  -4   1  15    3.94    1.15
  -4  -1  15    3.32    1.15
   4  -1 -14    7.43    1.03
  -4   1  14    7.44    1.16
  -4  -1  14    7.48    1.20
   4   1 -13   68.03    2.62
   4  -1 -13   69.04    2.53
  -4  -1  13   65.90    2.90
  -4   1  13   64.27    2.78
   4  -1 -12  109.34    3.76
   4   1 -12  107.79    3.72
  -4   1  12  109.69    4.07
  -4  -1  12  107.45    4.00
   4   1 -11   20.59    1.16
   4  -1 -11   23.00    1.13
  -4  -1  11   17.25    1.30
  -4   1  11   23.43    1.44
   4  -1 -10   10.66    0.72
   4   1 -10    8.61    0.64
  -4  -1  10    9.11    0.85
  -4   1  10    9.79    0.98
   4   1  -9   16.45    0.83
   4  -1  -9   15.53    0.96
  -4   1   9   14.35    0.98
  -4  -1   9   15.75    0.97
  -4  -1   9   15.64    0.73
   4  -1  -8   83.03    2.67
   4   1  -8   87.65    2.73
  -4  -1   8   84.89    2.74
  -4   1   8   76.06    2.51
  -4   1   8   77.24    2.65
  -4  -1   8   84.58    2.77
  -4  -1   8   77.99    2.51
   4  -1  -7   -0.08    0.27
   4   1  -7   -0.22    0.33
   4   1  -7   -0.02    0.27
   4  -1  -7    0.13    0.34
  -4   1   7    0.06    0.47
  -4   1   7    0.11    0.28
  -4  -1   7    0.38    0.27
  -4  -1   7    0.57    0.43
  -4   1   7    0.40    0.27
   4   1  -6   60.25    1.95
   4  -1  -6   57.59    1.91
   4   1  -6   55.62    1.75
   4  -1  -6   56.34    1.73
  -4   1   6   55.05    1.76
  -4  -1   6   54.06    1.75
  -4  -1   6   58.63    1.97
  -4   1   6   58.09    2.07
  -4   1   6   56.31    1.83
   4   1  -5  352.01   10.44
   4  -1  -5  349.95   10.37
   4  -1  -5  364.26   10.70
   4   1  -5  345.37   10.06
  -4   1   5  365.86   10.85
  -4  -1   5  342.00   10.03
  -4  -1   5  361.63   10.66
  -4   1   5  361.01   10.62
   4  -1  -4 1834.96   59.03
   4   1  -4 1593.73   51.48
   4  -1  -4 1774.87   57.03
   4   1  -4 1773.21   56.71
  -4  -1   4 1842.39   59.48
  -4  -1   4 1775.50   56.72
  -4   1   4 1498.99   48.65
   4  -1  -3 2951.49   99.52
   4   1  -3 3075.95  103.69
  -4   1   3 3007.75  101.69
  -4  -1   3 3033.35  102.73
   4   1  -2    6.89    0.46
   4  -1  -2    6.44    0.45
  -4   1   2    6.68    0.41
  -4  -1   2    7.01    0.44
   4  -1  -1    8.97    0.42
   4   1  -1    9.02    0.53
  -4  -1   1    9.96    0.44
  -4   1   1    8.46    0.45
   4   1   0    4.16    0.33
   4  -1   0    3.30    0.31
   4   1   0    2.69    0.27
  -4   1   0    3.39    0.25
  -4  -1   0    3.14    0.27
  -4  -1   0    2.92    0.24
   4  -1   1    1.01    0.33
   4  -1   1    0.82    0.17
   4   1   1    0.61    0.27
  -4  -1  -1    0.45    0.19
  -4   1  -1    0.66    0.08
  -4  -1  -1    0.82    0.18
   4  -1   2    6.08    0.52
   4   1   2    6.68    0.47
  -4  -1  -2    5.33    0.33
  -4  -1  -2    6.44    0.30
   4   1   3   69.81    2.22
   4  -1   3   71.30    2.35
  -4  -1  -3   70.28    2.45
  -4  -1  -3   72.68    2.00
  -4  -1  -3   76.64    2.08
   4  -1   4    8.15    0.67
   4   1   4   10.31    0.66
  -4   1  -4   10.56    0.75
  -4  -1  -4   10.40    0.49
  -4  -1  -4    9.12    0.37
  -4  -1  -4   11.26    0.82
   4   1   5   38.64    1.51
  -4  -1  -5   38.66    1.66
  -4  -1  -5   32.41    0.88
  -4   1  -5   37.36    1.64
   4  -1   6  115.12    3.85
   4   1   6  111.68    3.71
  -4   1  -6  112.75    3.89
  -4  -1  -6  109.94    3.91
   4   1   7   19.22    1.19
   4  -1   7   19.37    1.18
  -4   1  -7   17.98    1.26
  -4  -1  -7   18.86    1.31
   4   1   8    1.44    0.70
   4  -1   8    1.00    0.69
  -4  -1  -8   -0.07    0.75
  -4   1  -8    1.21    0.74
   4   1   9   -0.11    0.67
   4  -1   9    0.96    0.65
  -4   1  -9    0.23    0.74
  -4  -1  -9    0.13    0.79
   4  -1  10   18.54    1.42
   4   1  10   16.80    1.41
  -4  -1 -10   17.04    1.52
  -4   1 -10   19.65    1.83
  -4  -2  16    2.14    1.21
  -4   2  16    0.94    1.16
  -4  -2  15   -0.77    0.93
  -4   2  15    0.25    0.91
   4  -2 -14   18.07    1.31
  -4   2  14   16.45    1.41
  -4  -2  14   20.18    1.55
   4   2 -13    0.24    0.57
   4  -2 -13    0.38    0.54
  -4  -2  13   -0.51    0.75
  -4   2  13    0.50    0.79
   4  -2 -12    1.87    0.74
   4   2 -12    1.37    0.49
  -4   2  12    1.71    0.86
  -4  -2  12    2.13    0.75
   4  -2 -11   22.05    1.12
   4   2 -11   23.32    1.25
  -4   2  11   23.04    1.42
  -4  -2  11   22.19    1.33
   4   2 -10    4.94    0.69
   4  -2 -10    7.21    0.81
  -4  -2  10    6.59    0.63
  -4   2  10    6.90    0.79
  -4  -2  10    6.97    0.75
   4  -2  -9  111.89    3.55
   4   2  -9  112.81    3.52
  -4   2   9  112.75    3.78
  -4  -2   9  102.27    3.38
  -4  -2   9  113.80    3.66
   4  -2  -8   10.54    0.70
   4   2  -8   11.22    0.70
  -4  -2   8    8.78    0.57
  -4  -2   8   11.30    0.77
  -4  -2   8   10.16    0.61
  -4   2   8   11.27    0.64
  -4   2   8   11.12    0.61
   4  -2  -7   17.71    0.82
   4   2  -7   19.40    0.88
   4   2  -7   17.69    0.75
   4  -2  -7   19.64    0.93
  -4   2   7   15.96    0.75
  -4  -2   7   18.80    0.96
  -4  -2   7   17.43    0.76
  -4   2   7   16.24    1.02
   4  -2  -6   60.54    2.01
   4  -2  -6   55.64    1.83
   4   2  -6   61.84    1.88
   4   2  -6   61.31    1.98
  -4   2   6   58.12    2.09
  -4   2   6   59.67    1.91
  -4  -2   6   58.55    1.89
  -4  -2   6   59.50    1.96
   4  -2  -5   15.73    0.79
   4   2  -5   14.73    0.76
   4  -2  -5   15.28    0.75
   4   2  -5   14.24    0.57
  -4   2   5   13.25    0.64
  -4  -2   5   13.42    0.67
  -4  -2   5   14.06    0.71
   4  -2  -4  151.42    4.49
   4   2  -4  151.17    4.47
   4   2  -4  152.70    4.36
  -4  -2   4  151.15    4.34
  -4  -2   4  157.36    4.63
  -4   2   4  154.31    4.39
  -4   2   4  159.06    4.59
   4   2  -3  115.83    3.21
   4  -2  -3  118.88    3.52
   4   2  -3  119.50    3.54
  -4   2   3  121.42    3.47
  -4  -2   3  119.61    3.50
  -4   2   3  121.07    3.47
   4  -2  -2  953.81   29.06
   4   2  -2  968.17   29.61
  -4   2   2  951.35   29.08
  -4  -2   2  981.34   30.12
  -4   2   2  971.72   29.48
   4   2  -1   49.95    1.54
   4  -2  -1   52.00    1.59
  -4  -2   1   52.52    1.57
  -4   2   1   58.34    1.61
  -4   2   1   51.48    1.47
   4  -2   0   17.84    0.61
   4   2   0   17.11    0.75
   4   2   0   18.70    0.64
  -4  -2   0   17.57    0.63
  -4   2   0   17.29    0.51
  -4  -2   0   17.76    0.66
   4  -2   1    6.16    0.25
   4   2   1    6.03    0.50
   4  -2   1    6.22    0.54
  -4  -2  -1    6.33    0.39
  -4  -2  -1    6.93    0.36
   4  -2   2   29.91    1.20
   4   2   2   31.04    1.18
  -4  -2  -2   32.77    1.04
  -4  -2  -2   32.62    1.00
   4   2   3   13.10    0.65
   4  -2   3   11.62    0.74
  -4  -2  -3   11.36    0.77
  -4  -2  -3   13.93    0.54
  -4  -2  -3   12.29    0.51
   4  -2   4    4.91    0.56
   4   2   4    5.39    0.49
   4   2   4    3.97    0.32
  -4  -2  -4    4.73    0.36
  -4  -2  -4    3.73    0.34
  -4  -2  -4    5.11    0.68
  -4   2  -4    5.57    0.76
   4  -2   5  111.36    3.68
   4   2   5  100.86    3.07
   4   2   5  109.23    3.51
  -4  -2  -5  117.74    3.41
  -4   2  -5  111.15    3.73
  -4  -2  -5  108.44    3.10
  -4  -2  -5  107.53    3.71
   4   2   6   56.54    2.15
   4  -2   6   67.39    2.47
  -4  -2  -6   59.36    1.72
  -4  -2  -6   59.46    2.47
  -4   2  -6   57.14    2.22
   4   2   7    0.12    0.57
   4  -2   7    0.85    0.62
  -4   2  -7    1.38    0.66
  -4  -2  -7    1.61    0.78
   4  -2   8    1.41    0.72
   4   2   8    1.62    0.67
  -4   2  -8    1.60    0.74
  -4  -2  -8    1.34    0.84
   4   2   9    2.96    0.81
   4  -2   9    4.39    0.86
  -4  -2  -9    2.72    0.97
  -4   2  -9    2.59    0.88
   4  -2  10   -0.46    0.72
   4   2  10   -0.02    0.70
  -4   2 -10   -0.17    0.74
  -4  -2 -10    0.09    1.18
  -4  -3  16   15.22    1.61
  -4   3  16   15.09    1.62
  -4   3  15    0.57    0.96
  -4  -3  15    0.70    0.93
   4  -3 -14    8.19    0.86
  -4   3  14    7.42    1.23
  -4  -3  14    6.83    1.15
   4  -3 -13   19.36    1.38
   4   3 -13   17.56    0.98
  -4   3  13   16.65    1.44
  -4  -3  13   17.54    1.38
   4  -3 -12    0.16    0.44
   4   3 -12    0.33    0.35
  -4  -3  12   -0.63    0.56
  -4   3  12   -0.41    0.63
   4  -3 -11   23.44    1.15
   4   3 -11   26.25    1.29
  -4  -3  11   23.88    1.34
  -4   3  11   24.72    1.49
   4  -3 -10   16.51    0.93
   4   3 -10   14.90    0.78
  -4  -3  10   12.34    0.71
  -4  -3  10   15.97    0.98
  -4   3  10   17.01    1.15
   4   3  -9   71.84    2.35
   4  -3  -9   72.03    2.59
  -4  -3   9   67.25    2.29
  -4   3   9   72.94    2.67
  -4  -3   9   71.18    2.42
  -4  -3   9   74.49    2.58
   4   3  -8    0.99    0.48
   4  -3  -8    0.22    0.43
  -4  -3   8    0.56    0.41
  -4   3   8    0.22    0.58
  -4  -3   8    0.57    0.32
  -4  -3   8    1.02    0.44
   4  -3  -7    3.72    0.55
   4   3  -7    4.24    0.39
   4   3  -7    3.71    0.46
   4  -3  -7    4.14    0.46
  -4  -3   7    4.00    0.53
  -4  -3   7    3.93    0.41
  -4   3   7    3.47    0.42
  -4   3   7    4.42    0.72
   4   3  -6   17.64    0.83
   4   3  -6   18.57    0.72
   4  -3  -6   17.70    0.84
   4  -3  -6   17.05    0.83
  -4  -3   6   18.34    0.78
  -4   3   6   18.36    0.79
  -4  -3   6   19.09    0.83
  -4   3   6   19.19    1.07
   4   3  -5    0.62    0.37
   4  -3  -5    0.40    0.36
   4   3  -5    0.42    0.27
   4  -3  -5    0.90    0.39
  -4   3   5    1.00    0.29
  -4  -3   5    0.45    0.29
  -4  -3   5    0.37    0.31
   4   3  -4  153.36    4.55
   4   3  -4  156.94    4.29
   4  -3  -4  154.81    4.60
  -4   3   4  154.18    4.47
  -4  -3   4  150.54    4.21
  -4  -3   4  157.54    4.63
   4   3  -3  293.68    8.58
   4   3  -3  281.10    7.81
   4  -3  -3  283.86    8.23
  -4  -3   3  292.69    8.53
  -4   3   3  291.08    8.31
   4   3  -2    9.00    0.56
   4  -3  -2    9.93    0.52
  -4   3   2    8.68    0.46
  -4  -3   2    8.82    0.50
   4  -3  -1   40.36    1.29
   4   3  -1   38.94    1.29
  -4   3   1   39.38    1.12
  -4  -3   1   40.01    1.29
   4  -3   0    0.12    0.17
   4   3   0   -0.02    0.19
   4   3   0    0.08    0.23
  -4  -3   0    0.03    0.20
  -4  -3   0    0.01    0.17
  -4   3   0    0.11    0.08
   4   3   1   97.18    2.74
  -4  -3  -1   92.97    2.68
  -4  -3  -1   96.57    2.85
   4   3   2  495.27   14.61
   4  -3   2  500.61   15.23
  -4  -3  -2  503.15   15.02
  -4  -3  -2  515.65   15.07
   4  -3   3   21.33    1.01
   4   3   3   22.27    0.96
   4   3   3   22.68    0.81
  -4  -3  -3   21.55    0.79
  -4  -3  -3   22.28    0.83
  -4  -3  -3   22.00    1.12
   4   3   4    4.16    0.49
   4   3   4    4.15    0.35
   4  -3   4    4.65    0.63
  -4  -3  -4    4.13    0.37
  -4  -3  -4    5.68    0.69
  -4   3  -4    4.54    0.56
  -4  -3  -4    4.99    0.39
   4   3   5   18.30    0.91
   4   3   5   17.83    0.76
   4  -3   5   20.13    1.11
  -4  -3  -5   19.13    1.21
  -4  -3  -5   19.31    0.83
  -4  -3  -5   17.55    0.75
  -4   3  -5   18.21    1.25
   4   3   6   72.08    2.57
   4  -3   6   73.61    2.77
  -4  -3  -6   80.92    2.62
  -4   3  -6   73.80    2.92
  -4  -3  -6   78.99    3.05
   4  -3   7    5.84    0.89
   4   3   7    5.93    0.83
  -4   3  -7    6.99    0.87
  -4  -3  -7    9.03    1.00
   4   3   8    0.15    0.60
   4  -3   8   -0.44    0.66
  -4  -3  -8    1.02    0.78
  -4   3  -8    1.12    0.67
   4   3   9    2.25    0.80
   4  -3   9    3.33    0.85
  -4  -3  -9    3.38    1.02
  -4   3  -9    5.24    0.87
   4  -3  10   13.97    1.61
   4   3  10   16.19    1.37
  -4  -3 -10   15.24    1.52
  -4   3 -10   13.48    1.39
  -4  -4  16    0.77    0.97
  -4   4  16   -0.30    1.09
  -4   4  15    3.16    1.15
  -4  -4  15    2.61    1.05
   4  -4 -14   20.47    1.22
  -4   4  14   20.51    1.58
  -4  -4  14   20.16    1.51
   4  -4 -13   30.00    1.68
   4   4 -13   30.43    1.47
  -4   4  13   28.24    1.88
  -4  -4  13   28.71    1.64
   4   4 -12   18.14    1.15
   4  -4 -12   17.24    1.25
  -4  -4  12   16.09    1.22
  -4   4  12   17.31    1.41
   4   4 -11    5.76    0.75
   4  -4 -11    4.53    0.70
  -4  -4  11    6.25    0.82
  -4   4  11    6.28    0.95
   4   4 -10    0.09    0.35
   4  -4 -10    0.83    0.45
  -4  -4  10    0.51    0.50
  -4  -4  10    0.10    0.32
  -4   4  10    0.09    0.63
   4   4  -9   25.20    1.18
   4  -4  -9   24.15    1.14
  -4  -4   9   22.75    1.08
  -4  -4   9   20.63    0.92
  -4   4   9   25.50    1.38
  -4  -4   9   22.96    1.14
   4  -4  -8   20.81    0.98
   4   4  -8   18.53    0.87
  -4   4   8   16.87    1.06
  -4  -4   8   19.62    0.91
  -4  -4   8   18.52    0.91
  -4  -4   8   18.39    0.81
   4   4  -7   17.36    0.84
   4  -4  -7   16.28    0.81
   4  -4  -7   20.04    0.96
   4   4  -7   16.48    0.72
   4  -4  -7   14.95    0.67
  -4  -4   7   17.64    0.78
  -4  -4   7   18.34    0.84
  -4   4   7   16.83    0.78
  -4   4   7   16.46    0.76
   4   4  -6   52.23    1.61
   4   4  -6   49.16    1.69
   4  -4  -6   51.84    1.78
   4  -4  -6   52.08    1.67
   4  -4  -6   52.83    1.82
  -4   4   6   50.25    1.69
  -4  -4   6   49.87    1.62
  -4  -4   6   48.58    1.65
   4  -4  -5   81.00    2.57
   4  -4  -5   89.96    2.80
   4   4  -5   82.30    2.39
   4  -4  -5   80.70    2.46
   4   4  -5   83.28    2.60
  -4  -4   5   82.82    2.56
  -4   4   5   77.67    2.37
  -4  -4   5   80.30    2.43
   4  -4  -4    1.90    0.40
   4  -4  -4    2.20    0.39
   4   4  -4    1.94    0.40
   4   4  -4    1.68    0.24
  -4   4   4    1.94    0.30
  -4  -4   4    1.54    0.30
  -4  -4   4    2.19    0.35
   4  -4  -3  180.29    5.19
   4   4  -3  185.56    5.32
   4   4  -3  186.13    4.94
  -4   4   3  188.67    5.32
  -4  -4   3  167.76    4.53
  -4  -4   3  180.80    5.32
   4   4  -2    6.93    0.54
   4  -4  -2    7.48    0.46
   4  -4  -2    6.21    0.39
  -4   4   2    7.34    0.35
  -4  -4   2    6.43    0.46
   4  -4  -1    3.59    0.39
   4   4  -1    3.80    0.19
   4  -4  -1    3.85    0.27
   4   4  -1    3.59    0.41
  -4   4   1    3.08    0.25
  -4  -4   1    3.59    0.34
  -4  -4   1    3.90    0.36
   4  -4   0   22.89    0.78
   4   4   0   22.63    0.71
  -4  -4   0   21.86    0.82
  -4  -4   0   22.08    0.87
  -4   4   0   22.18    0.63
   4   4   1    2.89    0.33
  -4  -4  -1    4.13    0.32
  -4  -4  -1    3.27    0.41
   4  -4   2   26.70    1.14
   4   4   2   28.15    1.03
  -4  -4  -2   28.11    1.27
  -4  -4  -2   25.64    0.88
  -4  -4  -2   26.66    0.95
   4   4   3    0.39    0.29
   4  -4   3    0.68    0.41
   4   4   3    0.39    0.19
  -4  -4  -3    1.09    0.49
  -4  -4  -3    0.93    0.25
  -4  -4  -3    0.77    0.29
  -4  -4  -3    0.53    0.22
   4   4   4   36.72    1.32
   4   4   4   40.25    1.54
   4  -4   4   41.87    1.65
  -4   4  -4   40.17    1.72
  -4  -4  -4   39.39    1.70
  -4  -4  -4   41.87    1.41
  -4  -4  -4   39.36    1.39
   4   4   5  105.39    3.38
   4   4   5   93.06    3.07
   4  -4   5  108.30    3.63
  -4  -4  -5  106.45    3.74
  -4  -4  -5   97.70    3.15
  -4   4  -5  106.31    3.55
  -4  -4  -5  107.97    3.32
   4  -4   6  256.07    8.26
   4   4   6  230.28    7.33
  -4  -4  -6  253.42    8.44
  -4   4  -6  258.56    8.46
  -4  -4  -6  271.45    8.23
   4  -4   7    3.38    0.77
   4   4   7    2.57    0.64
  -4  -4  -7    3.35    0.56
  -4   4  -7    2.53    0.67
  -4  -4  -7    2.59    0.87
   4  -4   8    4.81    0.80
   4   4   8    3.00    0.73
  -4  -4  -8    3.75    0.89
  -4   4  -8    3.03    1.05
   4  -4   9    0.07    0.66
   4   4   9   -0.48    0.59
  -4  -4  -9    0.15    0.81
  -4   4  -9   -0.02    0.63
   4  -4  10    0.30    0.73
   4   4  10   -0.06    0.68
  -4   4 -10    0.38    0.96
  -4  -4 -10   -0.07    0.86
  -4   5  15   26.38    1.85
  -4  -5  15   24.68    1.70
   4  -5 -14   19.15    1.24
  -4  -5  14   17.24    1.39
  -4   5  14   17.59    1.69
   4   5 -13    2.71    0.65
   4  -5 -13    2.93    0.67
  -4  -5  13    5.43    0.87
  -4   5  13    2.87    1.04
   4   5 -12   50.11    1.98
   4  -5 -12   51.02    2.24
  -4  -5  12   44.45    2.08
  -4   5  12   55.80    2.50
   4   5 -11   41.55    1.75
   4  -5 -11   40.26    1.65
  -4  -5  11   41.41    1.81
  -4   5  11   44.59    2.03
   4   5 -10   37.17    1.41
   4  -5 -10   36.57    1.54
  -4  -5  10   34.04    1.53
  -4   5  10   34.94    1.75
   4  -5  -9   15.94    0.91
   4   5  -9   15.68    0.82
  -4  -5   9   16.12    0.73
  -4  -5   9   16.03    0.93
  -4   5   9   15.74    1.05
  -4  -5   9   12.78    0.70
   4   5  -8   36.49    1.37
   4  -5  -8   32.57    1.35
   4  -5  -8   39.60    1.55
  -4  -5   8   33.60    1.26
  -4  -5   8   34.19    1.25
  -4   5   8   36.46    1.57
  -4  -5   8   36.99    1.42
   4  -5  -7   15.72    0.85
   4   5  -7   14.22    0.69
   4   5  -7   16.42    0.80
   4  -5  -7   16.90    0.73
  -4  -5   7   14.92    0.82
  -4   5   7   16.05    0.98
  -4  -5   7   16.39    0.77
   4   5  -6   35.49    1.30
   4  -5  -6   31.55    1.25
   4   5  -6   33.92    1.13
   4  -5  -6   35.38    1.37
  -4   5   6   34.93    1.23
  -4  -5   6   33.77    1.21
  -4  -5   6   35.84    1.22
   4   5  -5   31.95    1.22
   4  -5  -5   30.77    1.25
   4  -5  -5   35.17    1.34
   4   5  -5   31.45    1.00
  -4  -5   5   33.86    1.20
  -4  -5   5   32.56    1.12
  -4   5   5   33.73    1.16
   4   5  -4   27.79    0.98
   4   5  -4   28.31    0.84
   4  -5  -4   28.30    1.11
  -4  -5   4   28.13    0.92
  -4   5   4   27.60    0.98
  -4  -5   4   29.19    1.07
   4  -5  -3   54.54    1.74
   4   5  -3   54.60    1.88
   4   5  -3   53.43    1.39
  -4   5   3   55.69    1.67
  -4  -5   3   53.44    1.74
  -4  -5   3   54.39    1.49
   4   5  -2   35.78    1.31
   4  -5  -2   34.67    1.12
  -4  -5   2   34.00    1.21
  -4   5   2   33.74    1.03
   4   5  -1   30.10    0.76
   4   5  -1   29.73    1.15
   4  -5  -1   30.28    1.01
  -4   5   1   30.62    0.90
  -4  -5   1   29.61    1.10
  -4  -5   1   29.85    1.17
   4   5   0    8.45    0.38
   4  -5   0    8.08    0.43
  -4   5   0    8.68    0.36
  -4  -5   0    8.74    0.48
   4   5   1   15.04    0.54
   4  -5   1   15.64    0.61
  -4  -5  -1   16.53    0.67
  -4  -5  -1   16.28    0.72
   4  -5   2   31.03    1.31
   4   5   2   32.98    1.15
   4  -5   2   31.89    0.88
   4   5   2   31.48    1.10
  -4  -5  -2   31.95    1.15
  -4  -5  -2   33.17    1.07
  -4  -5  -2   33.95    1.40
  -4  -5  -2   30.70    1.04
   4   5   3   49.28    1.59
   4  -5   3   50.64    1.88
   4   5   3   49.17    1.67
  -4  -5  -3   50.63    1.99
  -4  -5  -3   47.71    1.68
  -4  -5  -3   50.93    1.60
  -4  -5  -3   50.59    1.67
   4  -5   4    4.14    0.58
   4   5   4    2.80    0.39
   4   5   4    2.15    0.53
  -4   5  -4    2.25    0.47
  -4  -5  -4    2.99    0.66
  -4  -5  -4    2.00    0.47
  -4  -5  -4    2.01    0.34
   4   5   5   93.98    3.16
   4   5   5   85.58    2.85
   4  -5   5   91.91    3.17
  -4  -5  -5   97.51    3.01
  -4  -5  -5   94.49    3.41
  -4   5  -5  100.37    3.45
  -4  -5  -5   81.70    2.81
   4  -5   6  128.98    4.43
   4   5   6  125.59    4.26
  -4  -5  -6  130.77    4.13
  -4   5  -6  129.04    4.31
  -4  -5  -6  126.81    4.60
   4  -5   7    0.91    0.69
   4   5   7    1.80    0.59
  -4   5  -7    0.95    0.57
  -4  -5  -7    1.10    0.53
  -4  -5  -7    0.71    0.79
   4  -5   8    1.45    0.72
   4   5   8    1.26    0.61
  -4   5  -8    0.68    0.68
  -4  -5  -8    1.03    0.86
   4  -5   9    0.16    0.77
   4   5   9    1.14    0.69
  -4  -5  -9    0.79    0.88
  -4   5  -9    0.31    0.69
   4   5  10    4.31    0.99
   4  -5  10    3.44    1.05
  -4   5 -10    4.97    0.90
  -4  -5 -10    2.90    1.60
  -4  -6  15    0.65    0.90
  -4   6  15    0.61    1.02
   4  -6 -14    0.60    0.88
  -4  -6  14    0.66    0.85
  -4   6  14    1.08    0.92
   4  -6 -13   20.76    1.26
   4   6 -13   23.73    1.27
  -4   6  13   22.91    1.62
  -4  -6  13   22.55    1.44
   4  -6 -12    9.69    0.84
   4   6 -12    9.24    0.72
  -4  -6  12    9.62    0.99
  -4   6  12    8.69    1.18
   4   6 -11    0.65    0.41
   4  -6 -11    0.41    0.55
  -4  -6  11    0.25    0.60
  -4   6  11    0.08    0.75
   4   6 -10    3.12    0.48
   4  -6 -10    1.93    0.55
  -4  -6  10    1.79    0.49
  -4  -6  10    1.54    0.61
  -4   6  10    2.26    0.77
   4   6  -9    0.54    0.39
   4  -6  -9    1.25    0.46
   4  -6  -9    1.55    0.53
  -4  -6   9    0.48    0.35
  -4   6   9    1.22    0.62
  -4  -6   9    0.37    0.46
  -4  -6   9    0.56    0.35
   4   6  -8    3.60    0.48
   4  -6  -8    4.69    0.60
   4  -6  -8    3.74    0.56
  -4  -6   8    3.45    0.32
  -4   6   8    3.65    0.71
  -4  -6   8    3.14    0.43
  -4  -6   8    4.36    0.49
   4  -6  -7   20.58    1.03
   4   6  -7   21.08    0.84
   4   6  -7   20.27    0.93
  -4  -6   7   19.93    0.97
  -4  -6   7   20.46    0.86
   4  -6  -6   52.36    1.90
   4   6  -6   55.36    1.79
   4   6  -6   56.19    1.90
   4  -6  -6   51.44    1.84
  -4  -6   6   55.70    1.71
  -4   6   6   51.46    1.74
  -4  -6   6   51.69    1.75
   4   6  -5   14.47    0.63
   4  -6  -5   16.30    0.85
   4   6  -5   15.99    0.58
   4  -6  -5   16.00    0.68
  -4  -6   5   14.56    0.58
  -4  -6   5   13.72    0.70
  -4   6   5   15.49    0.73
   4   6  -4  100.20    3.00
   4   6  -4  102.44    2.82
   4  -6  -4   88.50    2.76
  -4  -6   4  100.64    2.79
  -4  -6   4   98.93    3.08
  -4   6   4  102.14    2.94
   4   6  -3   16.73    0.51
   4   6  -3   14.36    0.68
   4  -6  -3   17.57    0.76
  -4   6   3   17.72    0.68
  -4  -6   3   16.74    0.52
  -4  -6   3   15.58    0.73
   4  -6  -2    1.52    0.28
   4   6  -2    0.86    0.25
  -4   6   2    1.29    0.22
  -4  -6   2    1.00    0.33
  -4  -6   2    0.45    0.34
   4  -6  -1   96.58    2.79
  -4  -6   1  102.12    3.15
  -4   6   1   98.30    2.73
  -4  -6   1   87.21    2.65
   4   6   0    7.27    0.32
   4  -6   0    8.83    0.43
  -4  -6   0    8.65    0.55
  -4   6   0    7.45    0.35
  -4  -6   0    7.17    0.50
   4  -6   1    7.97    0.32
   4   6   1    8.40    0.40
  -4  -6  -1    6.59    0.69
  -4  -6  -1    9.88    0.51
  -4  -6  -1    8.18    0.52
   4   6   2   19.76    0.79
   4   6   2   21.24    0.74
   4  -6   2   20.92    1.06
   4  -6   2   21.47    0.68
   4  -6   2   22.10    0.67
  -4  -6  -2   19.72    0.79
  -4  -6  -2   18.85    0.84
  -4  -6  -2   20.42    0.88
  -4  -6  -2   20.29    0.77
   4   6   3    0.10    0.31
   4   6   3    0.88    0.27
   4  -6   3   -0.61    0.46
  -4  -6  -3    0.29    0.39
  -4  -6  -3    0.11    0.31
  -4  -6  -3   -0.17    0.29
  -4  -6  -3    0.85    0.29
   4   6   4    2.59    0.36
   4  -6   4    0.98    0.58
  -4   6  -4    0.93    0.44
  -4  -6  -4    1.86    0.67
  -4  -6  -4    1.39    0.45
  -4  -6  -4    1.34    0.36
   4  -6   5   26.95    1.33
   4   6   5   26.84    1.15
  -4   6  -5   24.61    1.30
  -4  -6  -5   26.78    1.03
  -4  -6  -5   22.70    1.04
  -4  -6  -5   23.41    1.42
   4  -6   6   52.47    2.12
   4   6   6   54.14    2.01
  -4   6  -6   50.94    1.96
  -4  -6  -6   52.15    2.34
  -4  -6  -6   53.76    1.85
   4  -6   7    1.49    0.72
   4   6   7    1.57    0.76
  -4   6  -7    0.12    0.55
  -4  -6  -7    1.80    0.81
  -4  -6  -7    0.84    0.41
   4   6   8    1.60    0.72
   4  -6   8    2.24    0.77
  -4   6  -8    3.08    0.66
  -4  -6  -8    0.49    0.99
   4  -6   9    0.58    0.80
   4   6   9    0.53    0.68
  -4  -6  -9    0.76    0.99
  -4   6  -9    0.59    0.71
   4   6  10   -1.13    0.78
   4  -6  10    0.32    0.82
  -4  -6 -10   -0.37    0.98
  -4   7  15   18.51    1.70
  -4  -7  15   19.96    1.62
   4  -7 -14   -0.06    0.87
  -4  -7  14    0.74    0.76
  -4   7  14    0.41    0.89
   4   7 -13   27.02    1.41
   4  -7 -13   23.43    1.42
  -4  -7  13   23.60    1.44
  -4   7  13   25.22    2.14
   4   7 -12    0.18    0.51
   4  -7 -12    0.24    0.56
  -4   7  12   -0.44    0.72
  -4  -7  12    0.33    0.63
   4   7 -11    3.07    0.65
   4  -7 -11    2.95    0.66
  -4  -7  11    3.13    0.69
  -4   7  11    2.37    0.91
   4  -7 -10    4.82    0.72
   4   7 -10    4.33    0.72
   4  -7 -10    4.19    0.92
  -4  -7  10    4.22    0.43
  -4   7  10    5.61    0.84
  -4  -7  10    5.16    0.66
   4  -7  -9    4.59    0.68
   4  -7  -9    5.77    0.64
   4   7  -9    3.70    0.53
  -4  -7   9    3.63    0.55
  -4  -7   9    2.99    0.42
  -4   7   9    3.22    0.75
   4   7  -8    7.41    0.57
   4  -7  -8    7.83    0.68
  -4  -7   8    6.06    0.43
  -4  -7   8    6.14    0.59
   4   7  -7    8.03    0.51
   4   7  -7    7.25    0.66
   4  -7  -7    8.58    0.74
  -4  -7   7    8.90    0.56
  -4  -7   7    8.68    0.52
   4  -7  -6   89.16    2.94
   4   7  -6   88.65    2.73
   4   7  -6   91.34    2.94
   4  -7  -6   71.97    2.47
  -4  -7   6   87.05    2.78
  -4  -7   6   84.99    2.50
   4  -7  -5    3.14    0.53
   4   7  -5    3.93    0.35
   4   7  -5    3.00    0.55
  -4   7   5    4.46    0.37
  -4  -7   5    2.36    0.42
  -4  -7   5    3.59    0.32
   4   7  -4    3.69    0.29
   4   7  -4    4.55    0.60
   4  -7  -4    5.56    0.51
  -4  -7   4    4.84    0.34
  -4  -7   4    2.76    0.45
  -4   7   4    4.98    0.39
   4   7  -3    0.66    0.41
   4  -7  -3    0.25    0.31
  -4  -7   3    0.13    0.13
  -4   7   3    0.16    0.23
  -4  -7   3    0.74    0.34
   4   7  -2   48.22    1.78
   4  -7  -2   48.58    1.55
  -4  -7   2   49.11    1.66
  -4   7   2   46.67    1.44
  -4  -7   2   48.56    1.68
   4  -7  -1    1.50    0.35
  -4  -7   1    0.98    0.35
  -4   7   1    1.08    0.25
  -4  -7   1    0.65    0.36
   4  -7   0   11.34    0.51
  -4  -7   0   11.17    0.62
  -4   7   0   10.70    0.40
  -4  -7   0   11.60    0.66
   4   7   1    0.47    0.24
   4  -7   1    0.71    0.18
  -4  -7  -1    0.72    0.30
  -4  -7  -1    0.58    0.46
  -4   7  -1    0.63    0.17
  -4  -7  -1    1.44    0.18
  -4  -7  -1    1.48    0.35
   4  -7   2    3.30    0.55
   4   7   2    1.91    0.42
   4  -7   2    2.79    0.19
   4   7   2    2.71    0.36
   4  -7   2    2.23    0.21
  -4  -7  -2    2.45    0.39
  -4  -7  -2    2.61    0.41
  -4  -7  -2    2.77    0.29
  -4  -7  -2    2.59    0.57
   4  -7   3    4.63    0.62
   4  -7   3    3.10    0.20
   4   7   3    3.35    0.35
   4  -7   3    3.29    0.22
  -4  -7  -3    3.17    0.67
  -4  -7  -3    1.62    0.53
  -4  -7  -3    3.73    0.52
  -4  -7  -3    3.38    0.38
   4  -7   4    0.34    0.50
   4   7   4    0.40    0.41
  -4  -7  -4   -0.11    0.26
  -4  -7  -4    0.57    0.43
  -4  -7  -4    0.28    0.58
  -4   7  -4    0.47    0.42
   4  -7   5   51.67    2.18
   4   7   5   58.75    2.05
  -4   7  -5   52.87    1.94
  -4  -7  -5   56.74    2.33
  -4  -7  -5   58.53    2.10
   4  -7   6   -0.43    0.64
   4   7   6    0.51    0.46
  -4   7  -6    0.51    0.44
  -4  -7  -6   -0.08    0.69
  -4  -7  -6    0.41    0.38
   4   7   7    2.36    0.65
   4  -7   7    2.50    0.80
  -4   7  -7    3.80    0.60
  -4  -7  -7    1.91    0.69
  -4  -7  -7    3.66    0.96
   4  -7   8    2.42    0.78
   4   7   8    0.94    0.66
  -4  -7  -8    1.18    0.92
  -4   7  -8    1.11    0.83
   4  -7   9    0.25    0.73
   4   7   9   -1.24    0.92
  -4   7  -9   -0.21    0.64
  -4  -7  -9    0.03    0.90
  -4   8  15    0.24    1.01
  -4  -8  15    0.79    0.92
   4  -8 -14   14.46    1.23
  -4   8  14   12.70    1.48
   4  -8 -13    5.89    1.22
  -4  -8  13    7.76    1.02
  -4   8  13    9.03    1.17
   4   8 -12    0.58    0.47
   4  -8 -12    0.67    0.59
  -4  -8  12    0.51    0.63
  -4   8  12   -0.53    0.83
   4  -8 -11   15.55    1.26
   4  -8 -11   15.73    1.14
   4   8 -11   14.31    1.07
  -4  -8  11   15.81    1.05
  -4   8  11   12.90    1.28
   4   8 -10    6.06    0.79
   4  -8 -10    5.08    0.82
   4  -8 -10    4.87    0.72
  -4  -8  10    5.28    0.70
  -4  -8  10    4.57    0.50
  -4   8  10    5.21    0.88
   4   8  -9    1.49    0.62
   4  -8  -9    0.88    0.61
  -4  -8   9    1.44    0.32
  -4  -8   9    1.25    0.48
   4   8  -8    0.50    0.43
   4  -8  -8    0.82    0.49
  -4  -8   8   -0.02    0.50
  -4  -8   8    0.67    0.25
   4   8  -7    4.12    0.54
   4  -8  -7    2.88    0.62
  -4  -8   7    3.42    0.39
   4  -8  -6   49.11    1.81
   4   8  -6   51.34    1.86
   4   8  -6   51.42    1.72
  -4  -8   6   47.29    1.59
   4  -8  -5  141.15    4.40
   4   8  -5  148.25    4.62
   4   8  -5  141.94    4.08
  -4  -8   5  138.29    4.37
  -4  -8   5  143.86    4.06
   4   8  -4   98.50    3.22
   4  -8  -4   94.64    2.94
  -4   8   4   93.89    2.89
  -4  -8   4   97.62    3.17
  -4  -8   4  101.16    2.79
   4   8  -3  412.94   12.82
   4  -8  -3  480.87   14.36
  -4  -8   3  501.86   14.05
  -4  -8   3  490.85   14.75
  -4  -8   3  483.65   15.04
  -4   8   3  482.74   14.61
   4  -8  -2   53.07    1.69
  -4  -8   2   49.50    1.77
  -4  -8   2   52.55    1.78
  -4   8   2   52.54    1.62
   4  -8  -1   33.15    1.10
  -4  -8   1   33.73    1.25
  -4   8   1   35.38    1.10
  -4  -8   1   32.56    1.30
   4  -8   0   38.97    1.25
  -4   8   0   35.89    1.10
  -4  -8   0   37.66    1.35
  -4  -8   0   37.10    1.42
   4   8   1    3.88    0.31
   4  -8   1    3.49    0.29
  -4  -8  -1    3.00    0.56
  -4  -8  -1    4.32    0.42
  -4   8  -1    3.44    0.26
  -4  -8  -1    3.25    0.21
   4  -8   2    1.43    0.49
   4  -8   2    0.53    0.20
   4   8   2    1.15    0.30
  -4  -8  -2    0.69    0.35
  -4  -8  -2    0.18    0.27
  -4  -8  -2    1.06    0.50
   4  -8   3    3.35    0.27
   4  -8   3    4.59    0.67
   4  -8   3    3.91    0.21
   4   8   3    3.84    0.49
  -4  -8  -3    4.53    0.70
  -4  -8  -3    4.20    0.46
  -4  -8  -3    3.44    0.39
   4  -8   4   18.99    0.89
   4   8   4   20.43    0.90
  -4   8  -4   19.89    0.89
  -4  -8  -4   23.04    1.31
  -4  -8  -4   17.33    0.88
  -4  -8  -4   20.00    0.92
   4   8   5    2.74    0.64
   4  -8   5    2.26    0.69
  -4  -8  -5    2.27    0.62
  -4   8  -5    2.46    0.48
  -4  -8  -5    2.17    0.83
   4   8   6   12.71    1.07
   4  -8   6   12.70    1.10
  -4  -8  -6   10.65    1.16
  -4   8  -6   11.80    0.78
  -4  -8  -6   10.76    0.74
   4   8   7    1.58    0.75
   4  -8   7    0.81    0.72
  -4  -8  -7    0.25    0.85
  -4  -8  -7    0.81    0.48
  -4   8  -7    0.89    0.51
   4   8   8    1.76    0.91
   4  -8   8    1.32    0.83
  -4  -8  -8    1.28    0.93
  -4   8  -8    1.13    0.60
   4  -8   9    0.51    0.67
   4   8   9   -0.27    0.58
  -4  -8  -9   -0.10    0.86
  -4   9  15   11.49    1.55
  -4  -9  15   14.37    1.44
   4  -9 -14    4.28    0.96
  -4  -9  14    6.33    1.08
  -4   9  14    4.16    1.21
   4  -9 -13   16.38    1.32
  -4   9  13   16.70    1.50
  -4  -9  13   18.20    1.34
   4   9 -12    3.34    0.81
   4  -9 -12    5.67    0.82
  -4  -9  12    3.27    0.80
  -4   9  12    2.30    0.98
   4  -9 -11   23.19    1.37
   4   9 -11   22.56    1.15
   4  -9 -11   24.62    1.33
  -4  -9  11   22.01    1.25
  -4   9  11   21.20    1.52
   4  -9 -10   15.12    1.14
   4   9 -10   18.25    0.99
  -4  -9  10   15.29    1.00
  -4  -9  10   13.47    0.73
   4  -9  -9    0.16    0.49
   4   9  -9   -0.02    0.41
  -4  -9   9    0.24    0.22
  -4  -9   9   -0.24    0.37
   4   9  -8   33.37    1.38
   4  -9  -8   34.33    1.51
  -4  -9   8   31.56    1.25
  -4  -9   8   32.06    1.04
   4   9  -7   47.77    1.78
   4  -9  -7   43.53    1.71
  -4  -9   7   45.18    1.32
  -4  -9   7   46.53    1.56
   4   9  -6   19.55    1.04
   4  -9  -6   21.70    1.09
   4   9  -6   22.21    0.83
  -4  -9   6   20.59    0.80
   4   9  -5  283.86    8.73
   4  -9  -5  286.73    8.73
  -4  -9   5  285.15    8.16
   4  -9  -4    2.75    0.52
   4   9  -4    2.54    0.60
  -4  -9   4    3.09    0.28
   4  -9  -3  284.41    8.48
  -4  -9   3  295.77    8.09
  -4   9   3  284.43    8.60
  -4  -9   3  292.58    8.64
   4  -9  -2   20.01    0.97
  -4  -9   2   18.15    0.88
  -4   9   2   19.25    0.75
   4  -9  -1   20.55    0.80
  -4  -9   1   19.06    0.90
  -4  -9   1   20.16    0.90
  -4   9   1   21.58    0.84
   4  -9   0    6.57    0.44
  -4   9   0    6.07    0.41
  -4  -9   0    4.67    0.51
  -4  -9   0    5.43    0.54
   4  -9   1    6.29    0.38
  -4   9  -1    5.66    0.36
  -4  -9  -1    5.35    0.63
  -4  -9  -1    6.33    0.52
  -4  -9  -1    6.50    0.31
   4   9   2   13.06    0.63
   4  -9   2   10.71    0.83
   4  -9   2   11.53    0.48
  -4  -9  -2   13.06    0.89
  -4  -9  -2   11.38    0.84
  -4  -9  -2   11.30    0.47
   4  -9   3    0.77    0.55
   4   9   3    0.60    0.40
   4  -9   3    0.71    0.16
   4  -9   3    0.58    0.29
  -4  -9  -3    0.28    0.27
  -4  -9  -3    0.28    0.60
  -4  -9  -3    0.34    0.51
   4  -9   4   82.98    2.99
   4  -9   4   74.18    2.18
   4   9   4   90.90    2.99
   4  -9   4   76.98    2.02
  -4   9  -4   82.78    2.73
  -4  -9  -4   79.05    3.01
  -4  -9  -4   70.54    2.52
  -4  -9  -4   84.16    2.75
   4  -9   5    7.37    0.95
   4   9   5    9.57    0.74
  -4   9  -5    9.91    0.65
  -4  -9  -5   10.36    1.05
  -4  -9  -5   11.78    0.78
   4   9   6    6.91    0.87
   4  -9   6    6.12    0.92
  -4   9  -6    4.77    0.56
  -4  -9  -6    4.28    0.62
  -4  -9  -6    6.45    1.04
   4  -9   7    0.49    0.60
   4   9   7    0.53    0.62
  -4   9  -7   -0.11    0.56
  -4  -9  -7   -0.07    0.45
  -4  -9  -7   -0.21    0.81
   4  -9   8    8.11    1.04
   4   9   8    3.32    1.06
  -4  -9  -8    3.31    1.17
   4  -9   9    2.97    0.91
  -4  -9  -9    2.20    1.19
  -4  10  15    2.97    1.27
  -4 -10  15    3.56    1.18
   4 -10 -14    6.20    1.02
  -4 -10  14    3.59    1.03
  -4  10  14    4.04    1.23
   4 -10 -13   12.06    1.09
  -4 -10  13   10.24    1.14
   4  10 -12   47.39    1.86
   4 -10 -12   44.43    2.05
   4 -10 -12   39.70    2.08
  -4 -10  12   45.43    2.00
   4 -10 -11    1.80    0.71
   4  10 -11    1.16    0.70
   4 -10 -11    1.82    0.77
  -4 -10  11    1.82    0.66
   4 -10 -10    3.83    0.83
   4  10 -10    4.11    0.83
  -4 -10  10    5.21    0.67
   4  10  -9    0.10    0.60
   4 -10  -9    0.43    0.56
  -4 -10   9    0.33    0.20
  -4 -10   9    0.42    0.42
   4  10  -8   15.38    0.90
   4 -10  -8   16.34    0.99
  -4 -10   8   12.33    0.51
  -4 -10   8   13.50    0.73
   4 -10  -7   12.62    0.89
  -4 -10   7   12.45    0.44
  -4 -10   7   13.02    0.73
   4 -10  -6   48.78    1.85
   4  10  -6   49.75    1.88
  -4 -10   6   46.75    1.52
   4 -10  -5   12.72    0.78
   4  10  -5   11.63    0.83
  -4 -10   5   11.80    0.58
   4 -10  -4    3.78    0.52
  -4 -10   4    3.66    0.50
  -4 -10   4    3.97    0.33
   4 -10  -3   20.92    0.98
  -4 -10   3   19.64    0.95
  -4 -10   3   22.77    0.68
   4 -10  -2   62.89    2.03
  -4  10   2   59.70    1.92
  -4 -10   2   67.57    2.10
  -4 -10   2   69.40    2.26
   4 -10  -1   13.59    0.66
  -4 -10   1   13.23    0.70
  -4 -10   1   14.16    0.63
  -4  10   1   12.83    0.65
   4 -10   0   31.50    1.06
  -4 -10   0   28.73    1.18
  -4 -10   0   29.00    1.39
  -4  10   0   29.49    1.07
   4 -10   1    3.37    0.37
  -4  10  -1    2.86    0.33
  -4 -10  -1    2.82    0.48
  -4 -10  -1    2.43    0.55
  -4 -10  -1    3.24    0.22
   4 -10   2    0.67    0.54
   4 -10   2    0.57    0.26
   4 -10   2    0.57    0.25
  -4 -10  -2    1.02    0.40
  -4 -10  -2    0.46    0.21
  -4 -10  -2    0.74    0.51
   4 -10   3    3.87    0.29
   4 -10   3    2.53    0.40
   4 -10   3    3.27    0.69
   4  10   3    3.82    0.49
  -4 -10  -3    5.49    0.74
  -4 -10  -3    3.07    0.35
  -4 -10  -3    3.62    0.55
   4 -10   4   82.24    3.00
   4 -10   4   79.28    2.22
   4  10   4   80.70    2.75
  -4  10  -4   79.56    2.56
  -4 -10  -4   75.79    2.71
  -4 -10  -4   78.83    2.67
   4 -10   5    3.59    0.80
   4  10   5    5.61    0.58
  -4  10  -5    4.17    0.62
  -4 -10  -5    4.56    0.94
  -4 -10  -5    5.56    0.63
   4  10   6    6.66    0.92
   4 -10   6    5.72    0.91
  -4 -10  -6    7.59    0.92
  -4  10  -6    6.20    0.70
  -4 -10  -6    7.24    1.10
   4 -10   7   -0.00    0.64
   4  10   7   -0.39    0.61
  -4 -10  -7   -0.20    0.80
  -4 -10  -7    0.39    0.45
   4 -10   8    2.55    0.98
  -4 -10  -8    3.73    1.23
   4 -10   9    7.07    1.08
  -4 -10  -9    2.43    1.22
   4 -11 -14   11.19    1.23
  -4 -11  14   11.80    1.22
   4 -11 -13   26.52    1.63
  -4 -11  13   26.21    1.61
   4  11 -12   11.95    0.87
   4 -11 -12   11.77    1.16
   4 -11 -12   10.46    1.12
  -4 -11  12   10.32    1.04
   4 -11 -11    0.96    0.75
   4  11 -11    0.12    0.70
  -4 -11  11    1.11    0.61
   4 -11 -10  235.42    7.84
   4  11 -10  234.39    7.71
  -4 -11  10  229.33    7.39
   4  11  -9    7.30    0.97
   4 -11  -9    6.95    0.90
  -4 -11   9    7.88    0.68
   4 -11  -8    1.41    0.66
   4  11  -8    2.47    0.60
  -4 -11   8    2.83    0.45
   4 -11  -7    9.08    0.81
   4  11  -7    8.79    0.80
  -4 -11   7    8.78    0.56
   4 -11  -6   17.50    0.82
   4  11  -6   17.08    1.01
  -4 -11   6   16.78    0.82
   4 -11  -5   55.13    1.99
  -4 -11   5   52.17    1.91
  -4 -11   5   57.45    1.80
   4 -11  -4    0.45    0.41
  -4 -11   4    0.41    0.17
  -4 -11   4    0.76    0.40
  -4 -11   4    0.23    0.26
   4 -11  -3    1.05    0.38
  -4 -11   3    0.71    0.43
  -4 -11   3    1.21    0.33
  -4 -11   3    1.14    0.22
   4 -11  -2   19.02    0.99
  -4 -11   2   17.71    0.91
  -4 -11   2   18.22    0.50
  -4 -11   2   16.40    0.85
   4 -11  -1    3.98    0.41
  -4 -11   1    3.52    0.50
  -4  11   1    3.25    0.36
  -4 -11   1    3.30    0.44
   4 -11   0   21.18    0.93
  -4 -11   0   22.43    1.03
  -4  11   0   19.02    0.86
  -4 -11   0   21.05    1.01
   4 -11   1    7.47    0.43
  -4  11  -1    7.36    0.41
  -4 -11  -1    6.91    0.28
  -4 -11  -1    8.18    0.67
  -4 -11  -1    8.56    0.71
   4 -11   2   95.15    3.26
   4 -11   2  109.73    3.23
   4 -11   2  106.43    3.61
  -4 -11  -2  108.86    3.57
  -4 -11  -2  103.93    3.06
  -4 -11  -2  109.03    3.71
   4 -11   3  127.20    4.13
   4 -11   3  144.46    4.87
   4 -11   3  154.28    4.42
  -4 -11  -3  132.73    4.16
  -4 -11  -3  148.90    4.73
  -4 -11  -3  142.09    4.88
   4 -11   4   83.45    3.11
   4 -11   4   86.58    2.49
   4  11   4   83.27    2.86
  -4  11  -4   85.78    2.78
  -4 -11  -4   86.84    3.26
  -4 -11  -4   86.68    2.95
   4  11   5    5.91    0.62
   4 -11   5    5.75    0.91
  -4 -11  -5    3.84    1.03
  -4  11  -5    5.55    0.59
  -4 -11  -5    6.42    0.95
   4 -11   6   21.31    1.40
   4  11   6   18.82    1.08
  -4 -11  -6   20.03    1.53
  -4 -11  -6   19.67    1.29
   4 -11   7   -0.28    0.70
  -4 -11  -7    0.49    0.96
  -4 -11  -7    0.69    0.57
   4 -11   8    0.45    0.77
  -4 -11  -8    1.00    1.11
   4 -12 -14   14.36    1.37
  -4 -12  14   14.01    1.32
   4 -12 -13   48.86    2.36
   4 -12 -13   45.77    2.34
  -4 -12  13   44.55    2.15
   4 -12 -12   25.44    1.71
   4 -12 -12   25.30    1.62
  -4 -12  12   27.90    1.51
   4 -12 -11   98.59    3.80
  -4 -12  11  103.54    3.68
   4 -12 -10  155.03    5.37
  -4 -12  10  145.89    4.89
   4 -12  -9  107.11    3.87
  -4 -12   9   95.19    3.26
   4 -12  -8  101.84    3.63
  -4 -12   8   96.17    3.14
   4 -12  -7  112.76    3.86
  -4 -12   7  121.87    3.88
   4 -12  -6   28.09    1.33
  -4 -12   6   27.38    1.21
  -4 -12   6   27.96    1.05
   4 -12  -5    8.12    0.70
  -4 -12   5    7.93    0.32
  -4 -12   5    7.81    0.68
  -4 -12   5    7.04    0.42
   4 -12  -4   11.10    0.72
  -4 -12   4   10.82    0.50
  -4 -12   4   11.55    0.79
  -4  12   4    9.32    0.49
   4 -12  -3    0.60    0.40
  -4 -12   3   -0.07    0.44
  -4 -12   3    0.24    0.17
  -4 -12   3    0.65    0.28
   4 -12  -2   42.34    1.54
  -4 -12   2   40.61    1.38
  -4 -12   2   34.67    1.44
   4 -12  -1    1.99    0.40
  -4 -12   1    1.31    0.41
  -4 -12   1    2.17    0.52
   4 -12   0   21.86    0.91
  -4 -12   0   24.11    1.09
  -4 -12   0   23.54    1.09
   4 -12   1   33.89    1.28
  -4 -12  -1   34.00    0.97
  -4 -12  -1   34.18    1.51
  -4 -12  -1   34.34    1.46
   4 -12   2  270.15    8.65
   4 -12   2  280.80    8.28
   4 -12   2  228.33    7.68
  -4 -12  -2  256.09    7.59
  -4 -12  -2  274.97    8.58
  -4 -12  -2  265.60    8.52
   4 -12   3  501.73   15.00
   4 -12   3  495.45   15.93
  -4 -12  -3  473.73   14.90
  -4 -12  -3  485.09   15.76
   4 -12   4   77.30    2.96
   4 -12   4   76.72    2.30
  -4  12  -4   76.06    2.47
  -4 -12  -4   75.78    2.72
  -4 -12  -4   77.34    3.02
   4 -12   5   99.10    3.71
   4  12   5   99.36    3.29
  -4 -12  -5  107.22    3.68
  -4 -12  -5   96.35    3.80
   4 -12   6    0.78    0.65
  -4 -12  -6   -0.42    0.76
  -4 -12  -6   -0.10    0.51
   4 -12   7    2.07    0.90
  -4 -12  -7    1.54    1.12
  -4 -12  -7    1.89    0.93
   4 -12   8    0.83    0.88
  -4 -12  -8    1.31    1.11
  -4 -12  -8    0.06    0.89
   4 -13 -14    1.57    0.96
  -4 -13  14    2.25    0.98
   4 -13 -13    0.77    0.80
   4 -13 -13    0.65    0.86
  -4 -13  13   -0.37    0.74
   4 -13 -12   22.22    1.57
  -4 -13  12   23.38    1.36
   4 -13 -11   11.78    1.18
  -4 -13  11    9.53    0.89
   4 -13 -10   26.71    1.68
  -4 -13  10   30.18    1.61
   4 -13  -9   59.52    2.48
  -4 -13   9   53.65    2.04
  -4 -13   9   61.35    2.36
   4 -13  -8   22.56    1.32
  -4 -13   8   18.93    0.93
  -4 -13   8   19.98    1.07
   4 -13  -7  145.28    4.85
  -4 -13   7  143.87    4.67
  -4 -13   7  142.55    4.41
   4 -13  -6   23.22    1.24
  -4 -13   6   20.60    0.88
  -4 -13   6   21.11    1.09
   4 -13  -5   48.31    1.84
  -4 -13   5   45.80    1.25
  -4 -13   5   48.15    1.80
  -4 -13   5   44.88    1.54
   4 -13  -4    2.37    0.58
  -4 -13   4    3.81    0.58
  -4 -13   4    3.66    0.34
  -4 -13   4    3.09    0.31
   4 -13  -3    2.07    0.49
  -4 -13   3    1.70    0.23
  -4 -13   3    2.52    0.54
  -4 -13   3    2.17    0.37
   4 -13  -2   30.09    1.25
  -4 -13   2   30.95    1.35
  -4 -13   2   31.68    0.88
  -4 -13   2   31.07    1.25
   4 -13  -1    7.96    0.72
  -4 -13   1    6.81    0.70
  -4 -13   1    9.18    0.79
   4 -13   0   14.42    0.91
  -4 -13   0   15.95    0.94
  -4 -13   0   16.69    0.91
   4 -13   1    6.24    0.46
  -4 -13  -1    6.25    0.70
  -4 -13  -1    7.40    0.72
   4 -13   2  139.93    4.74
   4 -13   2  140.07    4.21
  -4 -13  -2  141.45    4.61
  -4 -13  -2  143.82    4.81
   4 -13   3    5.83    0.84
   4 -13   3    5.62    0.50
  -4  13  -3    4.85    0.45
  -4 -13  -3    5.40    0.76
  -4 -13  -3    3.46    0.85
   4 -13   4   24.97    1.39
  -4 -13  -4   28.26    1.35
  -4 -13  -4   26.50    1.57
   4 -13   5  184.28    6.39
  -4 -13  -5  183.08    6.48
  -4 -13  -5  183.30    6.06
   4 -13   6   26.62    1.63
  -4 -13  -6   27.46    1.87
  -4 -13  -6   27.30    1.47
   4 -13   7    0.27    0.75
  -4 -13  -7   -0.56    0.88
  -4 -13  -7    0.22    0.56
   4 -13   8    0.17    0.77
  -4 -13  -8   -0.09    1.05
  -4 -13  -8    0.42    0.85
   4 -14 -13   77.00    3.80
   4 -14 -13   82.69    4.04
  -4 -14  13   81.68    3.34
   4 -14 -12    3.32    0.94
  -4 -14  12    2.25    0.76
  -4 -14  12    1.20    0.58
   4 -14 -11   45.55    2.25
  -4 -14  11   47.87    1.92
  -4 -14  11   47.57    2.02
   4 -14 -10    0.14    0.79
  -4 -14  10    0.71    0.48
  -4 -14  10    0.06    0.51
   4 -14  -9    8.27    1.01
  -4 -14   9    7.50    0.73
  -4 -14   9    8.01    0.72
   4 -14  -8   17.94    1.31
  -4 -14   8   18.23    1.07
  -4 -14   8   18.19    1.08
   4 -14  -7    0.14    0.58
  -4 -14   7   -0.12    0.46
  -4 -14   7    0.22    0.46
   4 -14  -6    1.37    0.59
  -4 -14   6    0.11    0.48
  -4 -14   6   -0.04    0.31
   4 -14  -5   17.17    1.04
  -4 -14   5   14.57    0.96
  -4 -14   5   16.78    0.71
   4 -14  -4    0.77    0.50
  -4 -14   4    0.82    0.29
  -4 -14   4    0.72    0.28
  -4 -14   4    0.50    0.54
   4 -14  -3    0.56    0.48
  -4 -14   3    1.03    0.34
  -4 -14   3    3.62    0.56
  -4 -14   3    0.97    0.24
  -4  14   3    0.66    0.34
   4 -14  -2    0.54    0.44
  -4 -14   2   -0.21    0.50
  -4 -14   2    0.19    0.14
  -4 -14   2    0.01    0.38
   4 -14  -1    5.46    0.74
  -4 -14   1    5.40    0.72
  -4 -14   1    7.68    0.72
  -4 -14   1    4.87    0.21
   4 -14   0    3.55    0.48
  -4 -14   0    3.16    0.64
  -4 -14   0    3.87    0.57
   4 -14   1   16.84    0.80
  -4 -14  -1   16.22    0.99
  -4 -14  -1   14.34    1.04
   4 -14   2   10.51    0.58
   4 -14   2    9.06    0.94
  -4 -14  -2    8.82    0.91
  -4 -14  -2   10.99    1.22
   4 -14   3    0.80    0.66
   4 -14   3    0.52    0.38
  -4 -14  -3    0.71    0.69
  -4 -14  -3    0.61    0.55
   4 -14   4   20.46    1.32
  -4 -14  -4   17.54    1.38
  -4 -14  -4   19.60    1.17
   4 -14   5   11.44    1.17
  -4 -14  -5   12.90    1.29
  -4 -14  -5   12.80    1.28
   4 -14   6    1.11    0.85
  -4 -14  -6    0.89    1.00
  -4 -14  -6    1.04    0.68
   4 -14   7   -0.29    0.81
  -4 -14  -7   -0.37    0.65
  -4 -14  -7    0.39    0.96
   4 -15 -13    3.28    1.18
   4 -15 -13    2.14    1.35
  -4 -15  13    1.86    0.90
   4 -15 -12    1.13    0.86
  -4 -15  12   -0.20    0.66
   4 -15 -11    1.32    0.95
  -4 -15  11    1.73    0.60
  -4 -15  11    1.60    0.66
   4 -15 -10   35.41    1.97
  -4 -15  10   37.85    1.63
  -4 -15  10   35.41    1.75
   4 -15  -9   -0.10    0.67
  -4 -15   9    0.16    0.43
  -4 -15   9   -0.32    0.41
   4 -15  -8    0.97    0.74
  -4 -15   8    0.59    0.52
  -4 -15   8    1.09    0.45
   4 -15  -7   36.08    1.80
  -4 -15   7   33.56    1.36
  -4 -15   7   33.14    1.53
   4 -15  -6   58.34    2.31
  -4 -15   6   55.63    2.01
  -4 -15   6   57.12    2.22
   4 -15  -5    9.64    0.90
  -4 -15   5    8.30    0.80
  -4 -15   5    9.00    0.63
   4 -15  -4   25.39    1.23
  -4 -15   4   25.65    0.90
  -4 -15   4   27.73    1.01
  -4 -15   4   26.27    1.27
   4 -15  -3    0.52    0.51
  -4  15   3    0.08    0.35
  -4 -15   3    0.70    0.53
  -4 -15   3    0.80    0.35
  -4 -15   3    0.76    0.24
   4 -15  -2   33.13    1.43
  -4 -15   2   31.86    1.35
  -4  15   2   28.18    1.28
  -4 -15   2   32.22    1.47
  -4 -15   2   33.06    0.98
   4 -15  -1  100.33    3.51
  -4 -15   1   86.41    2.44
  -4 -15   1   98.65    3.23
  -4 -15   1   92.47    2.47
  -4 -15   1  104.95    3.58
   4 -15   0   18.40    1.15
  -4 -15   0   17.84    1.22
  -4 -15   0   18.96    1.07
   4 -15   1    0.71    0.41
  -4 -15  -1    0.44    0.61
  -4 -15  -1    0.99    0.60
   4 -15   2   19.23    1.25
   4 -15   2   19.94    0.89
  -4 -15  -2   22.81    1.31
  -4 -15  -2   16.52    1.25
   4 -15   3   45.29    2.05
   4 -15   3   46.90    1.69
  -4 -15  -3   47.36    2.05
  -4 -15  -3   44.06    2.13
   4 -15   4   17.77    1.30
  -4 -15  -4   14.57    1.32
  -4 -15  -4   16.86    1.14
   4 -15   5    0.82    0.73
  -4 -15  -5    0.13    0.85
  -4 -15  -5    0.47    0.83
   4 -15   6    5.51    0.99
  -4 -15  -6    5.81    1.26
  -4 -15  -6    3.61    1.13
  -4 -15  -7    0.40    1.16
  -4 -15  -7    1.16    0.72
   4 -16 -12   45.73    2.48
  -4 -16  12   45.99    2.13
   4 -16 -11    1.18    0.91
  -4 -16  11    0.80    0.75
  -4 -16  11    0.79    0.86
   4 -16 -10   10.47    1.23
  -4 -16  10   10.87    0.85
  -4 -16  10    9.76    1.08
   4 -16  -9    1.05    0.81
  -4 -16   9    1.23    0.56
  -4 -16   9    0.86    0.48
   4 -16  -8   11.17    1.11
  -4 -16   8   14.43    0.84
  -4 -16   8   12.20    0.92
   4 -16  -7   45.70    1.77
  -4 -16   7   39.87    1.71
  -4 -16   7   40.78    1.54
   4 -16  -6  105.81    3.75
  -4 -16   6  113.14    3.86
  -4 -16   6  107.92    3.49
   4 -16  -5   59.53    2.36
  -4 -16   5   62.34    2.05
  -4 -16   5   54.96    2.19
   4 -16  -4   13.72    1.00
  -4 -16   4   13.11    0.64
  -4 -16   4   12.65    0.98
   4 -16  -3   27.70    1.55
  -4 -16   3   26.54    1.37
  -4 -16   3   25.86    1.07
  -4 -16   3   25.94    0.92
   4 -16  -2   51.07    1.97
  -4 -16   2   49.26    1.44
  -4 -16   2   48.57    1.69
  -4 -16   2   47.07    1.74
  -4  16   2   38.71    1.67
   4 -16  -1  127.36    4.31
  -4 -16   1  132.60    4.31
  -4 -16   1  118.11    3.22
  -4 -16   1  128.61    4.39
   4 -16   0   58.24    2.12
  -4 -16   0   53.94    2.19
  -4 -16   0   57.07    2.19
   4 -16   1    8.23    0.67
  -4 -16  -1    9.22    0.92
  -4 -16  -1    8.12    1.14
   4 -16   2    0.60    0.64
   4 -16   2    1.15    0.52
  -4 -16  -2    0.63    0.68
  -4 -16  -2    1.74    0.64
   4 -16   3   35.62    1.79
   4 -16   3   30.40    1.32
  -4 -16  -3   34.45    1.64
  -4 -16  -3   34.74    1.80
   4 -16   4    7.73    1.01
  -4 -16  -4    8.73    1.38
  -4 -16  -4    6.12    0.90
   4 -16   5   29.20    1.75
  -4 -16  -5   30.35    1.94
  -4 -16  -5   28.69    1.56
   4 -16   6    8.75    1.17
  -4 -16  -6    8.68    1.01
  -4 -16  -6    6.60    1.76
   4 -16   7    1.53    1.04
  -4 -16  -7    1.38    1.24
  -4 -16  -7    3.15    0.87
   4 -17 -12   31.64    2.08
  -4 -17  12   32.54    1.73
   4 -17 -11    2.42    1.03
  -4 -17  11    3.20    0.98
  -4 -17  11    1.69    0.84
   4 -17 -10   18.17    1.48
  -4 -17  10   15.27    1.20
  -4 -17  10   15.93    1.05
   4 -17  -9    0.33    0.81
  -4 -17   9    0.83    0.56
  -4 -17   9    0.38    0.45
   4 -17  -8    0.48    0.70
  -4 -17   8    0.45    0.41
  -4 -17   8   -0.18    0.55
   4 -17  -7    2.04    0.85
  -4 -17   7    2.72    0.66
  -4 -17   7    2.42    0.63
   4 -17  -6    5.69    0.83
  -4 -17   6    6.07    0.64
  -4 -17   6    5.28    0.75
   4 -17  -5   14.36    1.06
  -4 -17   5   11.65    0.75
  -4 -17   5   13.25    0.98
   4 -17  -4   18.35    1.16
  -4 -17   4   18.86    1.19
  -4 -17   4   18.90    0.74
   4 -17  -3    8.37    0.82
  -4 -17   3    5.44    0.43
  -4 -17   3    8.05    0.47
  -4 -17   3    6.60    0.88
   4 -17  -2   28.75    1.40
  -4 -17   2   26.22    1.37
  -4 -17   2   26.37    1.26
   4 -17  -1   11.62    0.83
  -4 -17   1   11.97    1.03
  -4 -17   1   11.62    0.96
   4 -17   0    5.18    0.65
  -4 -17   0    3.52    0.88
  -4 -17   0    4.66    0.84
   4 -17   1    3.52    0.73
  -4 -17  -1    3.85    0.70
  -4 -17  -1    3.17    0.80
   4 -17   2    0.22    0.37
   4 -17   2   -0.12    0.63
  -4 -17  -2    0.42    0.63
  -4 -17  -2    0.11    0.61
   4 -17   3    1.58    0.42
   4 -17   3    2.47    1.02
  -4 -17  -3    1.08    1.09
  -4 -17  -3    2.20    0.75
   4 -17   4    4.12    0.96
  -4 -17  -4    8.12    0.94
  -4 -17  -4    8.31    1.38
   4 -17   5    7.60    1.11
  -4 -17  -5    4.96    1.28
  -4 -17  -5    7.01    0.99
   4 -17   6    7.29    1.23
  -4 -17  -6    5.13    1.40
  -4 -17  -6    7.66    1.07
   4 -18 -11   -0.05    0.85
  -4 -18  11    0.17    0.71
  -4 -18  11    0.23    0.77
   4 -18 -10   -0.39    0.79
  -4 -18  10    0.76    0.49
  -4 -18  10   -0.09    0.52
   4 -18  -9    0.85    0.80
  -4 -18   9   -0.30    0.56
  -4 -18   9    0.68    0.48
   4 -18  -8   11.93    1.28
  -4 -18   8   16.19    1.36
  -4 -18   8   15.07    0.89
   4 -18  -7    5.47    0.96
  -4 -18   7    7.04    0.62
  -4 -18   7    5.28    0.79
   4 -18  -6    6.38    0.91
  -4 -18   6    5.90    0.80
  -4 -18   6    5.85    0.67
   4 -18  -5   -0.41    0.60
  -4 -18   5   -0.07    0.37
  -4 -18   5   -0.36    0.58
   4 -18  -4   20.05    1.26
  -4 -18   4   17.42    0.82
  -4 -18   4   19.63    1.21
   4 -18  -3   15.19    1.09
  -4 -18   3   14.04    1.05
   4 -18  -2    2.14    0.77
  -4 -18   2    1.28    0.64
  -4 -18   2    0.98    0.41
   4 -18  -1    1.92    0.63
  -4 -18   1    1.61    0.53
  -4 -18   1    2.44    0.74
   4 -18   0    3.45    0.81
  -4 -18   0    4.88    0.78
  -4 -18   0    2.67    0.87
   4 -18   1    0.11    0.43
  -4 -18  -1    0.13    0.65
  -4 -18  -1    0.33    0.55
   4 -18   2    6.68    0.80
   4 -18   2    4.14    1.16
  -4 -18  -2    4.51    0.86
  -4 -18  -2    5.31    0.91
   4 -18   3    1.61    0.84
  -4 -18  -3    3.16    0.90
  -4 -18  -3    3.14    0.82
   4 -18   4    7.40    1.10
  -4 -18  -4    3.36    1.50
  -4 -18  -4    5.90    1.01
   4 -18   5    1.87    1.24
  -4 -18  -5    3.47    1.10
  -4 -18  -5    2.84    0.89
   4 -19 -11   12.47    1.50
  -4 -19  11   10.48    1.02
   4 -19 -10    2.07    0.97
  -4 -19  10    2.21    0.82
  -4 -19  10    0.92    0.66
   4 -19  -9   10.57    1.29
  -4 -19   9    9.01    1.16
  -4 -19   9    8.63    0.80
   4 -19  -8    1.19    0.86
  -4 -19   8    0.96    0.65
  -4 -19   8    1.42    0.52
   4 -19  -7    0.92    0.75
  -4 -19   7    0.01    0.41
  -4 -19   7    1.29    0.62
   4 -19  -6   15.95    1.26
  -4 -19   6   17.97    1.16
  -4 -19   6   14.41    0.81
   4 -19  -5    4.79    0.86
  -4 -19   5    2.72    1.01
   4 -19  -4    7.00    0.87
  -4 -19   4    6.21    0.85
   4 -19  -3    5.10    0.76
  -4 -19   3    1.01    0.76
   4 -19  -2    7.78    0.83
  -4 -19   2    7.67    0.90
   4 -19  -1    0.41    0.51
  -4 -19   1   -0.31    0.60
   4 -19   0    2.54    0.64
  -4 -19   0    1.89    0.63
  -4 -19   0    2.19    0.75
   4 -19   1    0.75    0.56
  -4 -19  -1    1.41    0.77
  -4 -19  -1    3.26    0.71
   4 -19   2    2.37    0.84
   4 -19   2    4.03    0.64
  -4 -19  -2    5.01    0.90
  -4 -19  -2    5.63    0.90
   4 -19   3   60.30    2.64
  -4 -19  -3   62.64    2.80
  -4 -19  -3   60.88    2.66
   4 -19   4    9.07    1.13
  -4 -19  -4    9.34    1.29
  -4 -19  -4   11.21    1.55
   4 -19   5    1.38    0.91
  -4 -19  -5    0.66    0.90
  -4 -19  -5    1.35    1.07
   4 -20 -10   21.05    1.79
  -4 -20  10   19.60    1.35
  -4 -20  10   21.70    1.27
   4 -20  -9    0.89    0.94
  -4 -20   9    1.38    0.67
  -4 -20   9    0.03    0.71
   4 -20  -8    4.01    1.02
  -4 -20   8    2.01    0.77
  -4 -20   8    2.37    1.05
   4 -20  -7    0.54    0.78
  -4 -20   7   -0.08    0.57
   4 -20  -6    0.53    0.75
  -4 -20   6    0.90    0.66
   4 -20  -5    9.52    1.12
  -4 -20   5   12.59    1.03
   4 -20  -4    0.28    0.66
  -4 -20   4    0.39    0.63
   4 -20  -3    0.55    0.62
  -4 -20   3    0.10    0.64
   4 -20  -2    1.40    0.70
  -4 -20   2    2.40    0.72
   4 -20  -1    1.54    0.95
  -4 -20   1    2.05    0.78
   4 -20   0    0.22    0.54
  -4 -20   0    0.06    0.69
   4 -20   1    4.58    0.96
   4 -20   1    3.43    0.81
  -4 -20  -1    4.44    0.94
   4 -20   2    0.49    0.51
   4 -20   2    0.89    0.69
  -4 -20  -2    0.10    0.73
  -4 -20  -2    0.21    0.42
   4 -20   3    7.30    1.07
  -4 -20  -3    5.61    1.05
   4 -20   4   36.56    2.37
  -4 -20  -4   37.73    2.09
   4 -21  -9   11.44    1.43
  -4 -21   9    8.94    1.05
   4 -21  -8    5.18    1.14
  -4 -21   8    4.78    0.92
   4 -21  -7    2.96    1.06
  -4 -21   7    2.00    0.80
   4 -21  -6    0.42    0.77
  -4 -21   6    0.54    0.67
   4 -21  -5    0.13    0.85
  -4 -21   5    2.35    0.75
   4 -21  -4    4.03    0.85
  -4 -21   4    3.61    0.84
   4 -21  -3   17.76    1.26
  -4 -21   3   15.92    1.26
   4 -21  -2    1.10    0.70
  -4 -21   2    0.74    0.72
   4 -21  -1    0.75    0.66
  -4 -21   1    1.25    0.77
   4 -21   0    0.92    0.82
  -4 -21   0    0.14    0.79
   4 -21   1    0.26    0.74
   4 -21   1    0.84    0.67
  -4 -21  -1   -0.52    0.74
   4 -21   2    0.56    0.77
  -4 -21  -2    0.76    0.77
   4 -21   3    1.15    0.80
  -4 -21  -3    0.03    0.91
   4 -22  -8    0.78    0.80
  -4 -22   8   -0.56    0.63
   4 -22  -7    2.86    1.02
  -4 -22   7    1.47    0.83
   4 -22  -6    0.52    0.93
  -4 -22   6    1.54    0.72
   4 -22  -5    0.16    0.84
  -4 -22   5    2.12    0.74
   4 -22  -4    0.58    0.82
  -4 -22   4    1.42    0.79
   4 -22  -3   11.42    1.12
  -4 -22   3   11.24    1.15
   4 -22  -2    0.23    0.66
  -4 -22   2   -0.56    0.67
   4 -22  -1    0.93    0.77
  -4 -22   1    1.69    0.83
   4 -22   0   -0.15    0.86
  -4 -22   0    0.64    0.77
   4 -22   1   11.91    1.17
   4 -22   1   10.94    1.01
  -4 -22  -1   12.71    1.22
   4 -22   2    2.25    0.92
  -4 -22  -2    2.41    0.98
   4 -23  -6   42.08    2.41
  -4 -23   6   45.96    2.23
   4 -23  -5   38.49    2.15
  -4 -23   5   37.60    1.99
   4 -23  -4    4.33    0.96
  -4 -23   4    1.62    0.89
   4 -23  -3    1.52    1.12
  -4 -23   3    1.37    0.85
   4 -23  -2   23.48    1.87
  -4 -23   2   26.89    1.69
   4 -23  -1    0.22    0.60
  -4 -23   1   -0.27    0.71
   4 -23   0   -0.13    0.64
  -4 -23   0    0.63    0.82
  -4 -23  -1    6.50    1.16
   4 -24  -3    6.60    1.18
  -4 -24   3    6.22    1.23
  -5   0  16    0.58    0.98
  -5   0  15   56.02    2.71
   5   0 -14   -0.12    0.59
  -5   0  14    0.13    0.76
   5   0 -13   16.00    0.97
  -5   0  13   14.84    1.30
   5   0 -12    0.38    0.48
  -5   0  12    0.36    0.75
   5   0 -11    0.73    0.48
  -5   0  11    0.71    0.68
   5   0 -10   -0.50    0.44
  -5   0  10   -0.07    0.54
   5   0  -9  255.77    7.82
  -5   0   9  249.64    7.84
  -5   0   9  254.57    7.92
   5   0  -8   -0.38    0.37
  -5   0   8   -0.02    0.46
  -5   0   8    0.09    0.29
   5   0  -7    3.87    0.43
   5   0  -7    4.06    0.58
  -5   0   7    4.81    0.67
  -5   0   7    4.19    0.49
   5   0  -6    0.27    0.39
   5   0  -6   -0.15    0.30
  -5   0   6    0.14    0.41
  -5   0   6   -0.28    0.28
   5   0  -5  214.25    6.28
   5   0  -5  217.78    6.48
  -5   0   5  209.41    6.23
   5   0  -4    0.14    0.36
  -5   0   4    0.10    0.17
   5   0  -3 1913.07   62.08
  -5   0   3 1901.34   61.92
   5   0  -2   -0.14    0.23
  -5   0   2    0.01    0.21
   5   0  -1  182.92    5.22
  -5   0   1  183.64    5.17
   5   0   0    0.00    0.22
  -5   0   0    0.22    0.14
  -5   0   0    0.22    0.18
   5   0   1   72.08    2.24
  -5   0  -1   75.66    2.00
  -5   0  -1   74.36    2.07
   5   0   2    0.20    0.27
  -5   0  -2   -0.02    0.09
   5   0   3   60.58    2.04
  -5   0  -3   57.26    1.51
   5   0   4    0.02    0.39
  -5   0  -4    0.41    0.49
   5   0   5   14.96    1.15
  -5   0  -5   16.00    1.12
   5   0   6   -0.07    0.65
  -5   0  -6    0.40    0.61
   5   0   7    0.41    0.63
  -5   0  -7    0.64    0.72
   5   0   8   -0.11    0.63
  -5   0  -8    0.69    0.70
   5   0   9   21.02    1.53
  -5   0  -9   20.38    1.60
  -5  -1  16    2.67    1.10
  -5   1  16    3.18    1.22
   5  -1 -15    7.86    1.12
  -5  -1  15    7.45    1.23
  -5   1  15    5.86    1.29
   5   1 -14  114.18    4.16
   5  -1 -14  111.13    3.95
  -5  -1  14  114.48    4.42
  -5   1  14  121.69    4.66
   5   1 -13    2.46    0.55
   5  -1 -13    2.38    0.81
  -5  -1  13    2.11    0.92
  -5   1  13    1.37    0.94
   5  -1 -12    4.64    0.73
   5   1 -12    7.56    0.88
  -5   1  12    7.11    1.03
  -5  -1  12    6.52    1.03
   5   1 -11    6.92    0.68
   5  -1 -11    5.86    0.68
  -5  -1  11    7.38    0.90
  -5   1  11    5.83    0.91
   5  -1 -10   13.64    0.85
   5   1 -10   14.78    1.00
  -5  -1  10   13.83    0.74
  -5   1  10   14.82    1.02
   5   1  -9  170.95    5.24
   5  -1  -9  168.65    5.38
  -5  -1   9  164.23    5.21
  -5   1   9  169.08    5.35
  -5  -1   9  148.23    4.76
   5   1  -8    5.56    0.59
   5  -1  -8    6.00    0.60
  -5  -1   8    5.39    0.68
  -5   1   8    5.42    0.54
  -5   1   8    5.40    0.75
  -5   1   8    6.44    0.52
  -5  -1   8    4.39    0.49
   5  -1  -7   65.40    2.00
   5   1  -7   63.08    2.02
   5  -1  -7   63.10    2.17
   5   1  -7   64.12    2.15
  -5  -1   7   62.14    2.05
  -5   1   7   64.30    2.11
  -5   1   7   59.69    1.89
  -5   1   7   66.80    2.34
  -5  -1   7   61.98    2.20
   5  -1  -6   73.05    2.32
   5  -1  -6   70.35    2.33
   5   1  -6   73.35    2.41
   5   1  -6   74.04    2.26
  -5  -1   6   69.88    2.29
  -5   1   6   72.66    2.19
  -5  -1   6   71.28    2.29
  -5   1   6   73.25    2.43
   5  -1  -5  729.65   22.14
   5  -1  -5  715.62   21.81
   5   1  -5  668.57   20.45
   5   1  -5  720.82   21.65
  -5   1   5  613.73   18.90
  -5  -1   5  726.15   22.19
   5   1  -4   22.97    0.86
   5   1  -4   25.00    1.04
   5  -1  -4   22.28    0.99
  -5   1   4   22.87    0.80
  -5  -1   4   23.38    0.93
   5   1  -3  182.31    5.34
   5  -1  -3  182.54    5.31
  -5   1   3  182.10    5.28
  -5  -1   3  182.53    5.33
   5   1  -2  123.11    3.58
   5  -1  -2  121.71    3.60
  -5  -1   2  123.42    3.65
  -5   1   2  129.47    3.67
   5  -1  -1  143.89    4.09
   5   1  -1  150.57    4.25
  -5  -1   1  145.56    4.15
  -5   1   1  145.03    4.13
   5   1   0    9.40    0.53
   5  -1   0   10.01    0.44
   5   1   0    9.73    0.51
  -5  -1   0   10.52    0.43
  -5  -1   0   10.44    0.48
  -5   1   0    9.49    0.47
   5  -1   1    0.08    0.33
   5   1   1    0.63    0.25
   5  -1   1    0.01    0.12
  -5   1  -1    0.06    0.07
  -5  -1  -1    0.12    0.19
  -5   1  -1    0.13    0.14
  -5  -1  -1    0.27    0.19
   5  -1   2   11.79    0.70
   5   1   2   10.41    0.61
  -5  -1  -2   11.37    0.43
   5  -1   3    0.41    0.39
   5   1   3    0.61    0.34
  -5  -1  -3    0.45    0.14
  -5  -1  -3    0.20    0.49
  -5  -1  -3    0.27    0.19
   5   1   4   26.72    1.18
   5  -1   4   28.93    1.26
  -5  -1  -4   29.61    1.46
  -5   1  -4   31.31    1.65
  -5  -1  -4   26.82    0.85
   5  -1   5    0.83    0.52
   5   1   5    0.33    0.48
  -5  -1  -5    0.19    0.64
  -5   1  -5   -0.07    0.79
   5  -1   6    4.57    0.70
   5   1   6    1.94    0.75
  -5  -1  -6    5.83    0.91
  -5   1  -6    6.15    0.84
   5   1   7   18.33    1.45
   5  -1   7   18.23    1.18
  -5   1  -7   17.55    1.66
  -5  -1  -7   16.02    1.30
   5  -1   8   27.73    1.55
   5   1   8   26.72    1.49
  -5   1  -8   27.60    2.07
  -5  -1  -8   27.58    1.71
   5   1   9    0.36    0.73
   5  -1   9    0.57    0.79
  -5  -1  -9    1.23    1.16
  -5   1  -9    0.79    0.88
  -5  -2  16   36.38    2.21
  -5   2  16   30.60    2.65
   5  -2 -15    8.41    1.11
  -5  -2  15    7.09    1.26
  -5   2  15    7.94    1.31
   5  -2 -14  129.59    4.76
   5   2 -14  137.69    4.66
  -5   2  14  137.40    5.24
  -5  -2  14  123.58    4.67
   5   2 -13  174.33    5.64
   5  -2 -13  169.20    5.64
  -5  -2  13  163.88    5.76
  -5   2  13  162.06    5.89
   5  -2 -12   25.81    1.28
   5   2 -12   27.68    1.25
  -5  -2  12   27.59    1.59
  -5   2  12   27.77    1.69
   5   2 -11   10.53    0.75
   5  -2 -11    9.18    0.79
  -5  -2  11   12.46    1.00
  -5   2  11   12.92    1.08
   5   2 -10   16.71    0.88
   5  -2 -10   17.22    0.97
  -5  -2  10   15.89    1.00
  -5   2  10   16.47    1.11
   5  -2  -9  117.07    3.76
   5   2  -9  119.15    3.75
  -5  -2   9  123.99    3.97
  -5   2   9  102.37    3.52
  -5  -2   9  110.32    3.60
   5   2  -8  169.43    5.22
   5  -2  -8  179.19    5.51
  -5  -2   8  176.43    5.41
  -5  -2   8  175.27    5.44
  -5   2   8  167.70    5.36
   5   2  -7  193.18    5.83
   5   2  -7  187.15    5.52
   5  -2  -7  189.44    5.79
   5  -2  -7  188.16    5.73
  -5  -2   7  180.21    5.46
  -5  -2   7  187.71    5.70
  -5   2   7  176.72    5.60
  -5   2   7  191.71    5.83
   5   2  -6    7.72    0.67
   5  -2  -6    8.07    0.67
   5   2  -6    9.37    0.51
   5  -2  -6   10.24    0.65
  -5   2   6    9.52    0.58
  -5  -2   6    8.60    0.57
  -5   2   6    9.46    0.58
  -5  -2   6    8.38    0.67
   5   2  -5   58.47    1.75
   5   2  -5   56.75    1.91
   5  -2  -5   56.14    1.85
   5  -2  -5   59.36    2.01
  -5  -2   5   55.27    1.83
  -5  -2   5   57.77    1.86
  -5   2   5   52.99    1.74
  -5   2   5   56.25    1.71
   5   2  -4  193.08    5.44
   5   2  -4  192.79    5.70
   5  -2  -4  189.47    5.60
  -5  -2   4  193.16    5.71
  -5   2   4  183.93    5.42
   5   2  -3  456.35   13.54
   5  -2  -3  457.59   13.53
  -5   2   3  445.70   13.17
  -5  -2   3  466.14   13.84
   5  -2  -2   11.59    0.56
   5   2  -2   12.07    0.61
  -5  -2   2   11.92    0.66
  -5   2   2   11.48    0.59
   5   2  -1    6.78    0.42
   5  -2  -1    7.03    0.36
  -5   2   1    6.48    0.39
  -5  -2   1    6.94    0.49
  -5   2   1    5.62    0.26
   5  -2   0    7.80    0.37
   5   2   0    6.59    0.48
   5   2   0    6.18    0.54
  -5  -2   0    7.34    0.35
  -5   2   0    7.31    0.28
  -5  -2   0    6.85    0.48
   5   2   1   99.51    2.92
   5  -2   1   95.50    2.98
  -5  -2  -1   95.71    2.81
  -5  -2  -1   98.63    2.76
   5   2   2   18.52    0.91
   5  -2   2   18.85    0.89
  -5  -2  -2   19.50    0.68
  -5  -2  -2   17.86    0.69
   5   2   3   14.82    0.73
   5  -2   3   13.42    0.82
  -5  -2  -3   13.82    0.55
  -5  -2  -3   15.08    0.58
  -5  -2  -3   13.07    0.95
   5   2   4   67.39    2.31
   5  -2   4   64.99    2.36
  -5  -2  -4   61.37    1.81
  -5   2  -4   68.15    2.49
  -5  -2  -4   65.39    2.50
  -5  -2  -4   62.87    1.86
   5   2   5    0.98    0.51
   5  -2   5    2.87    0.65
  -5   2  -5    2.44    0.63
  -5  -2  -5    2.62    0.33
  -5  -2  -5    1.44    0.76
  -5  -2  -5    2.11    0.22
   5  -2   6    9.28    0.93
   5   2   6   10.69    0.85
  -5   2  -6   10.22    0.93
  -5  -2  -6    9.22    1.04
   5   2   7   -0.11    0.52
   5  -2   7    0.00    0.57
  -5  -2  -7    1.25    0.85
  -5   2  -7   -0.12    0.62
   5  -2   8   -0.15    0.64
   5   2   8    0.42    0.58
  -5  -2  -8   -0.31    0.79
  -5   2  -8    0.53    0.86
   5   2   9   11.31    1.21
   5  -2   9   14.28    1.24
  -5   2  -9   13.76    1.60
  -5  -2  -9   10.33    1.42
  -5   3  16    0.89    1.10
  -5  -3  16    1.03    1.03
   5  -3 -15   33.77    1.95
  -5  -3  15   36.91    2.04
  -5   3  15   35.87    2.16
   5   3 -14   99.59    3.68
   5  -3 -14   99.96    3.83
  -5  -3  14   97.48    3.81
  -5   3  14   91.50    3.80
   5  -3 -13  187.33    6.40
   5   3 -13  184.38    6.23
  -5   3  13  191.62    6.66
  -5  -3  13  182.97    6.34
   5  -3 -12   29.33    1.38
   5   3 -12   27.20    1.29
  -5  -3  12   25.88    1.49
  -5   3  12   29.80    1.68
   5  -3 -11   16.97    1.01
   5   3 -11   15.79    0.90
  -5   3  11   16.91    1.23
  -5  -3  11   16.13    1.14
   5  -3 -10    2.19    0.56
   5   3 -10    1.43    0.47
  -5  -3  10    0.86    0.58
  -5   3  10    2.33    0.76
   5  -3  -9   56.36    2.04
   5   3  -9   58.47    2.03
  -5  -3   9   52.76    1.92
  -5  -3   9   57.67    2.08
  -5   3   9   60.80    2.28
   5   3  -8   30.03    1.25
   5  -3  -8   33.44    1.36
  -5  -3   8   31.44    1.31
  -5   3   8   32.57    1.49
  -5  -3   8   28.96    1.17
   5   3  -7   65.67    2.21
   5   3  -7   64.30    1.98
   5  -3  -7   63.71    2.13
   5  -3  -7   67.36    2.29
  -5  -3   7   60.42    2.05
  -5  -3   7   64.38    2.18
  -5   3   7   66.12    2.37
  -5   3   7   60.64    2.02
   5   3  -6   -0.27    0.32
   5  -3  -6    0.51    0.31
   5  -3  -6    0.18    0.33
   5   3  -6   -0.18    0.18
  -5   3   6    0.06    0.14
  -5  -3   6   -0.12    0.23
  -5  -3   6    0.10    0.28
   5   3  -5   52.60    1.79
   5  -3  -5   52.45    1.65
   5   3  -5   54.10    1.59
  -5  -3   5   55.17    1.73
  -5  -3   5   53.28    1.78
  -5   3   5   53.78    1.76
   5   3  -4    7.72    0.62
   5  -3  -4    9.40    0.60
   5   3  -4    8.40    0.46
  -5  -3   4    7.56    0.55
  -5   3   4    8.38    0.49
   5   3  -3  193.24    5.70
   5  -3  -3  192.73    5.70
  -5   3   3  190.63    5.43
  -5  -3   3  189.02    5.57
   5   3  -2   -0.04    0.28
   5  -3  -2    0.07    0.23
  -5   3   2    0.11    0.20
  -5  -3   2    0.01    0.23
   5  -3  -1   26.57    0.88
   5   3  -1   25.87    0.97
   5   3  -1   24.95    0.84
  -5   3   1   25.11    0.77
  -5  -3   1   25.58    0.94
   5   3   0   15.36    0.67
   5  -3   0   14.19    0.54
   5   3   0   15.00    0.64
  -5  -3   0   14.51    0.64
  -5  -3   0   14.72    0.62
  -5   3   0   12.90    0.39
   5  -3   1  263.21    7.94
   5  -3   1  267.77    7.30
   5   3   1  279.39    8.01
  -5  -3  -1  269.80    7.97
  -5  -3  -1  277.34    7.91
   5  -3   2   40.62    1.50
   5   3   2   38.60    1.30
  -5  -3  -2   38.79    1.29
  -5  -3  -2   38.86    1.23
   5  -3   3  130.44    4.20
   5   3   3  130.26    3.99
  -5  -3  -3  126.42    3.80
  -5  -3  -3  129.92    4.37
  -5  -3  -3  134.52    3.86
   5  -3   4   86.83    2.98
   5   3   4   80.69    2.69
  -5   3  -4   83.64    2.98
  -5  -3  -4   87.32    3.19
  -5  -3  -4   94.16    2.80
  -5  -3  -4   78.89    2.47
   5   3   5   33.98    1.61
   5  -3   5   35.01    1.60
  -5  -3  -5   34.64    1.78
  -5  -3  -5   37.28    1.29
  -5   3  -5   31.57    1.53
   5  -3   6    1.71    0.67
   5   3   6    1.13    0.56
  -5   3  -6    0.86    0.69
  -5  -3  -6    1.50    0.79
   5   3   7   48.69    2.04
   5  -3   7   46.51    2.10
  -5  -3  -7   47.98    2.28
  -5   3  -7   46.28    2.11
   5  -3   8   17.62    1.30
   5   3   8   17.43    1.23
  -5   3  -8   18.53    1.32
  -5  -3  -8   19.86    1.45
   5   3   9    1.41    0.79
   5  -3   9    0.86    0.82
  -5   3  -9    2.26    0.89
  -5  -3  -9    1.36    1.01
  -5   4  16    0.42    1.08
  -5  -4  16    0.98    0.98
   5  -4 -15   22.95    1.70
  -5  -4  15   21.54    1.64
  -5   4  15   21.37    1.74
   5  -4 -14    3.95    0.98
   5   4 -14    2.28    0.82
  -5   4  14    3.40    1.05
  -5  -4  14    2.53    0.92
   5  -4 -13   -0.07    0.55
   5   4 -13    0.88    0.63
  -5   4  13    1.09    0.87
  -5  -4  13    0.08    0.68
   5   4 -12    0.11    0.62
   5  -4 -12    1.45    0.53
  -5   4  12   -0.18    0.82
  -5  -4  12    0.84    0.70
   5   4 -11   50.08    1.86
   5  -4 -11   47.69    1.88
  -5  -4  11   49.57    2.01
  -5   4  11   44.05    2.10
   5   4 -10    4.51    0.54
   5  -4 -10    5.48    0.66
  -5  -4  10    4.54    0.69
  -5   4  10    3.53    0.83
   5   4  -9  274.63    8.39
   5  -4  -9  267.74    8.32
  -5  -4   9  263.15    8.09
  -5   4   9  269.67    8.55
   5   4  -8  159.09    4.87
   5  -4  -8  161.92    5.03
  -5  -4   8  154.09    4.68
  -5  -4   8  142.62    4.53
  -5   4   8  151.75    4.89
   5  -4  -7   -0.21    0.41
   5   4  -7    0.12    0.22
   5   4  -7    0.32    0.37
   5  -4  -7   -0.02    0.22
  -5  -4   7    0.01    0.33
  -5  -4   7    0.24    0.30
  -5   4   7    0.12    0.28
   5   4  -6   16.37    0.62
   5  -4  -6   17.18    0.91
   5   4  -6   14.96    0.83
   5  -4  -6   16.08    0.86
  -5  -4   6   15.35    0.76
  -5   4   6   15.96    0.75
  -5  -4   6   16.92    0.76
   5   4  -5   28.71    1.16
   5   4  -5   30.17    0.92
   5  -4  -5   28.41    1.13
  -5   4   5   27.15    1.00
  -5  -4   5   29.06    1.12
  -5  -4   5   28.48    1.08
   5  -4  -4    8.33    0.62
   5   4  -4    8.07    0.63
   5   4  -4    8.50    0.40
  -5   4   4    9.07    0.48
  -5  -4   4    8.91    0.54
   5  -4  -3  172.02    5.04
   5   4  -3  173.66    4.71
   5   4  -3  171.85    5.17
  -5   4   3  172.68    4.92
  -5  -4   3  171.43    5.10
   5  -4  -2   26.79    0.95
   5   4  -2   23.53    1.01
  -5   4   2   25.09    0.81
  -5  -4   2   26.22    0.97
   5   4  -1    1.92    0.52
   5   4  -1    1.72    0.26
   5  -4  -1    1.89    0.27
  -5  -4   1    2.60    0.30
  -5  -4   1    2.15    0.32
  -5   4   1    1.71    0.21
   5  -4   0   17.38    0.64
   5   4   0   16.94    0.64
  -5   4   0   17.26    0.51
  -5  -4   0   18.05    0.67
  -5  -4   0   16.64    0.70
   5  -4   1   17.95    0.59
   5   4   1   19.91    0.78
  -5  -4  -1   19.94    0.78
  -5  -4  -1   19.26    0.70
   5   4   2   22.05    0.92
   5  -4   2   23.36    1.06
  -5  -4  -2   20.83    0.76
  -5  -4  -2   24.06    1.08
  -5  -4  -2   20.58    0.80
   5  -4   3  102.00    3.37
   5   4   3  101.85    3.21
  -5  -4  -3   95.68    3.05
  -5  -4  -3  102.16    3.58
  -5  -4  -3  104.51    3.09
   5  -4   4  106.37    3.61
   5   4   4   99.39    3.18
  -5  -4  -4  105.21    3.75
  -5  -4  -4   99.35    2.94
  -5  -4  -4   95.52    3.17
  -5   4  -4  109.49    3.70
   5  -4   5   45.07    1.92
   5   4   5   42.61    1.70
  -5   4  -5   41.41    1.77
  -5  -4  -5   46.01    2.12
  -5  -4  -5   44.74    1.57
   5   4   6    4.80    0.64
   5  -4   6    3.86    0.82
  -5  -4  -6    3.34    0.44
  -5   4  -6    4.24    0.77
  -5  -4  -6    3.61    0.92
   5   4   7   -0.59    0.52
   5  -4   7    0.71    0.59
  -5   4  -7    0.64    0.80
  -5  -4  -7    0.15    0.70
   5  -4   8    4.87    0.87
   5   4   8    3.88    1.03
  -5   4  -8    2.73    0.85
  -5  -4  -8    2.83    1.04
   5  -4   9    1.52    0.81
   5   4   9    1.26    0.77
  -5   4  -9    0.23    0.83
  -5  -4  -9    0.36    0.96
  -5  -5  16    9.92    1.40
  -5   5  16   13.52    2.02
   5  -5 -15   62.47    2.75
  -5   5  15   67.71    3.14
  -5  -5  15   62.31    2.91
   5   5 -14    1.89    0.71
   5  -5 -14    2.19    0.72
  -5  -5  14    0.40    0.89
  -5   5  14    1.20    1.01
   5   5 -13   17.88    1.19
   5  -5 -13   17.50    1.17
  -5  -5  13   16.24    1.23
  -5   5  13   18.50    1.53
   5  -5 -12    2.63    0.67
   5   5 -12    3.64    0.76
  -5  -5  12    3.75    0.78
  -5   5  12    2.78    0.95
   5   5 -11    0.26    0.40
   5  -5 -11    0.61    0.68
  -5  -5  11    0.47    0.56
  -5   5  11   -0.88    0.71
   5   5 -10    0.50    0.60
   5  -5 -10    0.09    0.49
  -5  -5  10    0.63    0.53
  -5  -5  10    0.50    0.32
  -5   5  10    0.56    0.69
   5  -5  -9   44.53    1.77
   5   5  -9   48.13    1.96
  -5  -5   9   48.08    1.78
  -5  -5   9   47.32    1.63
  -5   5   9   50.39    2.00
   5   5  -8   38.55    1.44
   5  -5  -8   36.32    1.50
  -5  -5   8   32.85    1.32
  -5  -5   8   37.47    1.38
   5  -5  -7   45.65    1.73
   5  -5  -7   47.43    1.78
   5   5  -7   47.77    1.53
   5   5  -7   45.08    1.67
  -5  -5   7   46.22    1.55
  -5  -5   7   43.54    1.56
   5  -5  -6    0.91    0.49
   5   5  -6    0.79    0.30
   5   5  -6    1.14    0.43
   5  -5  -6    0.70    0.44
   5  -5  -6    1.12    0.30
  -5   5   6    0.88    0.31
  -5  -5   6    0.32    0.34
  -5  -5   6    0.96    0.43
   5  -5  -5   79.03    2.60
   5   5  -5   81.55    2.31
   5   5  -5   82.91    2.51
   5  -5  -5   79.12    2.58
  -5   5   5   84.46    2.57
  -5  -5   5   85.38    2.57
  -5  -5   5   81.93    2.60
   5   5  -4   14.77    0.86
   5  -5  -4   16.16    0.81
   5   5  -4   16.14    0.53
   5  -5  -4   15.68    0.79
  -5  -5   4   16.30    0.77
  -5  -5   4   16.98    0.66
  -5   5   4   16.19    0.68
   5  -5  -3   68.56    2.11
   5  -5  -3   66.50    2.22
   5   5  -3   65.82    1.72
   5   5  -3   60.24    1.92
  -5  -5   3   67.15    2.16
  -5   5   3   64.22    1.90
   5  -5  -2  122.27    3.48
   5  -5  -2  114.15    3.35
   5   5  -2  104.98    3.32
   5   5  -2  116.60    2.99
  -5   5   2  118.03    3.35
  -5  -5   2  113.66    3.48
   5  -5  -1  411.32   11.96
   5   5  -1  414.80   11.57
   5   5  -1  373.64   11.31
  -5  -5   1  413.09   12.47
  -5   5   1  411.57   11.74
  -5  -5   1  404.42   11.98
   5   5   0  108.43    2.98
   5  -5   0  105.38    3.01
  -5   5   0  106.80    2.83
  -5  -5   0  107.33    3.28
  -5  -5   0   97.28    2.88
   5  -5   1    0.34    0.19
   5   5   1    0.08    0.25
  -5  -5  -1    0.19    0.26
  -5  -5  -1    0.23    0.23
   5   5   2    0.76    0.26
   5  -5   2    0.97    0.51
  -5  -5  -2    1.06    0.28
  -5  -5  -2    1.35    0.59
  -5  -5  -2    0.89    0.30
   5   5   3    5.71    0.46
   5  -5   3    4.61    0.63
  -5  -5  -3    5.20    0.54
  -5  -5  -3    6.38    0.51
  -5  -5  -3    6.07    0.83
   5   5   4    0.45    0.47
   5  -5   4    0.18    0.52
  -5  -5  -4    0.14    0.59
  -5  -5  -4   -0.07    0.33
  -5   5  -4   -0.23    0.45
  -5  -5  -4    0.42    0.35
   5  -5   5   29.28    1.55
   5   5   5   31.03    1.34
  -5  -5  -5   33.49    1.80
  -5  -5  -5   34.22    1.37
  -5   5  -5   31.20    1.41
   5  -5   6    1.22    0.64
   5   5   6    0.65    0.71
  -5  -5  -6   -0.02    0.76
  -5   5  -6    0.92    0.59
  -5  -5  -6    0.79    0.44
   5  -5   7   -0.22    0.60
   5   5   7    0.42    0.49
  -5   5  -7   -0.34    0.56
  -5  -5  -7    0.52    0.70
   5  -5   8    1.25    0.88
   5   5   8    1.50    1.00
  -5   5  -8    3.64    0.82
  -5  -5  -8    3.81    1.06
   5   5   9    4.57    0.85
   5  -5   9    2.46    0.96
  -5   5  -9    2.01    1.20
  -5  -5  -9    1.76    1.13
  -5  -6  16    0.52    0.96
  -5   6  16    0.55    1.01
   5  -6 -15   -0.44    0.69
  -5  -6  15   -0.46    0.86
  -5   6  15   -0.90    1.00
   5  -6 -14   59.43    2.51
   5   6 -14   60.98    2.36
  -5  -6  14   60.07    2.64
  -5   6  14   63.37    2.93
   5  -6 -13    0.47    0.56
   5   6 -13    0.79    0.61
  -5   6  13    0.03    0.84
  -5  -6  13   -0.46    0.69
   5   6 -12    0.49    0.48
   5  -6 -12    1.22    0.76
  -5  -6  12    0.81    0.66
  -5   6  12    0.20    0.81
   5   6 -11   -0.14    0.57
   5  -6 -11    0.83    0.56
  -5  -6  11    0.66    0.52
  -5   6  11    0.03    0.71
   5   6 -10   42.72    1.63
   5  -6 -10   42.83    1.72
  -5   6  10   44.39    1.97
  -5  -6  10   41.35    1.63
  -5  -6  10   35.99    1.51
   5  -6  -9    3.45    0.63
   5   6  -9    4.63    0.53
   5  -6  -9    1.73    0.39
  -5  -6   9    3.21    0.53
  -5   6   9    3.05    0.50
  -5  -6   9    3.45    0.46
   5   6  -8  168.44    5.19
   5  -6  -8  165.24    5.20
   5  -6  -8  162.06    5.18
  -5  -6   8  161.31    4.87
   5  -6  -7    7.19    0.73
   5   6  -7    7.92    0.61
   5  -6  -7    7.71    0.70
   5   6  -7    7.11    0.43
  -5  -6   7    9.06    0.64
  -5  -6   7    6.31    0.52
   5   6  -6   53.60    1.88
   5  -6  -6   52.15    1.91
   5  -6  -6   51.73    1.89
   5   6  -6   54.37    1.63
  -5  -6   6   47.79    1.70
  -5  -6   6   52.61    1.69
  -5   6   6   51.55    1.73
   5   6  -5    0.17    0.18
   5   6  -5    0.06    0.39
   5  -6  -5    0.58    0.38
  -5   6   5    0.28    0.26
  -5  -6   5   -0.13    0.31
  -5  -6   5    0.06    0.27
   5   6  -4    0.56    0.27
   5   6  -4    0.39    0.15
   5  -6  -4    1.15    0.39
  -5  -6   4    0.84    0.22
  -5  -6   4    0.23    0.23
  -5   6   4    0.72    0.25
   5  -6  -3  209.01    6.12
   5   6  -3  201.97    6.17
  -5  -6   3  207.52    6.29
  -5   6   3  209.23    6.12
   5  -6  -2   13.02    0.58
   5   6  -2   12.68    0.77
  -5   6   2   13.12    0.58
  -5  -6   2   13.04    0.68
  -5  -6   2   13.86    0.67
   5  -6  -1   27.75    0.97
   5  -6  -1   25.90    0.92
  -5   6   1   25.51    0.83
  -5  -6   1   24.75    0.99
  -5  -6   1   26.02    0.97
   5   6   0   83.30    2.28
   5  -6   0   86.06    2.54
  -5   6   0   87.73    2.40
  -5  -6   0   86.73    2.71
  -5  -6   0   85.37    2.73
   5   6   1  159.71    4.51
   5  -6   1  157.37    4.40
  -5  -6  -1  161.49    4.75
  -5  -6  -1  154.78    4.83
   5  -6   2  301.29    8.29
   5   6   2  306.46    8.88
   5  -6   2  296.91    9.24
  -5  -6  -2  302.90    8.97
  -5  -6  -2  289.91    9.22
  -5  -6  -2  283.16    8.99
   5   6   3   23.62    1.01
   5  -6   3   22.23    1.17
  -5  -6  -3   24.06    1.02
  -5  -6  -3   25.39    1.33
  -5  -6  -3   21.44    1.10
   5  -6   4   25.10    1.36
   5   6   4   28.56    1.28
  -5   6  -4   27.26    1.28
  -5  -6  -4   26.17    1.04
  -5  -6  -4   22.79    1.37
  -5  -6  -4   22.38    1.15
   5   6   5   10.55    0.89
   5  -6   5    9.25    1.03
  -5   6  -5   10.00    0.77
  -5  -6  -5    9.41    1.07
  -5  -6  -5    8.37    0.70
   5  -6   6    0.47    0.68
   5   6   6    1.04    0.71
  -5   6  -6    1.92    0.57
  -5  -6  -6    2.02    0.81
  -5  -6  -6    0.93    0.50
   5  -6   7    0.68    0.64
   5   6   7   -0.11    0.71
  -5   6  -7    0.55    0.56
  -5  -6  -7    0.09    0.80
   5   6   8    3.13    0.77
   5  -6   8    1.45    0.94
  -5   6  -8    4.27    0.83
  -5  -6  -8    2.67    1.08
   5  -6   9    2.20    0.96
   5   6   9    2.73    0.84
  -5   6  -9    1.52    0.88
  -5  -6  -9    2.06    1.13
  -5   7  16   13.09    1.68
  -5  -7  16   13.05    1.42
   5  -7 -15   14.67    1.28
  -5   7  15   15.90    1.61
  -5  -7  15   13.23    1.37
   5  -7 -14    5.52    0.91
  -5  -7  14    3.82    1.01
  -5   7  14    4.31    1.12
   5  -7 -13    3.39    0.78
   5   7 -13    3.06    0.75
  -5  -7  13    2.40    0.80
  -5   7  13    3.05    1.01
   5   7 -12    0.43    0.45
   5  -7 -12    1.21    0.78
  -5   7  12    0.37    0.80
  -5  -7  12   -0.57    0.59
   5   7 -11    4.45    0.81
   5  -7 -11    4.95    0.76
  -5  -7  11    6.32    0.76
  -5   7  11    6.46    1.01
   5  -7 -10    0.63    0.37
   5   7 -10    0.96    0.47
   5  -7 -10    0.61    0.59
  -5   7  10    0.78    0.45
  -5  -7  10    1.24    0.51
  -5  -7  10    0.49    0.39
   5  -7  -9    0.50    0.53
   5  -7  -9    1.75    0.61
   5   7  -9    1.14    0.46
  -5  -7   9    1.03    0.45
  -5  -7   9    0.84    0.34
   5   7  -8   11.34    0.74
   5  -7  -8   10.56    0.81
  -5  -7   8    9.04    0.61
   5   7  -7   14.01    0.63
   5  -7  -7   13.02    0.84
   5   7  -7   14.25    0.85
  -5  -7   7   14.64    0.66
   5  -7  -6    1.28    0.46
   5   7  -6    0.36    0.22
   5   7  -6    0.38    0.46
  -5  -7   6    0.61    0.24
   5   7  -5    2.59    0.54
   5   7  -5    2.33    0.27
   5  -7  -5    2.52    0.50
  -5   7   5    1.83    0.35
  -5  -7   5    3.37    0.41
  -5  -7   5    2.53    0.33
   5   7  -4   22.30    1.06
   5  -7  -4   21.51    0.94
   5   7  -4   20.83    0.63
  -5  -7   4   17.40    0.88
  -5  -7   4   19.90    0.66
  -5   7   4   19.07    0.76
   5  -7  -3   11.20    0.62
   5   7  -3    9.82    0.82
  -5   7   3    9.63    0.47
  -5  -7   3    9.98    0.66
   5   7  -2   14.07    0.81
   5  -7  -2   13.79    0.70
  -5   7   2   12.89    0.53
  -5  -7   2   11.27    0.69
  -5  -7   2   12.58    0.69
   5  -7  -1   51.36    1.62
  -5  -7   1   49.78    1.66
  -5  -7   1   50.97    1.80
  -5   7   1   52.45    1.55
   5   7   0   48.00    1.36
   5  -7   0   47.43    1.42
  -5   7   0   48.95    1.40
  -5  -7   0   43.84    1.62
  -5  -7   0   44.97    1.52
   5   7   1   46.96    1.43
   5  -7   1   51.37    1.54
   5  -7   1   55.32    1.52
  -5  -7  -1   45.09    1.66
  -5  -7  -1   44.82    1.66
  -5  -7  -1   47.55    1.89
   5  -7   2   15.11    0.54
   5  -7   2   14.59    0.94
   5   7   2   15.57    0.70
  -5  -7  -2   15.55    0.75
  -5  -7  -2   15.37    1.02
   5  -7   3   16.26    1.06
   5   7   3   15.44    0.71
  -5  -7  -3   15.17    1.11
  -5  -7  -3   15.49    0.85
   5  -7   4    4.69    0.80
   5   7   4    5.90    0.54
  -5   7  -4    6.56    0.66
  -5  -7  -4    5.94    0.92
  -5  -7  -4    5.43    0.49
   5   7   5    0.08    0.36
   5  -7   5    0.50    0.60
  -5   7  -5    0.25    0.41
  -5  -7  -5   -0.26    0.64
  -5  -7  -5   -0.18    0.45
   5   7   6    7.09    0.84
   5  -7   6    5.48    0.95
  -5  -7  -6    6.78    1.11
  -5   7  -6    7.79    0.76
  -5  -7  -6    8.95    0.78
   5  -7   7    3.73    0.88
   5   7   7    3.60    0.72
  -5   7  -7    3.91    0.70
  -5  -7  -7    3.80    1.07
   5   7   8    4.77    0.82
   5  -7   8    4.04    0.97
  -5  -7  -8    2.91    1.20
  -5   7  -8    4.34    0.87
   5  -7   9    1.01    0.84
  -5  -7  -9    0.72    1.11
   5  -8 -15   39.23    2.12
  -5   8  15   38.72    2.39
  -5  -8  15   37.30    2.09
   5  -8 -14   32.28    1.82
  -5   8  14   32.49    2.08
  -5  -8  14   34.82    1.89
   5   8 -13    0.62    0.50
   5  -8 -13    0.05    0.66
  -5   8  13   -0.24    0.85
  -5  -8  13    0.61    0.69
   5   8 -12    1.47    0.74
   5  -8 -12    1.82    0.69
  -5  -8  12    1.13    0.66
  -5   8  12    1.91    0.96
   5   8 -11    4.76    0.76
   5  -8 -11    3.24    0.78
   5  -8 -11    2.96    0.50
  -5  -8  11    5.29    0.71
   5  -8 -10   11.53    0.97
   5   8 -10   11.75    0.78
   5  -8 -10    7.72    0.84
  -5  -8  10    7.72    0.77
  -5  -8  10    7.65    0.50
   5   8  -9   -0.12    0.47
   5  -8  -9    0.29    0.57
  -5  -8   9    0.51    0.30
  -5  -8   9    1.28    0.40
   5   8  -8    6.52    0.64
   5  -8  -8    6.84    0.74
  -5  -8   8    4.88    0.59
   5   8  -7   61.03    2.21
   5   8  -7   60.21    1.93
   5  -8  -7   62.30    2.25
  -5  -8   7   63.49    1.98
   5  -8  -6    7.63    0.69
   5   8  -6    7.24    0.47
   5   8  -6    9.12    0.71
  -5  -8   6    6.87    0.41
   5   8  -5    3.80    0.59
   5   8  -5    3.37    0.29
   5  -8  -5    3.91    0.54
  -5  -8   5    3.23    0.34
   5   8  -4    0.04    0.42
   5  -8  -4    0.09    0.33
  -5   8   4   -0.03    0.25
  -5  -8   4    0.19    0.20
   5   8  -3   22.59    1.11
   5  -8  -3   22.60    0.93
  -5  -8   3   20.87    0.99
  -5   8   3   20.55    0.78
   5  -8  -2    7.07    0.57
  -5  -8   2    6.80    0.55
  -5   8   2    6.08    0.35
   5  -8  -1    3.41    0.31
  -5   8   1    4.15    0.32
  -5  -8   1    2.99    0.46
   5   8   0   58.73    1.60
   5  -8   0   55.31    1.67
  -5  -8   0   55.03    1.83
  -5   8   0   55.65    1.65
   5  -8   1    0.13    0.16
   5   8   1    0.06    0.24
  -5  -8  -1   -0.49    0.41
  -5  -8  -1   -0.06    0.28
   5  -8   2    0.27    0.19
   5  -8   2    0.31    0.50
   5   8   2    0.15    0.30
   5  -8   2    0.44    0.22
  -5  -8  -2    0.76    0.51
  -5  -8  -2    0.45    0.34
   5  -8   3    4.76    0.24
   5  -8   3    6.68    0.83
   5   8   3    5.43    0.58
  -5  -8  -3    4.29    0.52
  -5  -8  -3    6.26    0.81
   5   8   4   10.58    0.78
   5  -8   4    9.01    0.95
  -5  -8  -4   10.27    0.78
  -5   8  -4   11.77    0.89
  -5  -8  -4   10.21    1.04
   5   8   5    0.56    0.43
   5  -8   5    0.51    0.72
  -5  -8  -5    1.06    0.80
  -5   8  -5    0.58    0.48
  -5  -8  -5    0.97    0.40
   5   8   6    0.03    0.44
   5  -8   6   -0.28    0.64
  -5   8  -6    0.45    0.58
  -5  -8  -6    0.62    0.74
  -5  -8  -6    0.01    0.40
   5  -8   7    2.00    0.86
   5   8   7    1.00    0.65
  -5  -8  -7    0.86    0.96
  -5   8  -7    1.99    0.64
   5  -8   8    1.18    0.76
   5   8   8   -0.21    0.64
  -5  -8  -8    0.87    0.96
   5  -9 -15    1.98    0.91
  -5  -9  15    2.59    0.94
  -5   9  15    3.16    1.19
   5  -9 -14    0.18    0.71
  -5  -9  14    0.49    0.76
  -5   9  14    0.55    0.86
   5   9 -13    6.32    0.95
   5  -9 -13    6.42    0.89
  -5   9  13    2.68    0.72
  -5  -9  13    6.64    0.87
   5   9 -12    2.23    0.60
   5  -9 -12    2.47    0.97
  -5  -9  12    1.01    0.68
   5   9 -11    9.67    0.83
   5  -9 -11    8.93    1.03
   5  -9 -11   11.04    0.96
  -5  -9  11    9.77    0.87
   5  -9 -10   15.25    1.09
   5   9 -10   17.18    1.18
   5  -9 -10   16.44    1.08
  -5  -9  10   13.51    0.72
  -5  -9  10   15.93    0.95
   5   9  -9   -0.25    0.40
   5  -9  -9   -0.03    0.48
  -5  -9   9   -0.10    0.23
  -5  -9   9    0.26    0.32
   5   9  -8   -0.30    0.41
   5  -9  -8    0.25    0.43
  -5  -9   8    0.08    0.28
   5  -9  -7   14.93    0.91
   5   9  -7   12.41    0.89
   5   9  -7   12.27    0.70
  -5  -9   7   13.86    0.60
   5   9  -6  169.14    5.41
   5   9  -6  173.26    5.09
   5  -9  -6  165.77    5.25
  -5  -9   6  174.51    4.98
   5   9  -5  449.92   14.03
   5  -9  -5  456.31   13.96
  -5  -9   5  462.64   13.40
   5  -9  -4   91.25    2.95
   5   9  -4   99.86    3.30
  -5  -9   4   96.61    2.65
   5   9  -3   12.84    0.70
   5  -9  -3   12.20    0.68
  -5  -9   3   13.13    0.78
  -5   9   3   12.35    0.59
   5  -9  -2   16.62    0.74
  -5   9   2   17.19    0.67
  -5  -9   2   17.19    0.83
   5  -9  -1    6.62    0.42
  -5  -9   1    6.04    0.40
  -5   9   1    6.63    0.37
   5  -9   0    4.10    0.39
  -5   9   0    4.36    0.34
  -5  -9   0    5.79    0.62
  -5  -9   0    3.97    0.50
   5   9   1    5.48    0.34
   5  -9   1    5.25    0.35
  -5  -9  -1    4.67    0.69
  -5  -9  -1    5.18    0.54
   5  -9   2    1.05    0.20
   5  -9   2    1.78    0.63
   5   9   2    1.29    0.36
   5  -9   2    1.12    0.28
  -5  -9  -2    1.45    0.64
  -5  -9  -2    1.59    0.44
   5  -9   3    0.50    0.23
   5  -9   3    0.97    0.25
   5  -9   3    1.20    0.64
   5   9   3    1.48    0.44
  -5  -9  -3    1.17    0.42
  -5  -9  -3    2.31    0.71
   5   9   4    5.96    0.71
   5  -9   4    8.55    0.92
  -5  -9  -4    7.78    1.00
  -5   9  -4    7.55    0.61
  -5  -9  -4    7.18    0.77
   5  -9   5   -0.34    0.60
   5   9   5   -0.02    0.48
  -5   9  -5    0.26    0.49
  -5  -9  -5   -0.01    0.64
  -5  -9  -5   -0.10    0.36
   5   9   6    1.13    0.63
   5  -9   6    0.93    0.73
  -5   9  -6    0.62    0.65
  -5  -9  -6    0.06    0.45
  -5  -9  -6    0.27    0.82
   5   9   7    1.58    0.93
   5  -9   7    4.32    0.91
  -5  -9  -7    3.18    1.07
   5  -9   8   17.06    1.44
  -5  -9  -8   15.07    1.66
   5 -10 -15    0.97    1.10
  -5 -10  15    0.38    0.83
   5 -10 -14    0.91    0.87
  -5 -10  14    1.41    0.81
   5  10 -13    0.28    0.70
   5 -10 -13    0.01    0.68
  -5 -10  13    0.46    0.63
   5 -10 -12    4.68    0.94
   5  10 -12    4.26    0.70
   5 -10 -12    3.92    0.94
  -5 -10  12    4.96    0.78
   5 -10 -11   12.00    1.10
   5  10 -11   10.49    0.90
   5 -10 -11   13.15    1.22
  -5 -10  11   13.37    0.95
   5  10 -10   13.46    0.95
   5 -10 -10   16.92    1.18
  -5 -10  10   14.57    0.92
   5  10  -9   25.08    1.28
   5 -10  -9   28.90    1.46
  -5 -10   9   27.42    1.17
  -5 -10   9   23.84    0.90
   5  10  -8   -0.23    0.47
   5 -10  -8   -0.04    0.49
  -5 -10   8    0.26    0.29
   5 -10  -7  126.17    4.16
   5  10  -7  121.46    3.84
   5  10  -7  130.61    4.32
  -5 -10   7  131.93    4.01
   5  10  -6   33.32    1.53
   5 -10  -6   33.23    1.42
  -5 -10   6   32.78    1.19
   5 -10  -5  112.72    3.63
   5  10  -5  113.31    3.77
  -5 -10   5  116.59    3.30
   5 -10  -4   45.62    1.65
   5  10  -4   50.22    1.97
  -5 -10   4   47.98    1.36
  -5 -10   4   46.75    1.55
   5 -10  -3   12.52    0.72
  -5 -10   3   13.11    0.81
   5 -10  -2   46.75    1.56
  -5  10   2   43.36    1.46
  -5 -10   2   44.49    1.65
   5 -10  -1   19.29    0.89
  -5 -10   1   18.00    0.91
  -5 -10   1   18.66    0.97
  -5  10   1   16.62    0.75
   5 -10   0    7.40    0.42
  -5  10   0    6.78    0.36
  -5 -10   0    7.39    0.60
  -5 -10   0    5.63    0.86
   5 -10   1   53.28    1.64
  -5 -10  -1   54.43    1.88
  -5 -10  -1   51.04    2.00
   5 -10   2  151.45    4.27
   5  10   2  149.82    4.43
   5 -10   2  138.02    4.37
   5 -10   2  150.37    5.03
  -5 -10  -2  149.95    5.05
  -5 -10  -2  154.21    4.98
   5 -10   3   46.04    1.32
   5 -10   3   51.15    1.59
   5 -10   3   51.70    2.13
   5  10   3   44.89    1.66
  -5 -10  -3   48.99    2.13
  -5 -10  -3   51.68    1.90
   5  10   4   20.60    1.11
   5 -10   4   18.76    1.32
  -5 -10  -4   21.46    1.45
  -5 -10  -4   20.45    1.03
  -5  10  -4   20.33    0.96
   5 -10   5    1.30    0.88
   5  10   5    1.95    0.49
  -5 -10  -5    2.37    0.87
  -5 -10  -5    2.15    0.74
  -5  10  -5    3.61    0.52
   5 -10   6    3.18    0.88
   5  10   6    2.03    0.74
  -5  10  -6    1.73    0.54
  -5 -10  -6    4.03    1.06
  -5 -10  -6    2.85    0.78
   5 -10   7    1.45    0.84
  -5 -10  -7    0.48    1.03
   5 -10   8   -0.43    0.81
  -5 -10  -8    0.95    0.96
   5 -11 -15    2.41    0.99
  -5 -11  15    2.40    1.01
   5 -11 -14    0.50    0.83
  -5 -11  14    1.08    0.79
   5 -11 -13   16.03    1.29
   5  11 -13   15.00    1.29
  -5 -11  13   16.36    1.51
   5  11 -12   11.60    0.93
   5 -11 -12   13.26    1.20
   5 -11 -12    9.85    1.12
  -5 -11  12   11.49    1.00
   5  11 -11    0.99    0.61
   5 -11 -11    0.92    0.82
  -5 -11  11    1.85    0.60
   5  11 -10    8.02    0.82
   5 -11 -10    6.77    0.98
  -5 -11  10    6.61    0.78
   5  11  -9    0.70    0.60
   5 -11  -9    1.41    0.71
  -5 -11   9    0.71    0.60
  -5 -11   9    0.96    0.23
   5  11  -8    1.99    0.57
   5 -11  -8    3.10    0.69
  -5 -11   8    1.58    0.51
  -5 -11   8    1.08    0.21
   5 -11  -7   54.64    2.14
   5  11  -7   57.56    2.25
  -5 -11   7   54.40    1.78
   5 -11  -6   40.91    1.65
   5  11  -6   40.92    1.73
  -5 -11   6   36.21    1.19
   5 -11  -5   14.93    0.88
   5  11  -5   13.99    0.97
  -5 -11   5   13.82    0.80
  -5 -11   5   13.12    0.56
   5 -11  -4    8.49    0.66
  -5 -11   4    8.23    0.69
  -5 -11   4    9.28    0.38
   5 -11  -3   27.34    1.15
  -5 -11   3   26.41    1.17
   5 -11  -2   17.26    0.76
  -5 -11   2   14.17    0.85
  -5 -11   2   15.46    0.81
   5 -11  -1   53.80    1.85
  -5 -11   1   53.56    1.91
  -5 -11   1   53.99    1.93
  -5  11   1   49.38    1.68
   5 -11   0   96.82    2.98
  -5 -11   0  100.02    3.26
  -5 -11   0   95.85    3.25
  -5  11   0   92.59    2.91
   5 -11   1  196.27    5.76
  -5 -11  -1  183.87    5.80
  -5 -11  -1  179.65    5.91
   5 -11   2   15.66    1.18
   5 -11   2   18.57    0.73
   5 -11   2   15.32    0.86
  -5 -11  -2   16.55    1.20
  -5 -11  -2   18.76    1.01
   5 -11   3   11.25    1.04
   5  11   3   11.49    0.68
   5 -11   3   10.92    0.48
  -5 -11  -3   10.13    0.79
  -5 -11  -3   10.37    1.06
   5  11   4    0.28    0.49
   5 -11   4    0.71    0.66
  -5  11  -4    0.97    0.49
  -5 -11  -4    0.83    0.76
  -5 -11  -4    0.00    0.64
   5 -11   5   -0.11    0.61
   5  11   5    0.33    0.50
  -5  11  -5    0.02    0.44
  -5 -11  -5   -0.27    0.71
  -5 -11  -5    0.01    0.46
   5 -11   6   -0.70    0.66
  -5 -11  -6    0.10    0.79
  -5 -11  -6    0.23    0.46
   5 -11   7    0.19    0.80
  -5 -11  -7   -0.82    0.98
   5 -11   8   25.49    1.75
  -5 -11  -8   26.25    2.15
   5 -12 -14   25.17    1.72
  -5 -12  14   26.46    1.60
   5 -12 -13    6.88    1.08
   5  12 -13    6.59    0.82
   5 -12 -13    8.50    1.47
  -5 -12  13    6.98    0.94
   5  12 -12   31.44    1.82
   5 -12 -12   29.35    1.75
   5 -12 -12   29.60    1.71
  -5 -12  12   28.53    1.50
   5  12 -11    0.19    0.50
   5 -12 -11   -0.23    0.68
  -5 -12  11   -0.18    0.47
   5  12 -10   70.69    2.93
   5 -12 -10   70.08    2.84
  -5 -12  10   66.43    2.40
   5 -12  -9   43.83    2.01
   5  12  -9   42.83    1.87
  -5 -12   9   41.12    1.75
   5 -12  -8    8.81    0.96
   5  12  -8   10.12    0.91
  -5 -12   8    9.20    0.65
  -5 -12   8    9.26    0.35
   5 -12  -7   36.60    1.63
   5  12  -7   33.42    1.61
  -5 -12   7   35.48    1.37
   5 -12  -6    0.02    0.45
   5  12  -6   -0.12    0.34
  -5 -12   6    0.24    0.29
  -5 -12   6    0.10    0.39
   5 -12  -5   36.73    1.54
  -5 -12   5   38.76    1.60
  -5 -12   5   38.47    1.23
   5 -12  -4   21.44    1.06
  -5 -12   4   20.71    0.86
  -5 -12   4   24.21    0.73
  -5 -12   4   23.12    0.92
   5 -12  -3    0.41    0.39
  -5 -12   3    0.58    0.46
  -5 -12   3    0.54    0.32
   5 -12  -2   25.61    1.06
  -5 -12   2   25.99    1.10
  -5 -12   2   24.66    1.15
   5 -12  -1   21.42    0.92
  -5 -12   1   20.67    1.03
  -5 -12   1   21.91    1.10
   5 -12   0   87.78    2.69
  -5 -12   0   86.79    2.99
  -5  12   0   77.68    2.69
  -5 -12   0   89.96    3.03
   5 -12   1  316.02    9.45
  -5 -12  -1  325.04   10.11
  -5 -12  -1  313.54   10.04
   5 -12   2  208.49    6.12
   5 -12   2  187.96    6.38
  -5 -12  -2  189.71    6.26
  -5 -12  -2  186.05    6.37
   5 -12   3    2.02    0.80
   5 -12   3    2.93    0.38
  -5 -12  -3    2.33    0.81
  -5 -12  -3    2.36    0.61
   5 -12   4   61.15    2.56
  -5 -12  -4   55.38    2.51
  -5 -12  -4   61.55    2.32
  -5  12  -4   59.11    2.00
   5 -12   5   -0.02    0.73
  -5 -12  -5    0.92    0.88
  -5 -12  -5    0.61    0.56
   5 -12   6   -0.19    0.77
  -5 -12  -6    0.68    0.88
  -5 -12  -6    0.21    0.51
   5 -12   7    1.16    0.86
  -5 -12  -7    0.90    1.13
   5 -13 -14    0.75    0.94
  -5 -13  14    2.01    0.87
   5 -13 -13    6.94    1.14
   5 -13 -13    7.60    1.20
  -5 -13  13    6.57    0.93
   5 -13 -12   29.64    1.73
   5 -13 -12   24.78    1.70
  -5 -13  12   29.35    1.52
   5 -13 -11    3.76    0.95
  -5 -13  11    4.39    0.70
   5  13 -10    1.19    0.45
   5 -13 -10    3.93    0.85
  -5 -13  10    2.19    0.58
   5 -13  -9   12.05    1.08
  -5 -13   9    9.02    0.93
   5 -13  -8   16.00    1.23
  -5 -13   8   15.55    0.98
  -5 -13   8   14.12    0.81
   5 -13  -7    8.16    0.95
  -5 -13   7    9.64    0.79
  -5 -13   7    6.92    0.27
  -5 -13   7    7.44    0.64
   5 -13  -6   31.29    1.49
  -5 -13   6   32.07    1.45
  -5 -13   6   31.73    1.11
  -5 -13   6   32.84    1.03
   5 -13  -5   31.20    1.44
  -5 -13   5   31.85    1.05
  -5 -13   5   30.56    1.38
  -5 -13   5   33.28    1.14
   5 -13  -4   46.29    1.78
  -5 -13   4   48.83    1.39
  -5 -13   4   47.73    1.62
  -5 -13   4   47.84    1.87
   5 -13  -3   -0.15    0.36
  -5 -13   3   -0.02    0.05
  -5 -13   3    0.45    0.38
  -5 -13   3   -0.13    0.25
   5 -13  -2    7.45    0.60
  -5 -13   2    7.70    0.74
  -5 -13   2    7.19    0.60
   5 -13  -1    1.03    0.36
  -5 -13   1    1.12    0.51
  -5 -13   1    0.66    0.54
   5 -13   0  203.43    6.15
  -5 -13   0  208.63    6.63
  -5 -13   0  197.48    6.25
   5 -13   1   14.35    0.69
  -5 -13  -1   10.35    1.00
  -5 -13  -1   14.46    0.99
   5 -13   2   26.67    1.06
   5 -13   2   25.76    1.43
  -5 -13  -2   27.72    1.49
  -5 -13  -2   27.73    1.34
   5 -13   3    1.36    0.76
  -5  13  -3    1.29    0.46
  -5 -13  -3    1.45    0.78
  -5 -13  -3    1.40    0.77
   5 -13   4    5.62    0.95
  -5 -13  -4    4.22    0.98
  -5 -13  -4    3.58    0.73
   5 -13   5    1.71    0.74
  -5 -13  -5    0.81    0.88
  -5 -13  -5   -0.22    0.62
   5 -13   6   -0.03    0.75
  -5 -13  -6    0.21    1.21
  -5 -13  -6    0.32    0.76
   5 -13   7    1.38    0.87
  -5 -13  -7   -0.46    1.00
  -5 -13  -7    0.65    0.88
   5 -14 -14   13.15    1.48
  -5 -14  14   13.60    1.24
   5 -14 -13   14.98    1.60
   5 -14 -13   14.06    1.38
  -5 -14  13   14.50    1.03
  -5 -14  13   16.12    1.19
   5 -14 -12    3.03    0.99
  -5 -14  12    1.82    0.63
  -5 -14  12    2.67    0.69
   5 -14 -11   13.32    1.29
  -5 -14  11   14.08    1.00
  -5 -14  11   11.85    0.88
   5 -14 -10   59.41    2.60
  -5 -14  10   54.32    2.32
  -5 -14  10   54.59    2.30
   5 -14  -9   20.83    1.37
  -5 -14   9   18.57    0.99
  -5 -14   9   18.42    1.16
   5 -14  -8  336.89   10.95
  -5 -14   8  327.31   10.23
  -5 -14   8  327.06   10.51
   5 -14  -7  213.98    7.09
  -5 -14   7  219.16    7.02
  -5 -14   7  212.40    6.50
   5 -14  -6  112.75    3.94
  -5 -14   6  117.60    3.25
  -5 -14   6  119.47    4.04
  -5 -14   6  121.58    3.68
   5 -14  -5   25.23    1.34
  -5 -14   5   26.84    1.01
  -5 -14   5   26.16    1.29
  -5 -14   5   26.17    0.93
   5 -14  -4   25.85    1.24
  -5 -14   4   26.50    1.29
  -5 -14   4   25.71    1.03
  -5 -14   4   27.44    0.87
   5 -14  -3    1.72    0.53
  -5 -14   3    1.89    0.60
  -5 -14   3    2.65    0.38
  -5 -14   3    1.71    0.12
   5 -14  -2   26.27    1.19
  -5 -14   2   26.92    1.11
  -5 -14   2   25.14    1.32
   5 -14  -1    0.32    0.53
  -5 -14   1   -0.01    0.55
  -5 -14   1    0.01    0.51
   5 -14   0    0.93    0.51
  -5 -14   0    0.69    0.56
  -5 -14   0    1.11    0.55
   5 -14   1   64.17    2.09
  -5 -14  -1   64.33    2.45
  -5 -14  -1   60.75    2.36
   5 -14   2    0.03    0.37
   5 -14   2    0.37    0.63
  -5 -14  -2   -0.07    0.64
  -5 -14  -2    1.11    0.53
   5 -14   3    1.39    0.69
  -5 -14  -3    0.01    0.66
  -5 -14  -3   -0.22    0.54
   5 -14   4   31.92    1.81
  -5 -14  -4   36.38    2.02
  -5 -14  -4   32.98    1.62
   5 -14   5    0.47    0.75
  -5 -14  -5    0.21    0.61
  -5 -14  -5    0.02    0.89
   5 -14   6    1.22    0.86
  -5 -14  -6    1.57    0.73
  -5 -14  -6    1.17    1.09
   5 -14   7    1.11    1.03
  -5 -14  -7    2.62    1.27
  -5 -14  -7    3.53    0.84
   5 -15 -13    3.32    1.11
   5 -15 -13    3.07    1.04
  -5 -15  13    1.69    0.80
   5 -15 -12    1.59    0.96
  -5 -15  12    1.52    0.64
  -5 -15  12    1.19    0.95
   5 -15 -11    0.58    0.74
  -5 -15  11   -0.18    0.50
  -5 -15  11    0.36    0.48
   5 -15 -10    0.47    0.78
  -5 -15  10    0.81    0.55
  -5 -15  10    0.04    0.47
   5 -15  -9    5.38    0.93
  -5 -15   9    3.33    0.69
  -5 -15   9    4.75    0.72
   5 -15  -8   52.57    2.32
  -5 -15   8   48.99    1.76
  -5 -15   8   47.54    1.96
   5 -15  -7  138.13    4.84
  -5 -15   7  150.32    5.05
  -5 -15   7  141.62    4.36
   5 -15  -6  116.10    4.02
  -5 -15   6  110.63    3.28
  -5 -15   6   99.34    2.76
  -5 -15   6  112.04    3.84
   5 -15  -5   35.73    1.64
  -5 -15   5   35.17    1.22
  -5 -15   5   35.18    1.58
  -5 -15   5   34.73    1.18
   5 -15  -4   61.97    2.35
  -5 -15   4   61.08    1.76
  -5 -15   4   62.65    2.39
  -5 -15   4   63.64    2.06
   5 -15  -3   44.34    1.73
  -5 -15   3   41.91    1.60
  -5 -15   3   40.61    1.77
  -5 -15   3   39.53    1.06
   5 -15  -2   -0.11    0.39
  -5 -15   2    0.38    0.49
  -5 -15   2   -0.13    0.33
   5 -15  -1   78.75    2.67
  -5 -15   1   79.01    2.75
  -5 -15   1   79.07    2.92
   5 -15   0   74.80    2.49
  -5 -15   0   72.06    2.72
  -5 -15   0   70.35    2.64
   5 -15   1   35.71    1.50
  -5 -15  -1   37.85    1.69
  -5 -15  -1   35.33    1.69
   5 -15   2   74.20    2.37
   5 -15   2   69.60    2.83
  -5 -15  -2   75.49    2.94
  -5 -15  -2   72.42    2.72
   5 -15   3    0.69    0.78
  -5 -15  -3    1.05    0.84
  -5 -15  -3    0.98    0.60
   5 -15   4    0.86    0.77
  -5 -15  -4    0.96    0.86
  -5 -15  -4    0.28    0.64
   5 -15   5    1.24    0.82
  -5 -15  -5    1.09    1.38
  -5 -15  -5    1.15    0.97
   5 -15   6   -0.02    0.81
  -5 -15  -6   -0.69    1.27
  -5 -15  -6    0.70    0.65
   5 -16 -13    2.32    1.08
   5 -16 -13    0.84    1.05
  -5 -16  13    2.61    0.82
   5 -16 -12    6.54    1.26
  -5 -16  12    6.50    1.03
  -5 -16  12    7.64    0.90
   5 -16 -11    0.08    0.80
  -5 -16  11   -0.12    0.69
  -5 -16  11    0.88    0.71
   5 -16 -10    0.45    0.78
  -5 -16  10   -0.11    0.55
  -5 -16  10    0.56    0.46
   5 -16  -9   10.75    1.17
  -5 -16   9   10.11    0.93
  -5 -16   9   10.66    0.74
   5 -16  -8    6.54    0.98
  -5 -16   8    6.71    0.72
  -5 -16   8    5.17    0.83
   5 -16  -7    5.43    0.95
  -5 -16   7    5.87    0.60
  -5 -16   7    6.03    0.77
   5 -16  -6    4.73    0.82
  -5 -16   6    4.89    0.75
  -5 -16   6    3.84    0.47
   5 -16  -5   38.45    1.78
  -5 -16   5   37.25    1.24
  -5 -16   5   37.80    1.27
  -5 -16   5   37.12    1.72
   5 -16  -4    1.64    0.60
  -5 -16   4    1.31    0.60
  -5 -16   4    0.94    0.38
  -5 -16   4    0.97    0.22
   5 -16  -3   22.79    1.47
  -5 -16   3   25.18    1.40
  -5 -16   3   24.54    1.13
   5 -16  -2   39.88    1.86
  -5 -16   2   44.15    1.92
  -5 -16   2   39.02    1.53
   5 -16  -1    7.05    0.64
  -5 -16   1    5.33    0.68
  -5 -16   1    5.58    0.86
   5 -16   0    0.59    0.42
  -5 -16   0   -0.05    0.58
  -5 -16   0    1.23    0.60
   5 -16   1    0.43    0.48
  -5 -16  -1    0.04    0.56
  -5 -16  -1    0.30    0.62
   5 -16   2    1.69    0.53
   5 -16   2    1.66    0.79
  -5 -16  -2    4.62    0.74
  -5 -16  -2    1.57    0.82
   5 -16   3    7.15    1.04
  -5 -16  -3    9.86    0.95
  -5 -16  -3    7.52    1.10
   5 -16   4   22.75    1.52
  -5 -16  -4   21.58    1.40
  -5 -16  -4   22.91    1.67
   5 -16   5    2.59    0.95
  -5 -16  -5    1.95    1.10
  -5 -16  -5    2.10    0.78
   5 -16   6    2.98    1.00
  -5 -16  -6    1.27    1.22
  -5 -16  -6    3.46    0.89
   5 -17 -12    1.28    1.06
  -5 -17  12    3.26    0.75
  -5 -17  12    1.12    0.90
   5 -17 -11    2.73    1.08
  -5 -17  11    4.44    0.68
  -5 -17  11    2.05    0.93
   5 -17 -10   25.42    1.71
  -5 -17  10   23.17    1.32
  -5 -17  10   22.50    1.36
   5 -17  -9    1.24    0.87
  -5 -17   9    0.37    0.59
   5 -17  -8    1.14    0.79
  -5 -17   8    0.45    0.60
  -5 -17   8    0.53    0.53
   5 -17  -7   49.08    2.23
  -5 -17   7   48.55    2.33
  -5 -17   7   48.24    1.78
   5 -17  -6    0.21    0.66
  -5 -17   6    0.25    0.35
  -5 -17   6    0.47    0.56
   5 -17  -5  167.43    5.56
  -5 -17   5  162.78    5.47
  -5 -17   5  159.24    4.73
   5 -17  -4   51.11    2.10
  -5 -17   4   52.58    2.18
  -5 -17   4   48.69    1.70
   5 -17  -3   13.16    0.92
  -5 -17   3   13.63    1.11
  -5 -17   3   13.46    0.71
   5 -17  -2   44.36    2.01
  -5 -17   2   42.67    1.65
  -5 -17   2   41.82    1.87
   5 -17  -1    6.43    0.72
  -5 -17   1    6.30    0.93
  -5 -17   1    6.90    0.91
   5 -17   0    2.34    0.58
  -5 -17   0    4.54    0.80
  -5 -17   0    5.08    0.73
   5 -17   1    2.54    0.65
  -5 -17  -1    3.91    0.99
  -5 -17  -1    2.82    0.77
   5 -17   2    1.00    0.72
  -5 -17  -2    0.07    0.72
  -5 -17  -2    1.03    0.67
   5 -17   3    2.94    0.88
  -5 -17  -3    2.46    0.94
  -5 -17  -3    2.42    0.76
   5 -17   4   -0.25    0.76
  -5 -17  -4   -0.60    0.67
  -5 -17  -4    0.40    0.86
   5 -17   5   -0.25    0.67
  -5 -17  -5    0.19    0.63
   5 -18 -12   -0.06    1.03
  -5 -18  12    1.32    0.86
  -5 -18  12    1.43    0.65
   5 -18 -11    1.47    1.03
  -5 -18  11    1.15    0.65
  -5 -18  11    1.43    0.63
   5 -18 -10    6.88    1.10
  -5 -18  10    3.30    0.80
  -5 -18  10    6.28    0.82
   5 -18  -9    6.59    1.16
  -5 -18   9    6.08    0.67
  -5 -18   9    7.79    0.93
   5 -18  -8   19.82    1.51
  -5 -18   8   23.73    1.56
  -5 -18   8   20.06    1.16
   5 -18  -7   55.03    2.48
  -5 -18   7   60.57    2.48
  -5 -18   7   56.03    2.01
   5 -18  -6   13.34    1.21
  -5 -18   6   13.48    0.77
  -5 -18   6   13.19    1.13
   5 -18  -5   32.98    1.69
  -5 -18   5   35.98    1.70
   5 -18  -4   12.58    0.97
  -5 -18   4    9.69    1.00
   5 -18  -3   23.06    1.56
  -5 -18   3   22.90    1.14
  -5 -18   3   24.36    1.42
   5 -18  -2    1.71    0.84
  -5 -18   2    2.38    0.67
  -5 -18   2    2.30    0.79
   5 -18  -1    7.47    0.78
  -5 -18   1    6.28    0.70
  -5 -18   1    6.03    0.95
  -5 -18   0   14.57    1.12
  -5 -18   0   13.73    1.05
   5 -18   1    0.08    0.58
  -5 -18  -1    0.34    0.61
  -5 -18  -1    0.41    0.66
   5 -18   2    0.86    0.77
  -5 -18  -2    0.30    0.71
  -5 -18  -2    0.67    0.78
   5 -18   3    7.95    1.14
  -5 -18  -3    9.64    1.10
  -5 -18  -3    9.37    1.24
   5 -18   4    7.32    1.10
  -5 -18  -4    4.71    1.23
  -5 -18  -4    5.79    1.03
   5 -19 -11    0.69    1.00
  -5 -19  11    0.13    0.80
  -5 -19  11    0.80    0.62
   5 -19 -10    0.14    0.84
  -5 -19  10    0.98    0.60
  -5 -19  10   -0.07    0.49
   5 -19  -9    0.18    0.84
  -5 -19   9    0.82    0.62
  -5 -19   9   -0.03    0.43
   5 -19  -8    1.01    0.85
  -5 -19   8    0.60    0.65
   5 -19  -7    2.24    0.94
  -5 -19   7    2.91    0.97
   5 -19  -6    6.95    0.98
  -5 -19   6    2.63    0.79
   5 -19  -5    5.03    0.85
  -5 -19   5    3.46    0.83
   5 -19  -4    9.78    0.95
  -5 -19   4    9.72    1.00
   5 -19  -3    0.46    0.52
  -5 -19   3   -0.29    0.60
   5 -19  -2    2.98    0.70
  -5 -19   2    3.98    0.80
  -5 -19   2    3.30    0.76
   5 -19  -1    7.16    0.77
  -5 -19   1    6.85    0.95
  -5 -19   1    7.81    0.97
   5 -19   0    3.15    0.63
  -5 -19   0    3.69    0.73
  -5 -19   0    3.14    0.84
   5 -19   1    0.30    0.47
   5 -19   1   -0.47    0.68
  -5 -19  -1    1.01    0.68
   5 -19   2   33.74    1.90
  -5 -19  -2   37.79    2.23
  -5 -19  -2   30.03    1.79
   5 -19   3   12.64    1.37
  -5 -19  -3   13.55    1.24
  -5 -19  -3   12.89    1.42
   5 -19   4   32.44    1.95
  -5 -19  -4   29.95    2.12
  -5 -19  -4   31.55    1.89
   5 -20 -10    2.04    1.10
  -5 -20  10    3.04    0.79
   5 -20  -9   -0.15    0.90
  -5 -20   9   -0.44    0.63
   5 -20  -8    0.55    0.83
  -5 -20   8   -0.16    0.82
   5 -20  -7    4.14    1.00
  -5 -20   7    2.47    0.84
   5 -20  -6    0.84    0.77
  -5 -20   6    0.12    0.66
   5 -20  -5   -0.66    0.68
  -5 -20   5    0.31    0.63
   5 -20  -4    0.99    0.74
  -5 -20   4    2.99    0.82
   5 -20  -3    1.11    0.66
  -5 -20   3    0.14    0.73
   5 -20  -2   -0.27    0.58
  -5 -20   2   -0.31    0.69
   5 -20  -1    6.10    0.83
  -5 -20   1   13.34    1.08
   5 -20   0    6.01    0.74
  -5 -20   0    3.94    0.98
  -5 -20   0    4.85    0.86
   5 -20   1   17.44    1.30
   5 -20   1   15.66    1.00
  -5 -20  -1   13.46    1.19
  -5 -20  -1   13.76    1.28
   5 -20   2  164.95    6.10
  -5 -20  -2  180.60    6.48
  -5 -20  -2  165.03    6.23
   5 -20   3    2.23    0.94
  -5 -20  -3    1.07    0.86
  -5 -20  -3    1.48    1.38
   5 -21  -9    1.67    1.06
  -5 -21   9    1.93    0.79
   5 -21  -8   -0.21    0.82
  -5 -21   8    0.28    0.65
   5 -21  -7    3.42    1.03
  -5 -21   7    1.11    0.86
   5 -21  -6   -0.61    0.84
  -5 -21   6   -0.71    0.74
   5 -21  -5    1.31    0.81
  -5 -21   5    0.38    0.78
   5 -21  -4    6.36    1.19
  -5 -21   4    3.21    0.91
   5 -21  -3    0.64    0.88
  -5 -21   3    0.49    0.71
   5 -21  -2    7.80    0.89
  -5 -21   2    5.55    1.00
   5 -21  -1   11.35    0.99
  -5 -21   1   11.70    1.21
   5 -21   0    7.29    0.85
  -5 -21   0    6.49    1.07
   5 -21   1   29.82    1.79
  -5 -21  -1   29.64    1.84
  -5 -21  -1   25.53    1.62
   5 -21   2   40.25    2.18
  -5 -21  -2   36.34    2.12
  -5 -21  -2   38.41    2.11
   5 -22  -8   42.70    2.42
  -5 -22   8   37.85    2.07
   5 -22  -7    0.45    0.92
  -5 -22   7    0.36    0.77
   5 -22  -6    0.59    0.87
  -5 -22   6    0.32    0.72
   5 -22  -5    2.16    1.03
  -5 -22   5    5.12    0.98
   5 -22  -4    1.16    0.78
  -5 -22   4    0.10    0.81
   5 -22  -3    1.73    0.80
  -5 -22   3    2.23    0.89
   5 -22  -2    0.09    0.64
  -5 -22   2   -0.64    0.74
   5 -22  -1    0.75    0.69
  -5 -22   1    1.23    0.86
   5 -22   0    5.12    0.83
  -5 -22   0    6.57    1.11
   5 -22   1    0.36    0.76
  -5 -22  -1    0.10    0.84
   5 -23  -6    1.93    1.18
  -5 -23   6    4.44    0.99
   5 -23  -5    1.16    0.95
  -5 -23   5    1.91    0.91
   5 -23  -4    0.65    1.11
  -5 -23   4    0.60    0.80
   5 -23  -3    1.26    1.02
  -5 -23   3    0.05    0.84
   5 -23  -2    2.78    0.80
  -5 -23   2    1.35    0.97
   5 -23  -1    5.56    1.24
  -5 -23   1    8.04    1.18
  -6   0  17   -1.33    1.11
  -6   0  16    3.00    1.16
   6   0 -15   -0.16    0.66
  -6   0  15    0.19    0.80
   6   0 -14    3.98    0.98
  -6   0  14    3.60    1.08
   6   0 -13   -0.25    0.53
  -6   0  13   -0.61    0.82
   6   0 -12  317.62   10.12
  -6   0  12  323.49   10.56
   6   0 -11   -0.02    0.41
  -6   0  11    0.13    0.52
   6   0 -10   78.18    2.69
  -6   0  10   71.85    2.67
   6   0  -9   -0.02    0.44
  -6   0   9   -0.43    0.53
   6   0  -8  111.13    3.59
   6   0  -8  103.44    3.30
  -6   0   8  114.12    3.76
  -6   0   8  110.57    3.54
   6   0  -7   -0.39    0.32
   6   0  -7   -0.23    0.42
  -6   0   7   -0.15    0.49
  -6   0   7    0.22    0.33
   6   0  -6  294.95    8.85
   6   0  -6  299.13    9.03
  -6   0   6  283.44    8.59
   6   0  -5    0.07    0.36
   6   0  -5   -0.00    0.28
  -6   0   5   -0.17    0.30
   6   0  -4  504.71   15.18
  -6   0   4  492.49   14.90
   6   0  -3    0.33    0.29
  -6   0   3   -0.11    0.23
   6   0  -2   10.08    0.52
  -6   0   2    9.21    0.48
   6   0  -1   -0.15    0.19
  -6   0   1    0.05    0.17
   6   0   0   67.07    1.98
   6   0   0   62.72    2.03
  -6   0   0   65.23    1.79
  -6   0   0   69.29    2.04
   6   0   1    0.26    0.33
  -6   0  -1    0.45    0.16
  -6   0  -1    0.07    0.12
   6   0   2   11.63    0.73
  -6   0  -2    9.38    0.31
  -6   0  -2   11.52    0.42
   6   0   3    0.33    0.48
  -6   0  -3   -0.22    0.42
   6   0   4    5.93    0.89
  -6   0  -4    6.76    0.90
   6   0   5   -0.32    0.49
  -6   0  -5   -0.03    0.65
   6   0   6  207.96    6.88
  -6   0  -6  200.53    6.98
   6   0   7    0.52    0.57
  -6   0  -7   -0.65    0.99
   6   0   8    2.42    0.84
  -6   0  -8    3.28    1.29
  -6   1  17    2.39    1.19
  -6  -1  17    1.12    1.25
  -6  -1  16   -1.41    0.96
  -6   1  16    0.60    0.99
   6   1 -15   -0.92    0.61
   6  -1 -15    0.54    0.82
  -6  -1  15   -0.18    0.84
  -6   1  15    0.12    0.91
   6  -1 -14   23.99    1.36
   6   1 -14   22.97    1.27
  -6  -1  14   25.81    1.59
  -6   1  14   23.59    1.77
   6   1 -13    2.85    0.83
   6  -1 -13    3.13    0.85
  -6  -1  13    2.73    0.87
  -6   1  13    0.88    0.92
   6  -1 -12   52.70    2.10
   6   1 -12   54.98    2.11
  -6  -1  12   53.92    2.35
  -6   1  12   54.64    2.35
   6   1 -11    7.68    0.76
   6  -1 -11    7.45    0.77
  -6  -1  11    7.84    0.82
  -6   1  11    8.67    0.95
   6  -1 -10   77.68    2.70
   6   1 -10   78.50    2.73
  -6  -1  10   77.82    2.76
  -6   1  10   81.04    2.95
   6   1  -9    2.06    0.52
   6  -1  -9    2.33    0.56
  -6   1   9    2.64    0.65
  -6  -1   9    1.77    0.62
   6   1  -8  613.97   18.86
   6   1  -8  554.02   17.22
   6  -1  -8  580.71   17.75
  -6  -1   8  590.88   18.18
  -6   1   8  580.90   18.00
  -6   1   8  566.17   17.86
  -6  -1   8  542.62   17.28
   6   1  -7  177.84    5.37
   6   1  -7  182.97    5.66
   6  -1  -7  183.54    5.60
   6  -1  -7  184.97    5.67
  -6  -1   7  183.62    5.60
  -6  -1   7  173.92    5.39
  -6   1   7  171.59    5.33
   6  -1  -6   23.37    1.02
   6  -1  -6   23.33    0.93
   6   1  -6   26.07    1.00
   6   1  -6   21.56    1.05
  -6  -1   6   24.42    1.03
  -6   1   6   22.41    0.85
   6   1  -5   30.74    1.12
   6   1  -5   29.58    1.20
   6  -1  -5   30.09    1.23
  -6  -1   5   29.30    1.14
  -6   1   5   31.56    1.19
   6  -1  -4   29.98    1.17
   6   1  -4   28.99    1.16
  -6  -1   4   28.27    1.06
  -6   1   4   30.26    1.13
   6   1  -3   12.78    0.69
   6  -1  -3   13.62    0.66
  -6   1   3   13.88    0.71
  -6  -1   3   12.20    0.61
   6  -1  -2   13.57    0.62
   6   1  -2   12.42    0.62
  -6  -1   2   13.02    0.68
  -6   1   2   13.43    0.58
   6   1  -1   57.59    1.83
   6  -1  -1   60.03    1.76
  -6   1   1   55.72    1.72
  -6  -1   1   58.47    1.85
   6  -1   0   57.76    1.68
   6   1   0   57.93    1.78
   6   1   0   57.36    1.81
  -6   1   0   57.48    1.57
  -6  -1   0   55.20    1.66
  -6  -1   0   58.46    1.68
  -6   1   0   57.31    1.68
   6  -1   1   14.51    0.50
   6   1   1   14.92    0.71
   6  -1   1   13.76    0.77
  -6  -1  -1   14.43    0.58
  -6  -1  -1   15.62    0.53
  -6   1  -1   14.12    0.51
  -6   1  -1   12.63    0.36
   6   1   2   58.61    1.96
   6  -1   2   58.83    2.05
  -6  -1  -2   56.21    1.55
  -6  -1  -2   56.97    1.67
   6  -1   3    3.05    0.57
   6   1   3    3.16    0.48
  -6  -1  -3    2.41    0.24
  -6  -1  -3    2.60    0.71
  -6  -1  -3    2.32    0.20
   6  -1   4   29.80    1.35
   6   1   4   28.71    1.26
  -6   1  -4   30.20    1.78
  -6  -1  -4   31.51    1.63
   6   1   5   52.94    2.25
   6  -1   5   50.54    2.03
  -6  -1  -5   53.33    2.70
  -6   1  -5   49.59    2.20
   6  -1   6   38.96    1.81
   6   1   6   37.88    1.80
  -6  -1  -6   39.27    1.95
  -6   1  -6   39.85    1.97
   6  -1   7   26.95    1.61
   6   1   7   30.63    1.57
  -6   1  -7   31.47    1.84
  -6  -1  -7   35.06    1.93
   6  -1   8    0.38    0.66
   6   1   8    0.05    0.65
  -6   1  -8   -0.27    0.80
  -6  -1  -8    0.65    0.81
  -6  -2  17   -0.24    0.93
  -6   2  17    0.51    0.98
   6  -2 -16    6.51    0.95
  -6   2  16    3.39    1.31
  -6  -2  16    3.30    1.16
   6   2 -15    5.99    0.99
   6  -2 -15    3.59    1.11
  -6  -2  15    6.80    1.18
  -6   2  15    7.61    1.24
   6   2 -14   17.54    1.37
   6  -2 -14   17.45    1.20
  -6   2  14   16.76    1.48
  -6  -2  14   16.50    1.48
   6   2 -13   28.84    1.41
   6  -2 -13   31.59    1.54
  -6   2  13   28.59    1.77
  -6  -2  13   24.96    1.71
   6   2 -12   50.45    1.96
   6  -2 -12   53.82    2.10
  -6  -2  12   47.32    2.15
  -6   2  12   54.08    2.46
   6   2 -11    7.37    0.69
   6  -2 -11    7.93    0.75
  -6  -2  11    6.16    0.86
  -6   2  11    8.60    0.97
   6   2 -10  172.04    5.38
   6  -2 -10  170.29    5.65
  -6  -2  10  155.42    5.05
  -6   2  10  161.68    5.37
   6  -2  -9  135.96    4.37
   6   2  -9  133.08    4.24
  -6   2   9  135.04    4.43
  -6  -2   9  132.30    4.25
   6   2  -8    4.45    0.40
   6  -2  -8    5.10    0.64
   6   2  -8    5.84    0.61
  -6  -2   8    4.97    0.63
  -6  -2   8    4.17    0.50
  -6   2   8    3.56    0.75
   6  -2  -7   91.37    2.99
   6   2  -7   94.35    2.87
   6   2  -7   95.86    3.11
   6  -2  -7   92.14    2.99
  -6  -2   7   93.61    3.03
  -6  -2   7   93.34    3.02
  -6   2   7   82.58    2.72
  -6   2   7   93.11    2.85
   6   2  -6   29.74    1.11
   6  -2  -6   30.07    1.24
   6   2  -6   30.50    1.24
   6  -2  -6   29.61    1.25
  -6   2   6   27.13    0.99
  -6  -2   6   34.31    1.30
  -6  -2   6   28.38    1.14
  -6   2   6   31.16    1.18
   6  -2  -5   87.46    2.82
   6   2  -5   97.34    3.07
   6   2  -5   97.48    2.87
  -6  -2   5   93.95    2.97
  -6   2   5   97.64    3.01
   6  -2  -4    2.04    0.43
   6   2  -4    2.40    0.46
  -6   2   4    1.56    0.35
  -6  -2   4    2.11    0.38
   6   2  -3   33.91    1.23
   6  -2  -3   33.59    1.16
  -6   2   3   31.00    1.09
  -6  -2   3   32.43    1.16
   6   2  -2  218.19    6.39
   6  -2  -2  218.07    6.27
  -6  -2   2  220.09    6.48
  -6   2   2  210.58    6.18
   6   2  -1  243.40    7.08
   6  -2  -1  245.63    7.01
  -6   2   1  246.55    7.02
  -6  -2   1  252.15    7.43
   6   2   0    8.41    0.55
   6   2   0    7.38    0.47
   6  -2   0    7.71    0.39
  -6  -2   0    7.64    0.50
  -6  -2   0    7.59    0.43
   6  -2   1   41.51    1.17
   6   2   1   40.24    1.37
   6  -2   1   41.45    1.53
  -6  -2  -1   41.82    1.37
  -6  -2  -1   43.82    1.31
   6   2   2    2.17    0.55
   6  -2   2    1.70    0.52
  -6  -2  -2    2.24    0.31
  -6  -2  -2    2.74    0.28
   6   2   3   12.21    0.77
   6  -2   3   15.53    0.93
  -6  -2  -3   12.31    1.10
  -6  -2  -3   13.70    0.56
  -6  -2  -3   13.02    0.57
   6  -2   4  110.26    3.76
   6   2   4  116.31    3.77
  -6  -2  -4  115.12    3.33
  -6  -2  -4  115.18    4.14
  -6   2  -4  115.56    4.01
   6  -2   5   38.92    1.71
   6   2   5   35.68    1.57
  -6  -2  -5   37.42    1.94
  -6   2  -5   39.64    1.87
   6   2   6    3.95    0.73
   6  -2   6    3.55    0.79
  -6  -2  -6    3.24    0.93
  -6   2  -6    2.61    0.90
   6   2   7    4.95    0.82
   6  -2   7    5.33    0.84
  -6   2  -7    3.60    0.95
  -6  -2  -7    1.87    0.99
   6   2   8    2.84    0.84
   6  -2   8    3.62    1.19
  -6  -2  -8    7.19    1.13
  -6   2  -8    3.21    0.99
  -6   3  17    3.01    1.37
  -6  -3  17    5.43    1.31
   6  -3 -16    0.43    0.96
  -6   3  16    1.50    1.04
  -6  -3  16    0.38    0.99
   6   3 -15    3.60    0.72
   6  -3 -15    3.73    0.83
  -6   3  15    5.53    1.16
  -6  -3  15    6.54    1.10
   6   3 -14    7.11    0.78
   6  -3 -14    8.48    1.17
  -6  -3  14    8.42    1.18
  -6   3  14    7.70    1.26
   6   3 -13    0.85    0.53
   6  -3 -13    1.61    0.62
  -6   3  13    0.03    0.87
  -6  -3  13    0.75    0.75
   6   3 -12   15.03    0.95
   6  -3 -12   16.74    1.28
  -6  -3  12   15.59    1.14
  -6   3  12   13.46    1.38
   6   3 -11  101.74    3.40
   6  -3 -11   90.17    3.14
  -6  -3  11  101.71    3.53
  -6   3  11   94.42    3.49
   6  -3 -10  246.33    7.67
   6   3 -10  255.32    7.88
  -6   3  10  207.39    6.83
  -6  -3  10  249.66    7.82
   6   3  -9   50.80    1.88
   6  -3  -9   49.06    1.90
  -6  -3   9   55.21    1.98
  -6   3   9   53.61    2.10
   6   3  -8  220.77    6.67
   6   3  -8  221.98    6.84
   6  -3  -8  218.39    6.79
  -6  -3   8  225.84    6.88
   6  -3  -7   16.42    0.90
   6  -3  -7   17.89    0.89
   6   3  -7   15.35    0.66
   6   3  -7   16.93    0.89
  -6   3   7   16.79    0.81
  -6  -3   7   15.69    0.88
  -6  -3   7   16.34    0.81
   6  -3  -6  105.65    3.40
   6  -3  -6  103.80    3.34
   6   3  -6  103.75    3.02
   6   3  -6  105.33    3.36
  -6  -3   6  109.03    3.44
  -6   3   6  104.53    3.22
  -6  -3   6  105.50    3.32
   6   3  -5   32.73    1.05
   6   3  -5   32.93    1.32
   6  -3  -5   33.02    1.31
  -6  -3   5   32.44    1.12
  -6   3   5   31.48    1.08
   6  -3  -4   16.74    0.83
   6   3  -4   15.78    0.67
   6   3  -4   18.50    0.78
  -6   3   4   16.38    0.69
  -6  -3   4   16.65    0.77
  -6   3   4   17.40    0.75
   6  -3  -3   31.00    1.13
   6   3  -3   31.48    1.20
  -6  -3   3   29.75    1.13
  -6   3   3   31.61    1.09
   6   3  -2  345.55   10.41
   6  -3  -2  357.40   10.54
  -6   3   2  357.34   10.31
  -6  -3   2  354.47   10.63
   6   3  -1  203.74    6.02
   6  -3  -1  212.80    6.10
   6   3  -1  207.94    5.88
  -6   3   1  213.27    5.93
  -6  -3   1  203.87    6.06
  -6  -3   1  207.23    5.91
   6   3   0  486.69   14.53
   6  -3   0  499.72   14.53
   6   3   0  495.65   14.62
  -6  -3   0  487.13   14.27
  -6   3   0  480.18   13.41
  -6  -3   0  497.09   15.09
   6  -3   1    9.34    0.70
   6   3   1   10.32    0.65
   6  -3   1    9.47    0.35
  -6  -3  -1    9.23    0.42
  -6  -3  -1    9.05    0.56
   6  -3   2   30.78    1.35
   6   3   2   28.63    1.22
  -6  -3  -2   30.09    1.03
  -6  -3  -2   29.90    1.10
   6  -3   3    1.40    0.56
   6   3   3    0.39    0.56
  -6  -3  -3    1.17    0.31
  -6  -3  -3    0.72    0.31
  -6  -3  -3    1.04    0.69
   6  -3   4   18.60    1.14
   6   3   4   22.16    1.23
  -6   3  -4   16.38    1.19
  -6  -3  -4   21.15    1.33
  -6  -3  -4   19.10    0.83
   6   3   5    0.38    0.44
   6  -3   5   -0.08    0.52
  -6   3  -5    0.10    0.61
  -6  -3  -5   -0.01    0.66
   6  -3   6   44.52    2.03
   6   3   6   43.76    1.85
  -6   3  -6   42.34    2.42
  -6  -3  -6   40.92    2.14
   6  -3   7    7.33    0.98
   6   3   7    8.23    0.90
  -6  -3  -7    7.95    1.15
  -6   3  -7    7.31    1.01
   6   3   8    2.44    0.86
   6  -3   8    2.65    0.85
  -6   3  -8    2.47    1.16
  -6  -3  -8    2.10    1.04
  -6   4  17    0.17    0.96
  -6  -4  17   -0.03    0.90
   6  -4 -16    6.75    1.08
  -6  -4  16    8.52    1.27
  -6   4  16    9.31    1.40
   6  -4 -15    8.18    1.00
   6   4 -15    6.81    1.01
  -6  -4  15    8.28    1.21
  -6   4  15    8.48    1.31
   6  -4 -14    2.57    0.75
   6   4 -14    2.05    0.64
  -6  -4  14    3.06    0.91
  -6   4  14    2.39    1.02
   6  -4 -13    0.38    0.64
   6   4 -13    1.53    0.54
  -6   4  13    0.11    0.94
  -6  -4  13    0.80    0.74
   6   4 -12    4.41    0.68
   6  -4 -12    3.48    0.74
  -6  -4  12    3.81    0.81
  -6   4  12    4.84    0.98
   6   4 -11   61.52    2.26
   6  -4 -11   67.35    2.50
  -6  -4  11   66.06    2.47
  -6   4  11   65.20    2.65
   6   4 -10   68.28    2.40
   6  -4 -10   65.17    2.36
  -6  -4  10   65.86    2.39
  -6   4  10   68.21    2.66
   6   4  -9   20.07    1.03
   6  -4  -9   21.28    1.11
  -6   4   9   20.83    1.25
  -6  -4   9   19.82    1.02
   6   4  -8   32.33    1.33
   6  -4  -8   33.38    1.40
   6   4  -8   29.99    1.08
  -6  -4   8   32.22    1.26
   6  -4  -7   41.73    1.65
   6   4  -7   42.21    1.60
   6   4  -7   44.93    1.42
  -6  -4   7   42.24    1.50
  -6  -4   7   43.04    1.58
   6  -4  -6   57.15    2.02
   6   4  -6   60.12    2.09
   6   4  -6   58.90    1.76
   6  -4  -6   54.66    1.80
  -6  -4   6   59.10    2.04
  -6  -4   6   58.92    2.01
  -6   4   6   59.61    1.97
   6  -4  -5    8.42    0.50
   6   4  -5    7.17    0.68
   6   4  -5    9.98    0.50
  -6  -4   5    8.58    0.59
  -6   4   5    8.62    0.52
   6   4  -4   80.15    2.28
   6   4  -4   77.92    2.53
   6  -4  -4   78.81    2.50
  -6  -4   4   74.98    2.42
  -6   4   4   78.90    2.37
   6  -4  -3   26.11    1.12
   6   4  -3   24.78    1.07
  -6   4   3   25.70    0.87
  -6  -4   3   24.13    0.98
   6   4  -2   30.30    1.17
   6  -4  -2   31.23    1.08
  -6  -4   2   30.67    1.13
  -6   4   2   30.15    0.97
   6   4  -1   17.13    0.91
   6  -4  -1   19.67    0.78
   6   4  -1   18.62    0.68
  -6  -4   1   19.01    0.83
  -6   4   1   19.57    0.66
  -6  -4   1   20.93    0.84
   6  -4   0   94.93    2.69
   6   4   0   94.73    2.77
  -6  -4   0   93.16    2.72
  -6  -4   0   91.58    2.82
  -6   4   0   86.59    2.28
   6   4   1    0.99    0.26
   6  -4   1    1.10    0.45
   6  -4   1    0.71    0.16
  -6  -4  -1    0.82    0.28
  -6  -4  -1    0.82    0.31
   6  -4   2    3.38    0.63
   6   4   2    3.55    0.49
  -6  -4  -2    3.16    0.29
  -6  -4  -2    2.76    0.44
  -6  -4  -2    4.21    0.60
   6   4   3    4.54    0.63
   6  -4   3    2.91    0.67
  -6  -4  -3    3.04    0.44
  -6  -4  -3    2.35    0.85
  -6  -4  -3    3.89    0.42
   6  -4   4   10.39    0.99
   6   4   4   12.32    0.78
  -6   4  -4   12.24    0.96
  -6  -4  -4    9.00    0.55
  -6  -4  -4   13.13    1.13
   6  -4   5   28.06    1.46
   6   4   5   25.91    1.21
  -6  -4  -5   21.79    1.53
  -6   4  -5   25.53    1.65
   6  -4   6    0.62    0.81
   6   4   6    0.23    0.51
  -6   4  -6    0.10    0.89
  -6  -4  -6   -0.26    0.73
   6  -4   7    1.72    0.79
   6   4   7    1.84    0.74
  -6  -4  -7    3.51    0.97
  -6   4  -7    3.19    0.88
   6   4   8    0.90    0.75
   6  -4   8    1.68    0.81
  -6   4  -8    1.70    0.84
  -6  -4  -8    1.55    1.01
   6  -5 -16   13.05    1.25
  -6  -5  16   13.89    1.43
  -6   5  16   13.22    1.56
   6   5 -15   26.95    1.38
   6  -5 -15   22.36    1.43
  -6  -5  15   23.19    1.67
  -6   5  15   24.53    1.84
   6  -5 -14    3.52    1.17
   6   5 -14    6.42    0.92
  -6  -5  14    5.44    1.03
  -6   5  14    7.45    1.17
   6   5 -13    0.31    0.59
   6  -5 -13   -0.35    0.53
  -6  -5  13   -0.53    0.64
  -6   5  13    0.15    0.43
   6   5 -12   14.19    0.94
   6  -5 -12   14.58    0.98
  -6  -5  12   13.80    1.11
  -6   5  12   13.30    1.26
   6   5 -11    4.67    0.63
   6  -5 -11    3.84    0.75
  -6  -5  11    5.56    0.75
  -6   5  11    3.51    0.93
   6   5 -10    2.14    0.57
   6  -5 -10    3.94    0.64
  -6   5  10    2.08    0.78
  -6  -5  10    2.05    0.59
   6   5  -9   49.90    1.90
   6  -5  -9   54.24    2.08
  -6  -5   9   51.95    1.88
   6  -5  -8   26.07    1.24
   6   5  -8   24.66    0.94
   6   5  -8   27.03    1.23
  -6  -5   8   26.89    1.12
   6  -5  -7    4.33    0.58
   6   5  -7    2.93    0.28
   6   5  -7    4.30    0.56
  -6  -5   7    2.83    0.42
   6  -5  -6    6.34    0.66
   6   5  -6    6.39    0.64
   6   5  -6    5.07    0.40
  -6   5   6    5.13    0.45
  -6  -5   6    5.82    0.55
  -6  -5   6    4.83    0.49
   6   5  -5    4.40    0.31
   6  -5  -5    3.43    0.57
   6   5  -5    4.21    0.60
  -6   5   5    5.80    0.43
  -6  -5   5    5.12    0.47
   6   5  -4   49.81    1.79
   6  -5  -4   48.60    1.71
   6   5  -4   52.19    1.46
  -6   5   4   51.14    1.69
  -6  -5   4   49.36    1.74
   6  -5  -3   14.61    0.76
   6   5  -3   15.58    0.57
   6   5  -3   16.81    0.88
  -6  -5   3   16.78    0.77
  -6   5   3   15.74    0.61
   6   5  -2   81.69    2.20
   6   5  -2   79.33    2.60
   6  -5  -2   80.88    2.46
  -6  -5   2   85.62    2.72
  -6   5   2   81.55    2.36
   6   5  -1   34.94    1.03
   6   5  -1   35.97    1.32
   6  -5  -1   35.20    1.22
  -6  -5   1   33.13    1.37
  -6   5   1   35.08    1.02
  -6  -5   1   35.42    1.22
   6  -5   0    0.31    0.23
   6   5   0    0.27    0.22
  -6  -5   0    0.02    0.37
  -6  -5   0    0.59    0.34
  -6   5   0    0.25    0.08
   6  -5   1   40.77    1.63
   6   5   1   44.01    1.42
   6  -5   1   43.36    1.23
  -6  -5  -1   37.39    1.26
  -6  -5  -1   39.90    1.53
   6  -5   2    8.31    0.74
   6   5   2    5.81    0.59
  -6  -5  -2    7.26    0.54
  -6  -5  -2    6.35    0.60
  -6  -5  -2    7.97    0.85
   6   5   3    4.73    0.49
   6  -5   3    4.91    0.75
  -6  -5  -3    5.18    0.45
  -6  -5  -3    5.18    0.88
  -6  -5  -3    5.41    0.53
   6   5   4   33.85    1.56
   6  -5   4   37.57    1.75
  -6  -5  -4   33.91    1.82
  -6   5  -4   33.27    1.58
  -6  -5  -4   34.77    1.24
   6   5   5    0.50    0.60
   6  -5   5    0.95    0.64
  -6  -5  -5    1.13    0.74
  -6  -5  -5    0.11    0.41
  -6   5  -5   -0.10    0.78
   6  -5   6   11.89    1.05
   6   5   6   11.24    0.82
  -6  -5  -6    9.42    1.18
  -6   5  -6    8.58    0.98
   6  -5   7    1.11    0.72
  -6   5  -7   -0.19    0.97
  -6  -5  -7    0.18    0.84
   6  -5   8    1.19    0.85
   6   5   8    0.53    0.75
  -6   5  -8    2.37    0.85
  -6  -5  -8    0.56    1.40
   6  -6 -16    7.01    1.05
  -6  -6  16    6.85    1.34
  -6   6  16    5.91    1.30
   6   6 -15    0.39    0.74
   6  -6 -15    0.29    0.74
  -6   6  15    1.79    0.93
  -6  -6  15   -0.04    0.78
   6  -6 -14    9.61    1.24
   6   6 -14    7.07    0.77
  -6  -6  14    6.53    0.98
  -6   6  14    7.16    1.28
   6  -6 -13   11.45    0.99
   6   6 -13   12.35    0.87
  -6   6  13   11.65    1.37
  -6  -6  13   11.08    1.12
   6  -6 -12    4.85    0.79
   6   6 -12    5.54    0.70
  -6  -6  12    5.83    0.78
  -6   6  12    5.63    1.10
   6   6 -11    0.05    0.42
   6  -6 -11    0.15    0.50
  -6  -6  11   -0.07    0.50
  -6   6  11   -0.73    0.64
   6   6 -10    2.10    0.57
   6  -6 -10    2.77    0.65
  -6  -6  10    2.97    0.60
   6  -6  -9    0.64    0.48
   6   6  -9    0.16    0.42
  -6  -6   9   -0.02    0.41
   6   6  -8   10.86    0.58
   6  -6  -8   10.47    0.83
   6   6  -8   11.63    0.84
  -6  -6   8   11.61    0.84
   6  -6  -7    1.38    0.54
   6  -6  -7    1.96    0.52
   6   6  -7    1.79    0.54
   6   6  -7    1.80    0.27
  -6  -6   7    1.94    0.46
   6  -6  -6   15.36    0.88
   6   6  -6   16.33    0.58
   6  -6  -6   16.09    0.92
   6   6  -6   16.96    0.93
  -6  -6   6   15.63    0.68
   6   6  -5   13.98    0.84
   6   6  -5   13.08    0.48
   6  -6  -5   12.02    0.75
   6  -6  -5   12.25    0.79
  -6  -6   5   15.03    0.65
  -6   6   5   12.34    0.62
  -6  -6   5   13.47    0.74
   6   6  -4   10.27    0.81
   6   6  -4   10.40    0.38
   6  -6  -4   10.06    0.63
   6  -6  -4    9.23    0.66
  -6   6   4   10.97    0.52
  -6  -6   4   10.68    0.66
   6  -6  -3  164.61    4.82
   6  -6  -3  153.99    4.62
   6   6  -3  148.67    4.68
  -6   6   3  158.42    4.59
  -6  -6   3  150.06    4.68
   6  -6  -2   73.21    2.24
   6   6  -2   71.60    1.83
   6   6  -2   66.09    2.29
  -6  -6   2   68.20    2.18
  -6   6   2   69.46    2.00
  -6  -6   2   66.40    2.24
   6  -6  -1    0.16    0.21
  -6  -6   1   -0.12    0.26
  -6  -6   1   -0.12    0.25
  -6   6   1   -0.07    0.18
   6  -6   0   62.83    1.91
   6   6   0   63.59    1.83
  -6  -6   0   60.40    1.91
  -6   6   0   60.18    1.62
  -6  -6   0   57.69    1.99
   6  -6   1    2.62    0.27
   6   6   1    2.23    0.27
  -6  -6  -1    2.68    0.36
  -6  -6  -1    1.66    0.40
   6  -6   2    2.29    0.63
   6   6   2    3.14    0.34
  -6  -6  -2    3.01    0.37
  -6  -6  -2    3.04    0.76
  -6  -6  -2    3.29    0.52
   6   6   3    0.15    0.40
   6  -6   3    0.17    0.53
  -6  -6  -3    0.36    0.40
  -6  -6  -3   -0.04    0.66
  -6  -6  -3    0.10    0.35
   6   6   4    9.72    0.65
   6  -6   4    8.39    0.97
  -6   6  -4    8.32    0.80
  -6  -6  -4    6.62    1.04
  -6  -6  -4    7.33    0.52
   6  -6   5    1.68    0.71
   6   6   5    2.10    0.67
  -6  -6  -5    1.12    0.50
  -6   6  -5    1.67    0.64
  -6  -6  -5    1.17    0.83
   6  -6   6   33.39    1.73
   6   6   6   32.26    1.52
  -6   6  -6   32.35    1.69
  -6  -6  -6   34.92    1.94
   6  -6   7   81.48    3.31
   6   6   7   83.36    3.24
  -6  -6  -7   87.74    3.72
  -6   6  -7   88.29    3.48
   6   6   8    7.66    1.00
   6  -6   8    7.65    1.11
  -6   6  -8    6.51    1.07
  -6  -6  -8    4.61    1.28
   6  -7 -16    6.88    1.10
  -6   7  16   10.10    1.39
  -6  -7  16   11.28    1.32
   6  -7 -15   11.39    1.16
  -6  -7  15   11.40    1.28
  -6   7  15    9.06    1.47
   6   7 -14    2.17    0.78
   6  -7 -14    1.86    0.77
  -6  -7  14    0.99    0.81
  -6   7  14    2.50    1.04
   6  -7 -13    5.63    0.84
   6   7 -13    5.29    0.73
  -6  -7  13    5.64    0.88
  -6   7  13    3.22    1.10
   6   7 -12   -0.35    0.66
   6  -7 -12    0.39    0.61
  -6   7  12    0.37    0.74
  -6  -7  12    0.34    0.52
   6   7 -11   30.60    1.37
   6  -7 -11   29.63    1.48
  -6  -7  11   28.90    1.34
   6   7 -10   16.94    1.00
   6  -7 -10   16.79    1.07
  -6  -7  10   16.44    0.94
   6   7  -9   64.67    2.42
   6  -7  -9   61.81    2.33
   6  -7  -9   55.93    2.18
  -6  -7   9   59.94    2.04
   6  -7  -8    0.18    0.49
   6  -7  -8    0.16    0.51
   6   7  -8    0.89    0.46
   6   7  -8    0.46    0.24
  -6  -7   8    0.51    0.33
   6  -7  -7   24.47    1.16
   6  -7  -7   22.12    1.17
   6   7  -7   19.55    0.80
   6   7  -7   24.14    1.14
  -6  -7   7   21.50    0.96
   6   7  -6   -0.48    0.48
   6   7  -6    0.67    0.22
   6  -7  -6    0.59    0.47
   6  -7  -6    0.68    0.44
  -6  -7   6    0.62    0.23
   6  -7  -5   21.81    1.00
   6   7  -5   21.89    1.08
   6   7  -5   21.49    0.68
  -6  -7   5   21.67    0.77
  -6   7   5   20.68    0.85
   6   7  -4   63.99    1.69
   6   7  -4   64.21    2.30
   6  -7  -4   63.09    2.19
  -6   7   4   63.20    2.00
   6   7  -3   17.73    0.97
   6  -7  -3   17.72    0.76
   6  -7  -3   21.27    0.92
  -6   7   3   17.42    0.67
   6  -7  -2    5.35    0.49
   6  -7  -2    5.09    0.44
   6   7  -2    3.62    0.60
  -6  -7   2    3.64    0.47
  -6   7   2    4.73    0.35
   6  -7  -1   24.03    0.97
   6   7  -1   21.21    0.61
  -6  -7   1   22.79    0.94
  -6   7   1   21.32    0.73
   6   7   0    4.01    0.27
   6  -7   0    4.42    0.40
  -6   7   0    3.82    0.22
  -6  -7   0    3.04    0.44
   6   7   1    4.50    0.35
   6  -7   1    4.45    0.39
  -6  -7  -1    5.15    0.45
  -6  -7  -1    3.63    0.71
   6  -7   2    1.41    0.14
   6   7   2    1.80    0.41
   6  -7   2    2.87    0.63
  -6  -7  -2    2.49    0.68
  -6  -7  -2    1.30    0.48
   6   7   3    0.24    0.39
   6  -7   3    0.69    0.56
  -6  -7  -3    0.07    0.31
  -6  -7  -3   -0.18    0.65
   6  -7   4   12.61    1.09
   6   7   4   12.10    0.74
  -6  -7  -4   11.27    0.70
  -6   7  -4   12.68    0.90
  -6  -7  -4   13.51    1.22
   6  -7   5    5.02    0.83
   6   7   5    2.84    0.58
  -6   7  -5    4.06    0.68
  -6  -7  -5    3.42    0.97
  -6  -7  -5    2.50    0.63
   6  -7   6   16.85    1.26
   6   7   6   14.26    0.94
  -6   7  -6   15.57    1.35
  -6  -7  -6   15.04    1.39
   6   7   7   66.73    2.78
   6  -7   7   77.25    3.20
  -6  -7  -7   75.29    3.30
  -6   7  -7   71.10    3.19
   6  -7   8   11.59    1.28
  -6  -7  -8   10.71    1.60
   6  -8 -16    5.21    1.51
  -6  -8  16   11.68    1.40
  -6   8  16    9.27    1.47
   6  -8 -15   -0.68    0.73
  -6  -8  15    0.67    0.73
  -6   8  15    1.08    0.89
   6  -8 -14    1.53    0.85
   6   8 -14    3.79    0.68
  -6   8  14    2.66    1.07
  -6  -8  14    2.68    1.12
   6   8 -13    0.22    0.52
   6  -8 -13    0.78    0.66
  -6   8  13    0.05    0.50
  -6  -8  13   -0.04    0.57
   6   8 -12   -0.18    0.49
   6  -8 -12    1.02    0.66
  -6  -8  12    0.21    0.56
   6  -8 -11    9.96    0.96
   6   8 -11   12.35    1.07
  -6  -8  11   11.83    0.90
  -6  -8  11    8.52    0.71
   6   8 -10   24.43    1.39
   6  -8 -10   23.68    1.27
   6  -8 -10   24.89    1.32
  -6  -8  10   22.60    1.10
  -6  -8  10   20.19    0.89
   6   8  -9    2.46    0.61
   6  -8  -9    2.72    0.65
   6  -8  -9    2.35    0.67
  -6  -8   9    2.82    0.48
   6  -8  -8   37.28    1.63
   6  -8  -8   40.38    1.71
   6   8  -8   33.64    1.25
   6   8  -8   36.83    1.55
  -6  -8   8   37.91    1.43
   6  -8  -7   17.74    0.97
   6   8  -7   15.43    0.63
   6   8  -7   17.72    1.05
  -6  -8   7   15.73    0.79
   6  -8  -6   91.21    3.00
   6   8  -6   93.60    2.77
   6   8  -6   94.97    3.20
  -6  -8   6   95.35    2.79
   6   8  -5    0.28    0.16
   6   8  -5    0.20    0.50
   6  -8  -5    0.01    0.44
  -6  -8   5    0.32    0.20
   6   8  -4  147.25    4.73
   6  -8  -4  138.88    4.23
  -6   8   4  139.21    4.27
   6   8  -3   84.09    2.88
   6  -8  -3   85.30    2.64
  -6  -8   3   86.39    2.77
  -6   8   3   82.68    2.59
   6  -8  -2   10.91    0.55
  -6  -8   2   10.91    0.67
  -6   8   2   11.25    0.56
   6  -8  -1   90.42    2.69
   6  -8  -1   84.19    2.70
  -6   8   1   88.26    2.60
  -6  -8   1   89.97    2.82
   6   8   0   15.39    0.53
   6  -8   0   14.68    0.65
  -6  -8   0   13.21    0.73
  -6   8   0   15.26    0.55
   6   8   1    0.21    0.24
   6  -8   1    0.31    0.27
  -6  -8  -1    0.38    0.46
  -6  -8  -1    1.16    0.58
   6  -8   2    0.12    0.16
   6   8   2   -0.20    0.29
   6  -8   2    0.10    0.18
   6  -8   2   -0.00    0.54
  -6  -8  -2    0.33    0.32
  -6  -8  -2    0.39    0.55
   6   8   3    3.37    0.53
   6  -8   3    2.22    0.76
  -6  -8  -3    2.57    0.58
  -6  -8  -3    3.17    0.86
   6  -8   4    4.41    0.91
   6   8   4    4.91    0.70
  -6  -8  -4    6.77    1.02
  -6  -8  -4    6.13    0.70
  -6   8  -4    4.75    0.86
   6   8   5   15.16    1.10
   6  -8   5   13.80    1.22
  -6   8  -5   14.29    1.23
  -6  -8  -5   11.14    1.38
  -6  -8  -5   15.84    1.04
   6  -8   6   29.89    1.67
   6   8   6   20.21    1.22
  -6  -8  -6   27.14    1.76
  -6   8  -6   26.60    1.43
   6  -8   7   20.46    1.48
  -6  -8  -7   19.32    1.76
   6  -9 -16    9.59    1.29
  -6  -9  16    8.96    1.37
   6  -9 -15    3.89    0.95
  -6  -9  15    1.55    0.86
   6   9 -14    1.13    0.67
   6  -9 -14    1.32    0.81
  -6  -9  14    1.74    0.81
   6  -9 -13   36.37    2.19
   6   9 -13   41.07    2.01
  -6  -9  13   37.36    1.81
   6   9 -12    5.63    0.72
   6  -9 -12    4.04    0.89
  -6  -9  12    5.98    0.77
   6   9 -11  105.75    3.66
   6  -9 -11  107.10    3.88
   6  -9 -11  111.95    3.96
  -6  -9  11  106.27    3.81
   6  -9 -10   30.60    1.53
   6   9 -10   28.81    1.42
   6  -9 -10   31.81    1.61
  -6  -9  10   24.55    1.08
  -6  -9  10   30.15    1.29
   6  -9  -9   29.69    1.43
[truncated: 1,675,403 more chars]
