# Supplementary material for: Crystal structures of ethyl 6-(4-methyl­phen­yl)-4-oxo-4H-chromene-2-carboxyl­ate and ethyl 6-(4-fluoro­phen­yl)-4-oxo-4H-chromene-2-carboxyl­ate
Source: Acta Crystallogr E Crystallogr Commun. 2016 Jan 1;72(Pt 1):8–13. doi: 10.1107/S2056989015022781 (PMC4704759; doi:10.1107/S2056989015022781)
Supplement: Supplementary file 2 [file e-72-00008-1sup2.hkl]

data_1                                                                          
_shelx_title ' SU3'                                                             
_shelx_refln_list_code          4                                               
_shelx_F_calc_maximum      313.17                                               
_exptl_crystal_F_000      1296.00                                               
_reflns_d_resolution_high  0.7701                                               
                                                                                
loop_                                                                           
 _space_group_symop_operation_xyz                                               
 'x, y, z'                                                                      
 '-x, y+1/2, -z+1/2'                                                            
 '-x, -y, -z'                                                                   
 'x, -y-1/2, z-1/2'                                                             
                                                                                
_cell_length_a    14.7129                                                       
_cell_length_b    18.9613                                                       
_cell_length_c    11.3031                                                       
_cell_angle_alpha  90.000                                                       
_cell_angle_beta  111.632                                                       
_cell_angle_gamma  90.000                                                       
                                                                                
_shelx_F_squared_multiplier     1.000                                           
                                                                                
loop_                                                                           
 _refln_index_h                                                                 
 _refln_index_k                                                                 
 _refln_index_l                                                                 
 _refln_F_squared_calc                                                          
 _refln_F_squared_meas                                                          
 _refln_F_squared_sigma                                                         
 _refln_observed_status                                                         
   3   0   0         33.93         29.84         3.39 o                         
   5   0   0       3713.35       3612.40        61.73 o                         
   6   0   0       5003.07       4941.11        86.03 o                         
   7   0   0       1512.51       1354.95        26.13 o                         
   8   0   0      31416.08      33344.81      1115.85 o                         
   9   0   0       2699.11       2762.83        90.58 o                         
  10   0   0       3248.46       3390.47       111.87 o                         
  11   0   0       1167.57       1251.72        49.51 o                         
  12   0   0       4583.53       4609.57       155.47 o                         
  13   0   0        648.81        616.31        34.98 o                         
  14   0   0        924.94        926.41        44.95 o                         
  15   0   0         49.96         78.58        20.28 o                         
  16   0   0       1164.65       1051.80        53.06 o                         
  17   0   0        241.88        254.16        27.55 o                         
   2   1   0          7.25          8.15         1.11 o                         
   3   1   0        804.61        784.60        10.38 o                         
   4   1   0      31226.12      29059.06       738.71 o                         
   5   1   0      12608.92      11720.15       280.72 o                         
   6   1   0        446.82        398.14         8.74 o                         
   7   1   0          0.25          0.96         2.23 o                         
   8   1   0       4137.58       4101.69        77.18 o                         
   9   1   0       1595.59       1501.08       102.41 o                         
  10   1   0        879.12        781.84        47.66 o                         
  11   1   0         27.28         34.66         9.79 o                         
  12   1   0        483.54        426.26        68.69 o                         
  13   1   0          9.93         13.57         9.98 o                         
  14   1   0        327.93        311.17        25.77 o                         
  15   1   0         36.33         49.53        13.25 o                         
  16   1   0        958.27        977.10       119.65 o                         
  17   1   0        107.61         94.52        17.06 o                         
   2   2   0        337.06        344.34         4.49 o                         
   3   2   0        549.30        562.32         7.46 o                         
   4   2   0       2596.15       2599.72        28.51 o                         
   5   2   0       1050.74        956.33        10.91 o                         
   6   2   0        521.11        506.61         8.93 o                         
   7   2   0         14.11         15.98         2.89 o                         
   8   2   0       7975.99       7726.09       138.76 o                         
   9   2   0        597.33        586.15        18.62 o                         
  10   2   0         25.29         18.32         7.95 o                         
  11   2   0        266.14        262.71        14.64 o                         
  12   2   0       1676.31       1659.90        45.16 o                         
  13   2   0          0.34          6.86         9.55 o                         
  14   2   0        296.94        307.64        18.16 o                         
  15   2   0          0.04         -0.44         9.62 o                         
  16   2   0        298.21        233.87        20.55 o                         
  17   2   0          0.08          4.90        12.53 o                         
   1   3   0        570.62        507.42         6.74 o                         
   2   3   0         83.28         86.32         2.14 o                         
   3   3   0       2212.15       2144.95        24.61 o                         
   4   3   0       2688.51       2611.22        30.70 o                         
   5   3   0        911.75        905.61        11.81 o                         
   6   3   0       1827.28       1779.58        21.02 o                         
   7   3   0         98.96        100.52        12.27 o                         
   8   3   0       7444.54       7310.36       131.17 o                         
   9   3   0         37.37         27.23         7.41 o                         
  10   3   0        983.30        973.17        26.10 o                         
  11   3   0        214.93        224.08        14.04 o                         
  12   3   0       3875.60       3835.80        92.25 o                         
  13   3   0        124.56        159.66        14.21 o                         
  14   3   0          2.14         11.26        10.69 o                         
  15   3   0          4.76          5.93        11.77 o                         
  16   3   0        521.76        471.14        24.37 o                         
  17   3   0          2.31          5.88        13.08 o                         
   0   4   0       2073.58       2292.01        35.74 o                         
   1   4   0          3.31          2.62         1.66 o                         
   2   4   0       1163.21       1113.04        12.93 o                         
   3   4   0        146.07        145.89         3.70 o                         
   4   4   0         26.15         31.88         2.07 o                         
   5   4   0        497.40        485.78         7.30 o                         
   6   4   0        995.52        985.13        12.42 o                         
   7   4   0        309.68        329.59        11.46 o                         
   8   4   0        994.95        990.71        20.61 o                         
   9   4   0         36.72         36.36         8.00 o                         
  10   4   0          0.25          3.75         6.75 o                         
  11   4   0       1917.97       1992.59        54.67 o                         
  12   4   0        153.18        171.40        13.80 o                         
  13   4   0        326.24        286.35        17.09 o                         
  14   4   0         40.24         48.58        12.66 o                         
  15   4   0       1060.17       1068.86        36.20 o                         
  16   4   0          2.33         -0.22        10.03 o                         
  17   4   0        166.55        153.46        29.49 o                         
   1   5   0        486.24        468.96         9.23 o                         
   2   5   0          3.78          5.17         1.70 o                         
   3   5   0          3.52          5.52         1.38 o                         
   4   5   0        479.52        476.60         6.70 o                         
   5   5   0       1396.04       1387.69        16.15 o                         
   6   5   0         80.73         92.38         4.43 o                         
   7   5   0         54.96         63.61         3.82 o                         
   8   5   0        117.69        150.25         7.51 o                         
   9   5   0         19.53         22.08         4.71 o                         
  10   5   0         18.68         39.88         8.54 o                         
  11   5   0         17.96         22.64         9.08 o                         
  12   5   0        278.14        286.13        13.81 o                         
  13   5   0          5.16         -0.41         8.42 o                         
  14   5   0         70.70         71.90        13.26 o                         
  15   5   0        102.47         77.48        24.93 o                         
  16   5   0          1.25          2.78        11.44 o                         
  17   5   0         39.57         25.37        14.95 o                         
   0   6   0       8653.51       8068.63       138.01 o                         
   1   6   0          8.34          7.53         1.18 o                         
   2   6   0         44.21         41.05         2.17 o                         
   3   6   0          3.74          1.81         1.44 o                         
   4   6   0       1821.02       1671.40        25.48 o                         
   5   6   0          3.19          2.75         1.85 o                         
   6   6   0        262.09        271.75         5.71 o                         
   7   6   0          6.65          2.60         2.60 o                         
   8   6   0         76.72         94.66         5.66 o                         
   9   6   0        124.67        115.47         5.19 o                         
  10   6   0         85.39         80.02         8.57 o                         
  11   6   0         75.54         97.56        11.23 o                         
  12   6   0          8.04         11.56         9.02 o                         
  13   6   0        298.89        331.56        18.04 o                         
  14   6   0         29.34         38.27        12.07 o                         
  15   6   0        178.13        196.50        26.45 o                         
  16   6   0          6.82          1.98        11.57 o                         
  17   6   0        128.67         77.71        17.62 o                         
   1   7   0       1472.76       1445.21        15.83 o                         
   2   7   0         19.84         24.08         1.79 o                         
   3   7   0        238.96        254.27         5.89 o                         
   4   7   0         76.70         75.43         5.73 o                         
   5   7   0         51.42         42.82         2.53 o                         
   6   7   0          3.60          8.30         2.65 o                         
   7   7   0        393.46        412.35         8.92 o                         
   8   7   0        581.98        584.45        11.62 o                         
   9   7   0          8.65          4.94         3.50 o                         
  10   7   0         57.36         69.70        14.03 o                         
  11   7   0         44.98         45.27         8.70 o                         
  12   7   0        532.01        565.77        22.27 o                         
  13   7   0         30.95         33.20        11.10 o                         
  14   7   0         26.05         35.22        13.52 o                         
  15   7   0          0.43          4.61        11.16 o                         
  16   7   0          1.04          1.91        11.47 o                         
  17   7   0         12.73         24.71        14.94 o                         
   0   8   0       2153.93       2112.15        42.96 o                         
   1   8   0        115.67        111.21         3.08 o                         
   2   8   0       1069.56       1086.13        13.30 o                         
   3   8   0        936.32        974.02        17.87 o                         
   4   8   0       1571.98       1643.42        22.59 o                         
   5   8   0         53.56         58.42         3.26 o                         
   6   8   0       1632.87       1585.58        24.71 o                         
   7   8   0        122.81        138.59         5.90 o                         
   8   8   0        201.21        179.46         6.22 o                         
   9   8   0         26.14         16.86         4.05 o                         
  10   8   0        444.15        448.18        18.46 o                         
  11   8   0         25.10         32.36        10.10 o                         
  12   8   0         46.75         43.94        11.47 o                         
  13   8   0          9.92          1.52        13.94 o                         
  14   8   0         84.40        101.35        14.46 o                         
  15   8   0         81.66         61.63        15.15 o                         
  16   8   0         25.31         32.99        14.28 o                         
   1   9   0      29296.59      30914.82       381.07 o                         
   2   9   0        796.00        801.93         9.84 o                         
   3   9   0      16595.54      17155.71       330.27 o                         
   4   9   0         48.56         50.03         3.85 o                         
   5   9   0       7415.51       7715.23       134.52 o                         
   6   9   0        830.77        843.49        20.49 o                         
   7   9   0       1399.50       1476.80        21.79 o                         
   8   9   0        326.77        306.64        14.35 o                         
   9   9   0       1289.73       1254.24        48.88 o                         
  10   9   0         43.43         69.52         7.62 o                         
  11   9   0        181.92        189.78        30.16 o                         
  12   9   0        108.56        118.93        13.26 o                         
  13   9   0        292.57        257.21        18.25 o                         
  14   9   0          0.43          1.00        10.04 o                         
  15   9   0         57.32         55.36        14.63 o                         
  16   9   0          9.48          7.14        13.38 o                         
   0  10   0          1.72         13.10         3.68 o                         
   1  10   0        332.43        331.22         6.60 o                         
   2  10   0        862.47        856.08        12.31 o                         
   3  10   0        393.62        420.59        10.81 o                         
   4  10   0         75.20         65.22         4.11 o                         
   5  10   0       1910.29       1933.50        34.63 o                         
   6  10   0        368.07        383.36        15.32 o                         
   7  10   0         98.06        113.59        10.05 o                         
   8  10   0          1.18          1.66         2.71 o                         
   9  10   0       1959.96       1840.01        82.95 o                         
  10  10   0         37.18         53.69         6.39 o                         
  11  10   0          4.01          6.34         9.08 o                         
  12  10   0        362.84        346.87        18.87 o                         
  13  10   0       1688.89       1568.50        46.34 o                         
  14  10   0          8.67         14.91        12.24 o                         
  15  10   0        107.95        122.21        16.79 o                         
  16  10   0        228.46        189.10        31.09 o                         
   1  11   0         17.32         16.88         3.38 o                         
   2  11   0        139.49        144.45         4.32 o                         
   3  11   0        284.94        301.72         6.60 o                         
   4  11   0          9.13          7.25         2.15 o                         
   5  11   0        209.45        232.62         6.34 o                         
   6  11   0        315.98        318.80         9.23 o                         
   7  11   0        391.13        381.87        15.96 o                         
   8  11   0        118.79        109.31         5.24 o                         
   9  11   0        373.86        362.46        15.33 o                         
  10  11   0         98.13        103.75         7.45 o                         
  11  11   0          0.19         -2.31         8.89 o                         
  12  11   0         22.73         19.61        11.29 o                         
  13  11   0        588.62        605.91        26.01 o                         
  14  11   0        412.93        382.66        22.98 o                         
  15  11   0         80.70         73.93        15.83 o                         
   0  12   0          2.91         -0.01         2.84 o                         
   1  12   0         53.61         65.64         5.24 o                         
   2  12   0        636.93        657.38        10.13 o                         
   3  12   0        380.94        345.69         6.44 o                         
   4  12   0        191.31        177.49         7.67 o                         
   5  12   0        662.49        643.31        13.92 o                         
   6  12   0        633.80        651.36        13.34 o                         
   7  12   0       1836.87       1899.84        36.20 o                         
   8  12   0        198.47        210.34         8.72 o                         
   9  12   0        496.46        482.08        12.69 o                         
  10  12   0         54.12         53.96         7.71 o                         
  11  12   0       1570.90       1632.38        52.64 o                         
  12  12   0          0.92          4.82        10.56 o                         
  13  12   0          1.94         -0.40        10.31 o                         
  14  12   0        121.43        192.19        31.26 o                         
  15  12   0         54.24         45.41        15.41 o                         
   1  13   0         37.37         27.06         4.05 o                         
   2  13   0         65.25         57.49         5.83 o                         
   3  13   0          1.76          0.47         2.00 o                         
   4  13   0         48.10         56.56         4.90 o                         
   5  13   0        537.99        539.45        10.32 o                         
   6  13   0         48.26         62.93         6.79 o                         
   7  13   0        243.32        264.14        18.54 o                         
   8  13   0          7.56          8.14         5.01 o                         
   9  13   0         85.56         86.15         7.32 o                         
  10  13   0        224.72        234.21        10.98 o                         
  11  13   0         17.08         31.72        11.80 o                         
  12  13   0          2.50          3.71        12.20 o                         
  13  13   0         13.33         47.49        19.10 o                         
  14  13   0        494.42        522.06        26.46 o                         
  15  13   0         82.61         63.44        17.26 o                         
   0  14   0         75.97         90.75        10.14 o                         
   1  14   0          0.50         -0.99         3.26 o                         
   2  14   0        152.10        134.84         7.81 o                         
   3  14   0        175.75        166.43         4.62 o                         
   4  14   0         11.95         12.23         2.98 o                         
   5  14   0        455.33        443.08         9.31 o                         
   6  14   0        422.39        416.27        11.88 o                         
   7  14   0         82.02         85.18         5.98 o                         
   8  14   0        122.21        125.80         6.77 o                         
   9  14   0       1349.09       1275.37        25.06 o                         
  10  14   0        144.50        176.04        11.73 o                         
  11  14   0        102.11        105.21        23.91 o                         
  12  14   0         55.73         35.19        13.36 o                         
  13  14   0        249.20        260.15        19.47 o                         
  14  14   0        129.46        143.64        27.80 o                         
   1  15   0         52.48         44.95         8.92 o                         
   2  15   0         82.47         82.68         7.90 o                         
   3  15   0        582.35        545.54        13.04 o                         
   4  15   0        465.40        444.91         9.04 o                         
   5  15   0        588.49        593.59        11.49 o                         
   6  15   0         21.12         29.19         5.55 o                         
   7  15   0         18.68         14.30         4.63 o                         
   8  15   0        334.68        353.97        16.18 o                         
   9  15   0        202.51        188.07        10.51 o                         
  10  15   0        166.60        177.37        10.10 o                         
  11  15   0        340.48        379.01        22.05 o                         
  12  15   0        159.71        148.88        16.96 o                         
  13  15   0          6.75          5.01        12.35 o                         
  14  15   0        616.87        639.68        29.61 o                         
   0  16   0        917.60        867.77        33.46 o                         
   1  16   0          4.69          0.34         3.43 o                         
   2  16   0         31.99         21.59         4.56 o                         
   3  16   0         28.18         36.64         5.08 o                         
   4  16   0        218.47        222.21         7.98 o                         
   5  16   0        668.77        635.52        12.18 o                         
   6  16   0         98.95         95.45         6.77 o                         
   7  16   0          9.45          9.98         8.11 o                         
   8  16   0         69.29        103.90        18.42 o                         
   9  16   0       1262.57       1274.27        36.98 o                         
  10  16   0         15.72          6.82         6.07 o                         
  11  16   0          6.77          6.21         8.72 o                         
  12  16   0        126.15        146.78        14.67 o                         
  13  16   0        147.27        135.29        17.92 o                         
   1  17   0       3378.34       2994.19       121.00 o                         
   2  17   0        138.82        139.49         7.48 o                         
   3  17   0       1372.67       1259.44        25.62 o                         
   4  17   0        331.31        317.18         9.34 o                         
   5  17   0       3056.50       2750.83        50.84 o                         
   6  17   0        197.99        189.92        12.84 o                         
   7  17   0        252.54        243.35        14.11 o                         
   8  17   0         64.14        102.52        11.69 o                         
   9  17   0       1133.39       1084.09        46.64 o                         
  10  17   0         10.51         14.79         8.71 o                         
  11  17   0         55.54         48.88        20.62 o                         
  12  17   0          2.43          5.81         8.07 o                         
   0  18   0       1007.95        965.28        38.02 o                         
   1  18   0         96.50         85.13         9.26 o                         
   2  18   0         29.67         23.79         5.47 o                         
   3  18   0         72.17         69.63         5.56 o                         
   4  18   0        348.17        314.83        14.46 o                         
   5  18   0        634.11        583.63        25.35 o                         
   6  18   0         40.51         26.18         8.96 o                         
   7  18   0         44.49         38.72        17.32 o                         
   8  18   0         26.82         22.76         9.59 o                         
   9  18   0        441.79        430.02        20.25 o                         
  10  18   0          8.33          4.95         9.38 o                         
  11  18   0          2.55         -1.63         6.41 o                         
  12  18   0         68.62         40.16        15.47 o                         
   1  19   0         15.35         19.59         7.88 o                         
   2  19   0         51.48         54.25         5.70 o                         
   3  19   0         35.05         28.01         4.66 o                         
   4  19   0         98.18        111.86        10.27 o                         
   5  19   0         52.62         73.88        13.27 o                         
   6  19   0         32.35         30.08         9.49 o                         
   7  19   0         50.48         75.26        31.09 o                         
   8  19   0         13.57          4.14        11.07 o                         
   9  19   0         93.01         89.18        13.08 o                         
  10  19   0          0.68         -3.89         8.37 o                         
  11  19   0          0.94          3.29         8.72 o                         
   0  20   0          1.18         24.33        11.49 o                         
   1  20   0         23.61         17.09         6.09 o                         
   2  20   0          5.81          4.03         8.00 o                         
   3  20   0         32.42         30.83         9.72 o                         
   4  20   0          9.53          5.68         7.70 o                         
   5  20   0          1.04         -2.64         8.20 o                         
   6  20   0         42.76         49.82        10.45 o                         
   7  20   0          2.52          4.53         8.95 o                         
   8  20   0         56.08         66.66        11.98 o                         
   9  20   0          0.46          0.13         8.59 o                         
  10  20   0         39.09         32.61        10.33 o                         
   1  21   0         31.35         26.89         8.84 o                         
   2  21   0         50.00         84.23        29.66 o                         
   3  21   0          6.17          9.59         8.17 o                         
   4  21   0         60.58         64.71        10.10 o                         
   5  21   0         23.81         14.13         9.49 o                         
   6  21   0          1.46          2.50         9.66 o                         
   7  21   0         26.35         26.32        10.63 o                         
   8  21   0         86.68        108.95        19.26 o                         
   9  21   0          4.13         -7.58        12.29 o                         
   0  22   0          0.02         -4.90        11.49 o                         
   1  22   0          0.18          3.30         8.24 o                         
   2  22   0         73.29         98.03        11.32 o                         
   3  22   0         36.66         94.40        24.67 o                         
   4  22   0          2.84         17.03         9.61 o                         
   5  22   0         77.00         68.85        25.01 o                         
   6  22   0         79.25        127.65        13.50 o                         
   7  22   0         56.82         53.59        31.60 o                         
   1  23   0        256.75        299.06        16.36 o                         
   2  23   0          3.39          3.11         8.59 o                         
   3  23   0        362.75        471.42        31.35 o                         
   4  23   0         26.35         54.04        22.90 o                         
   5  23   0         32.68         26.08        11.11 o                         
   6  23   0        223.95        262.00        22.48 o                         
   0  24   0        710.69        761.30        38.70 o                         
   1  24   0         11.14         12.67        10.04 o                         
   2  24   0         73.21        105.61        12.86 o                         
   3  24   0         91.26        107.19        13.38 o                         
 -18   1   1          0.90         -1.28        12.72 o                         
 -17   1   1          0.73         10.75        12.88 o                         
 -16   1   1       2531.18       2320.16        65.06 o                         
 -15   1   1         60.60         53.78        12.66 o                         
 -14   1   1         89.44         82.79        12.33 o                         
 -13   1   1          2.66          6.24         8.90 o                         
 -12   1   1      10254.15      10194.72       237.06 o                         
 -11   1   1        447.63        468.29        19.94 o                         
 -10   1   1        241.42        249.10        12.79 o                         
  -9   1   1         12.29         20.66         5.58 o                         
  -8   1   1      29590.27      30010.79       500.87 o                         
  -7   1   1       1548.98       1567.95        20.69 o                         
  -6   1   1        491.39        511.64         8.87 o                         
  -5   1   1        371.76        392.86         6.89 o                         
  -4   1   1      52375.29      50975.18       860.77 o                         
  -3   1   1        601.48        636.23        12.77 o                         
  -2   1   1       1936.13       1812.41        24.33 o                         
   1   1   1        718.00        724.92         9.56 o                         
   2   1   1       7919.06       7538.78        72.28 o                         
   3   1   1         61.21         59.78         2.73 o                         
   4   1   1       5954.76       5999.44        62.46 o                         
   5   1   1       1172.32       1220.95        13.81 o                         
   6   1   1       3031.28       3036.51        35.21 o                         
   7   1   1        262.46        264.42         7.68 o                         
   8   1   1        706.07        788.93        22.29 o                         
   9   1   1         22.62         30.55         8.18 o                         
  10   1   1        329.88        354.36        44.44 o                         
  11   1   1        213.61        180.62        38.36 o                         
  12   1   1         24.45         27.29        11.32 o                         
  13   1   1         96.43        102.84        13.98 o                         
  14   1   1         12.86          9.33         8.56 o                         
  15   1   1         26.09         21.37        13.24 o                         
  16   1   1          0.00          3.37        11.77 o                         
  17   1   1         61.46         42.25        16.29 o                         
 -18   2   1          0.04         -4.14        13.27 o                         
 -17   2   1        797.59        806.05        32.67 o                         
 -16   2   1       1694.65       1625.35        49.33 o                         
 -15   2   1         57.81         64.22        12.66 o                         
 -14   2   1         18.93         25.27        10.69 o                         
 -13   2   1        988.28       1002.45        31.84 o                         
 -12   2   1       1490.37       1471.11        40.26 o                         
 -11   2   1          8.67         14.40         9.97 o                         
 -10   2   1        634.92        637.27        19.95 o                         
  -9   2   1       1932.40       1941.80        47.54 o                         
  -8   2   1        121.92        129.04         5.23 o                         
  -7   2   1         40.28         54.26         6.26 o                         
  -6   2   1       1652.80       1601.66        27.50 o                         
  -5   2   1       3269.11       3218.63        42.09 o                         
  -4   2   1       2088.24       2016.36        23.77 o                         
  -3   2   1          0.26          1.29         1.60 o                         
  -2   2   1        668.49        620.46         8.95 o                         
   1   2   1       2348.90       2243.50        21.45 o                         
   2   2   1        404.12        386.45         4.81 o                         
   3   2   1         83.36         75.83         2.30 o                         
   4   2   1        213.75        241.98         5.02 o                         
   5   2   1        161.12        152.96         4.65 o                         
   6   2   1       1616.20       1554.30        17.57 o                         
   7   2   1        183.65        171.39         6.20 o                         
   8   2   1        197.14        205.01         8.78 o                         
   9   2   1        157.62        175.64        10.81 o                         
  10   2   1       1089.08       1138.89        71.74 o                         
  11   2   1        404.52        373.30        22.81 o                         
  12   2   1         71.19         71.68        12.76 o                         
  13   2   1         87.94         76.87        13.06 o                         
  14   2   1        567.34        533.14        26.95 o                         
  15   2   1        579.59        550.08        25.63 o                         
  16   2   1          2.50          2.33        11.95 o                         
  17   2   1          1.55          0.37        11.53 o                         
 -18   3   1          0.06         -1.61        12.43 o                         
 -17   3   1         28.54          8.64        13.20 o                         
 -16   3   1        308.59        284.07        19.92 o                         
 -15   3   1        146.58        178.64        15.95 o                         
 -14   3   1         18.43         15.36        10.81 o                         
 -13   3   1         43.60         69.37        11.08 o                         
 -12   3   1        416.59        422.10        32.36 o                         
 -11   3   1        183.50        195.79        12.48 o                         
 -10   3   1        100.46        119.56         9.86 o                         
  -9   3   1        158.60        152.67         9.06 o                         
  -8   3   1       1575.95       1502.51        28.35 o                         
  -7   3   1         64.57         80.06         3.58 o                         
  -6   3   1        522.41        548.64         8.76 o                         
  -5   3   1        148.94        140.88         4.33 o                         
  -4   3   1       5043.21       4871.25        62.56 o                         
  -3   3   1       3630.50       3590.16        44.71 o                         
  -2   3   1       1595.87       1469.31        20.58 o                         
  -1   3   1        556.52        517.84         7.38 o                         
   0   3   1       5299.52       4926.11        51.45 o                         
   1   3   1       2655.03       2606.92        25.43 o                         
   2   3   1         12.00         14.80         1.58 o                         
   3   3   1       1386.74       1341.42        16.05 o                         
   4   3   1          7.24         10.08         2.03 o                         
   5   3   1          0.83          0.34         1.41 o                         
   6   3   1        280.88        277.39         5.24 o                         
   7   3   1        920.28        923.14        16.64 o                         
   8   3   1         77.38         78.49         6.83 o                         
   9   3   1          5.37          6.61         5.34 o                         
  10   3   1          1.96         10.71         7.69 o                         
  11   3   1        472.77        495.89        39.88 o                         
  12   3   1          0.25          7.04         9.80 o                         
  13   3   1         66.99         83.65        12.93 o                         
  14   3   1          7.46          5.32        10.44 o                         
  15   3   1        219.55        214.09        18.81 o                         
  16   3   1          6.82         -1.24        11.04 o                         
  17   3   1         73.84         66.82        17.97 o                         
 -17   4   1          0.46         -5.66        12.31 o                         
 -16   4   1        116.83        118.02        28.39 o                         
 -15   4   1         20.29         21.90        11.76 o                         
 -14   4   1          1.25          5.42        11.74 o                         
 -13   4   1         30.58         35.65        10.46 o                         
 -12   4   1        373.69        409.66        21.63 o                         
 -11   4   1        186.52        209.86        19.77 o                         
 -10   4   1        106.28         85.78         9.35 o                         
  -9   4   1          5.85          7.30         3.80 o                         
  -8   4   1          4.51          5.74         3.23 o                         
  -7   4   1        846.06        865.46        14.68 o                         
  -6   4   1        153.47        148.47         5.99 o                         
  -5   4   1        135.02        145.95         3.86 o                         
  -4   4   1       3238.63       3061.10        39.69 o                         
  -3   4   1        228.24        204.47         3.21 o                         
  -2   4   1        516.87        499.37         9.61 o                         
  -1   4   1        109.37        101.65         2.97 o                         
   0   4   1       5722.96       5500.70        77.33 o                         
   1   4   1        221.15        224.86         3.45 o                         
   2   4   1       2444.14       2402.36        40.22 o                         
   3   4   1        109.55         95.54         2.61 o                         
   4   4   1       1353.13       1387.22        15.01 o                         
   5   4   1        248.37        272.86         4.91 o                         
   6   4   1        743.51        726.09        11.66 o                         
   7   4   1        124.61        129.39         5.33 o                         
   8   4   1        112.84        129.25        12.14 o                         
   9   4   1         99.42         93.45         7.47 o                         
  10   4   1        115.39        115.37        24.25 o                         
  11   4   1         73.95        102.33        11.80 o                         
  12   4   1          2.40         -1.61         8.72 o                         
  13   4   1        112.16        127.51        14.28 o                         
  14   4   1         15.54         23.03        12.01 o                         
  15   4   1        267.79        269.29        19.66 o                         
  16   4   1         12.23          5.22        12.36 o                         
 -17   5   1         36.70         26.09        14.16 o                         
 -16   5   1         53.51         52.11        14.28 o                         
 -15   5   1        208.74        209.01        32.95 o                         
 -14   5   1         96.62         95.69        19.77 o                         
 -13   5   1         30.61         35.49        10.33 o                         
 -12   5   1         91.01        134.18        12.31 o                         
 -11   5   1        689.26        742.62        23.77 o                         
 -10   5   1          7.99          8.32         4.68 o                         
  -9   5   1         23.79         27.09         4.74 o                         
  -8   5   1       1507.64       1470.69        27.48 o                         
  -7   5   1        944.23        917.52        15.68 o                         
  -6   5   1         79.88         80.99         6.21 o                         
  -5   5   1        269.83        272.79         4.49 o                         
  -4   5   1        922.60        917.58        11.22 o                         
  -3   5   1        549.54        560.35         9.50 o                         
  -2   5   1         35.62         31.24         1.78 o                         
  -1   5   1         16.56         20.11         2.96 o                         
   0   5   1          1.58          4.20         1.43 o                         
   1   5   1        247.72        232.86         4.39 o                         
   2   5   1          8.62          9.53         1.69 o                         
   3   5   1        404.35        463.30         6.26 o                         
   4   5   1        586.57        553.05         8.63 o                         
   5   5   1         18.49         14.49         2.16 o                         
   6   5   1         39.54         56.95         7.00 o                         
   7   5   1        371.74        375.31        10.27 o                         
   8   5   1        306.87        326.56        10.83 o                         
   9   5   1        117.54        125.22         7.82 o                         
  10   5   1          2.88         10.71         6.83 o                         
  11   5   1        927.93        944.42        29.08 o                         
  12   5   1          1.70          2.28         9.02 o                         
  13   5   1          0.15         -3.37         9.79 o                         
  14   5   1          0.93         -1.61         9.68 o                         
  15   5   1        110.74        116.18        16.06 o                         
  16   5   1         38.54         43.25        14.34 o                         
 -17   6   1          2.46         -6.30        12.89 o                         
 -16   6   1        101.23         79.08        37.18 o                         
 -15   6   1        175.34        163.58        16.00 o                         
 -14   6   1          0.15         -1.68         9.19 o                         
 -13   6   1         18.63         26.69        10.51 o                         
 -12   6   1        621.07        621.67        36.67 o                         
 -11   6   1        136.34        134.53        11.65 o                         
 -10   6   1          4.66          5.56         4.22 o                         
  -9   6   1         32.30         25.55         6.30 o                         
  -8   6   1        517.29        461.37        11.71 o                         
  -7   6   1          0.49          0.27         2.45 o                         
  -6   6   1        251.25        223.79         5.95 o                         
  -5   6   1          5.89         10.22         1.93 o                         
  -4   6   1        313.69        279.87         7.18 o                         
  -3   6   1          2.34          2.99         1.18 o                         
  -2   6   1        582.00        593.97        10.94 o                         
  -1   6   1        106.65         87.42         2.51 o                         
   0   6   1       2598.26       2440.91        57.49 o                         
   1   6   1         21.94         31.47         2.17 o                         
   2   6   1         72.11         78.63         2.70 o                         
   3   6   1       1115.40       1091.59        14.65 o                         
   4   6   1        272.17        257.06         5.73 o                         
   5   6   1        939.93        879.46        11.28 o                         
   6   6   1         25.81         30.43         3.14 o                         
   7   6   1       2032.28       2015.54        55.96 o                         
   8   6   1         43.51         33.16         5.52 o                         
   9   6   1        233.70        215.65        22.31 o                         
  10   6   1          6.86         14.21         6.11 o                         
  11   6   1        126.14        134.01        12.73 o                         
  12   6   1        197.04        200.40        33.21 o                         
  13   6   1         29.57         22.94        10.97 o                         
  14   6   1         17.08         17.83        12.17 o                         
  15   6   1         74.72         54.20        15.12 o                         
  16   6   1        116.59        137.07        36.59 o                         
 -17   7   1          4.29          1.95        14.11 o                         
 -16   7   1         63.00         48.25        14.70 o                         
 -15   7   1        583.58        563.80        25.39 o                         
 -14   7   1         21.48         16.83        11.17 o                         
 -13   7   1          1.23          0.07         7.45 o                         
 -12   7   1        252.87        251.49        28.39 o                         
 -11   7   1        874.18        901.78        26.21 o                         
 -10   7   1          5.52         -0.23         3.68 o                         
  -9   7   1        133.65        147.74         9.39 o                         
  -8   7   1        737.73        741.39        15.25 o                         
  -7   7   1        747.02        803.83        12.45 o                         
  -6   7   1        388.92        362.93         6.35 o                         
  -5   7   1        353.50        340.74        10.42 o                         
  -4   7   1          2.39          5.15         1.97 o                         
  -3   7   1        226.56        205.59         3.89 o                         
  -2   7   1        268.48        287.78         5.31 o                         
  -1   7   1         44.45         57.00         2.55 o                         
   0   7   1        281.18        241.93         3.56 o                         
   1   7   1        311.84        341.22         5.61 o                         
   2   7   1        806.58        796.05        10.54 o                         
   3   7   1        215.80        224.47         4.44 o                         
   4   7   1         58.92         62.17         4.61 o                         
   5   7   1         11.62         10.08         2.81 o                         
   6   7   1        374.70        371.80        12.98 o                         
   7   7   1         93.46        109.17         5.04 o                         
   8   7   1        123.59        126.67         8.83 o                         
   9   7   1         68.94         82.70         7.13 o                         
  10   7   1         11.96          3.09         5.06 o                         
  11   7   1        451.63        488.49        15.34 o                         
  12   7   1         34.40         25.17        10.63 o                         
  13   7   1        118.49        102.70        17.07 o                         
  14   7   1         58.54         44.92        12.95 o                         
  15   7   1        109.32         98.87        16.01 o                         
  16   7   1          8.78         17.67        13.69 o                         
 -17   8   1        120.81         68.66        17.50 o                         
 -16   8   1          3.57         -3.10        11.99 o                         
 -15   8   1        642.29        571.05        98.86 o                         
 -14   8   1        147.41        155.95        32.62 o                         
 -13   8   1        169.32        156.68        14.87 o                         
 -12   8   1         87.20        108.20        12.24 o                         
 -11   8   1       1731.92       1578.42       178.45 o                         
 -10   8   1        236.86        218.97        10.39 o                         
  -9   8   1         36.10         35.70         6.40 o                         
  -8   8   1       1562.49       1557.41        59.19 o                         
  -7   8   1       5775.52       5890.70       133.09 o                         
  -6   8   1          3.95          4.11         1.97 o                         
  -5   8   1          0.11          1.40         2.26 o                         
  -4   8   1       8255.51       8024.44       160.79 o                         
  -3   8   1       7348.45       7857.23       160.24 o                         
  -2   8   1       2150.62       2241.79        29.39 o                         
  -1   8   1         51.95         82.93         3.20 o                         
   0   8   1       7497.97       7586.47       100.39 o                         
   1   8   1        221.39        335.61         6.73 o                         
   2   8   1        350.60        331.55         6.30 o                         
   3   8   1        570.55        630.67         9.77 o                         
   4   8   1       2450.97       2411.05        32.43 o                         
   5   8   1        152.39        126.29         6.44 o                         
   6   8   1        275.78        275.76        10.49 o                         
   7   8   1        412.20        433.42         8.68 o                         
   8   8   1        389.39        356.77        19.75 o                         
   9   8   1          3.09         -0.04         7.12 o                         
  10   8   1         94.78         94.50         8.06 o                         
  11   8   1          0.95          0.17         5.39 o                         
  12   8   1        157.20        161.15        25.18 o                         
  13   8   1         32.92         34.59        12.36 o                         
  14   8   1         10.41         13.67        11.73 o                         
  15   8   1        101.09         89.27        16.13 o                         
  16   8   1         54.69         41.02        17.93 o                         
 -16   9   1          4.32          6.45        12.30 o                         
 -15   9   1         26.10         16.92        15.89 o                         
 -14   9   1        385.30        390.53        21.15 o                         
 -13   9   1        267.04        287.10        17.80 o                         
 -12   9   1         12.14         21.20        10.49 o                         
 -11   9   1         48.48         53.78        11.03 o                         
 -10   9   1       1142.14       1066.41        30.14 o                         
  -9   9   1       1008.18        945.72        31.06 o                         
  -8   9   1        155.44        152.89         9.78 o                         
  -7   9   1          3.22          5.52         2.30 o                         
  -6   9   1       1932.97       1957.55        49.16 o                         
  -5   9   1       1591.32       1619.27        37.44 o                         
  -4   9   1       4650.08       4893.10        71.35 o                         
  -3   9   1       4116.68       4037.04        48.24 o                         
  -2   9   1         94.05        121.77         3.60 o                         
  -1   9   1        672.64        663.06         9.07 o                         
   0   9   1      13485.76      14840.94       186.21 o                         
   1   9   1      11408.15      11737.46       161.08 o                         
   2   9   1       6027.00       6203.11        75.79 o                         
   3   9   1        373.89        366.75         6.93 o                         
   4   9   1       4632.88       4820.42        83.19 o                         
   5   9   1       2917.83       2888.16        43.73 o                         
   6   9   1       1772.67       1757.27        45.39 o                         
   7   9   1        610.49        567.66        17.96 o                         
   8   9   1        290.60        274.15        17.16 o                         
   9   9   1        314.29        333.01        13.08 o                         
  10   9   1         15.21         20.31         6.19 o                         
  11   9   1        637.21        633.24        22.15 o                         
  12   9   1          5.09          6.71         9.85 o                         
  13   9   1        102.12        106.49        18.76 o                         
  14   9   1         17.45         13.15        14.62 o                         
  15   9   1        264.92        235.28        19.12 o                         
  16   9   1        107.75         92.44        24.33 o                         
 -16  10   1         63.42         49.55        15.59 o                         
 -15  10   1        110.09        136.87        16.66 o                         
 -14  10   1        606.07        595.37        26.11 o                         
 -13  10   1        174.44        197.86        14.36 o                         
 -12  10   1        327.20        335.78        19.69 o                         
 -11  10   1        721.04        765.01        26.12 o                         
 -10  10   1       1063.82       1032.53        69.23 o                         
  -9  10   1        591.57        577.30        28.83 o                         
  -8  10   1         74.80         95.40         7.22 o                         
  -7  10   1        285.96        310.45         9.00 o                         
  -6  10   1        276.47        279.82         7.69 o                         
  -5  10   1        771.56        803.06        14.22 o                         
  -4  10   1        356.84        365.05        15.18 o                         
  -3  10   1        209.12        188.27         4.24 o                         
  -2  10   1        197.92        232.78         4.98 o                         
  -1  10   1         18.49         19.95         2.45 o                         
   0  10   1        118.47        127.16         4.18 o                         
   1  10   1          0.20          0.42         2.20 o                         
   2  10   1        657.77        680.12        11.68 o                         
   3  10   1       1877.06       1887.57        27.69 o                         
   4  10   1        194.67        203.20         6.86 o                         
   5  10   1        513.50        558.69        13.24 o                         
   6  10   1       1816.19       1793.92        45.05 o                         
   7  10   1       1253.03       1171.09        31.93 o                         
   8  10   1         18.02         19.02         5.46 o                         
   9  10   1         70.92         83.29         7.83 o                         
  10  10   1        370.16        385.42        15.23 o                         
  11  10   1         31.66         22.72         8.27 o                         
  12  10   1        354.26        400.36        20.90 o                         
  13  10   1         42.80         54.55        13.62 o                         
  14  10   1          0.00         -1.68        11.28 o                         
  15  10   1        116.05        141.47        40.73 o                         
 -16  11   1         45.41         27.79        15.47 o                         
 -15  11   1        187.02        189.75        26.70 o                         
 -14  11   1         29.97         37.94        13.68 o                         
 -13  11   1         45.05         48.74        17.15 o                         
 -12  11   1          0.93         -0.48         8.90 o                         
 -11  11   1          7.58         12.20        11.24 o                         
 -10  11   1        464.20        498.04        22.39 o                         
  -9  11   1         76.13         75.55         7.87 o                         
  -8  11   1        170.51        171.92         9.00 o                         
  -7  11   1        981.39       1003.93        40.44 o                         
  -6  11   1       1244.56       1287.44        21.20 o                         
  -5  11   1        148.37        151.21         6.01 o                         
  -4  11   1         19.18         18.26         2.60 o                         
  -3  11   1       2255.66       2241.38        32.76 o                         
  -2  11   1        172.86        188.49         5.23 o                         
  -1  11   1        206.75        198.68         7.51 o                         
   0  11   1        158.11        137.14         5.75 o                         
   1  11   1        792.54        771.49        15.40 o                         
   2  11   1        265.61        253.28         6.30 o                         
   3  11   1        675.11        614.04         9.41 o                         
   4  11   1        937.45        931.21        21.13 o                         
   5  11   1        664.88        653.96        27.57 o                         
   6  11   1          8.15          2.03         4.13 o                         
   7  11   1          3.62          4.99         3.35 o                         
   8  11   1       2417.27       2444.36        44.22 o                         
   9  11   1        751.84        785.83        19.96 o                         
  10  11   1         77.35         87.07         8.99 o                         
  11  11   1        272.37        249.62        12.58 o                         
  12  11   1        460.68        497.65        23.90 o                         
  13  11   1        341.71        344.56        20.61 o                         
  14  11   1          0.13          6.35        11.88 o                         
  15  11   1        192.57        201.15        24.84 o                         
 -15  12   1         21.31         10.98        14.18 o                         
 -14  12   1        762.43        738.75        30.13 o                         
 -13  12   1         97.86        122.18        15.47 o                         
 -12  12   1       1520.62       1517.75        49.09 o                         
 -11  12   1          0.66         -7.37         7.37 o                         
 -10  12   1       1377.56       1359.65        38.54 o                         
  -9  12   1        205.27        214.68        11.15 o                         
  -8  12   1        755.30        743.43        16.87 o                         
  -7  12   1         12.30         11.13         3.31 o                         
  -6  12   1        291.38        288.17         8.01 o                         
  -5  12   1        374.26        383.65        12.63 o                         
  -4  12   1          6.44          6.03         2.63 o                         
  -3  12   1        256.23        343.95         6.36 o                         
  -2  12   1        105.09        106.93         5.94 o                         
  -1  12   1          8.46         18.75         3.01 o                         
   0  12   1         20.03         22.12         3.85 o                         
   1  12   1        217.71        288.28         8.10 o                         
   2  12   1         18.61         17.47         3.00 o                         
   3  12   1         94.20         90.51         5.93 o                         
   4  12   1        122.53        130.16         3.81 o                         
   5  12   1          0.03          1.17         2.98 o                         
   6  12   1        274.34        284.25         9.53 o                         
   7  12   1        162.95        165.42         9.39 o                         
   8  12   1       2035.06       2096.67        51.95 o                         
   9  12   1         14.46          9.53         5.74 o                         
  10  12   1        248.76        258.05        11.12 o                         
  11  12   1         19.43         23.85         7.30 o                         
  12  12   1       2604.85       2721.68        73.72 o                         
  13  12   1        361.60        377.12        22.05 o                         
  14  12   1         49.37         39.76        15.04 o                         
 -15  13   1         53.94         25.26        15.06 o                         
 -14  13   1         43.83         54.88        14.96 o                         
 -13  13   1        686.77        699.88        28.35 o                         
 -12  13   1         74.09         73.45        19.18 o                         
 -11  13   1        428.77        430.90        24.59 o                         
 -10  13   1        248.94        259.51        16.60 o                         
  -9  13   1        187.32        221.32        11.43 o                         
  -8  13   1        380.51        362.99         9.46 o                         
  -7  13   1        651.51        635.22        14.08 o                         
  -6  13   1       1202.02       1237.92        40.20 o                         
  -5  13   1        804.05        808.54        13.80 o                         
  -4  13   1         28.92         33.32         2.91 o                         
  -3  13   1       1050.46        973.48        15.00 o                         
  -2  13   1        189.91        196.22         5.36 o                         
  -1  13   1        529.81        497.01        18.72 o                         
   0  13   1         24.03         13.31         3.90 o                         
   1  13   1       1637.84       1591.85        29.39 o                         
   2  13   1        288.42        260.49         8.24 o                         
   3  13   1        463.50        472.79        11.49 o                         
   4  13   1        817.13        785.63        14.10 o                         
   5  13   1        557.68        542.76        10.32 o                         
   6  13   1        391.95        370.70        19.51 o                         
   7  13   1       1093.38       1092.69        23.52 o                         
   8  13   1       1390.63       1390.77        29.83 o                         
   9  13   1         48.82         48.17         8.66 o                         
  10  13   1         48.51         50.56         8.57 o                         
  11  13   1       1020.54       1014.39        33.82 o                         
  12  13   1          0.31          8.79        16.56 o                         
  13  13   1        353.16        353.03        21.98 o                         
  14  13   1          0.24          7.49        13.69 o                         
 -15  14   1         80.52         75.63        22.56 o                         
 -14  14   1       1179.70       1131.63        77.06 o                         
 -13  14   1         98.19        110.02        16.43 o                         
 -12  14   1       1175.83       1332.28        41.26 o                         
 -11  14   1        143.75        145.75        15.03 o                         
 -10  14   1       2725.06       2782.15        58.05 o                         
  -9  14   1        410.01        427.76        15.05 o                         
  -8  14   1        714.43        694.72        24.94 o                         
  -7  14   1        148.37        137.50        15.83 o                         
  -6  14   1        869.86        844.23        14.77 o                         
  -5  14   1        442.47        448.55         9.01 o                         
  -4  14   1         12.22         24.73         8.09 o                         
  -3  14   1         78.97         77.16         4.51 o                         
  -2  14   1          7.91          8.93         4.41 o                         
  -1  14   1         24.64         27.69         3.54 o                         
   0  14   1        203.56        205.44         9.30 o                         
   1  14   1        167.07        142.00         5.31 o                         
   2  14   1          2.54         12.33         3.63 o                         
   3  14   1         81.69         82.15         5.16 o                         
   4  14   1        299.44        276.09        12.12 o                         
   5  14   1       2083.02       1994.25        31.16 o                         
   6  14   1        340.32        350.06         9.83 o                         
   7  14   1        147.06        148.31        10.78 o                         
   8  14   1       1746.17       1805.70        36.95 o                         
   9  14   1       2021.20       2085.52        44.66 o                         
  10  14   1        475.44        517.33        22.75 o                         
  11  14   1        171.40        198.12        17.18 o                         
  12  14   1       1467.60       1497.62        63.46 o                         
  13  14   1        737.92        747.32        30.88 o                         
  14  14   1        288.72        260.24        51.96 o                         
 -14  15   1          4.98         -1.23        11.57 o                         
 -13  15   1         66.23         65.78        21.29 o                         
 -12  15   1         69.88         83.80        17.58 o                         
 -11  15   1        289.87        302.35        14.60 o                         
 -10  15   1        261.13        275.81        11.61 o                         
  -9  15   1         48.13         59.46        25.10 o                         
  -8  15   1        138.48        143.53        11.23 o                         
  -7  15   1         45.59         45.90         3.97 o                         
  -6  15   1       1503.12       1429.96        23.42 o                         
  -5  15   1       1079.72       1051.68        17.67 o                         
  -4  15   1         20.44          9.92         2.64 o                         
  -3  15   1        184.15        164.38         9.17 o                         
  -2  15   1        267.58        240.41        17.26 o                         
  -1  15   1        640.82        594.32        13.30 o                         
   0  15   1        114.11        157.28         8.96 o                         
   1  15   1       1890.30       1687.78        36.16 o                         
   2  15   1        142.46        138.77        12.67 o                         
   3  15   1         98.96         94.21         6.41 o                         
   4  15   1        153.35        151.57         7.33 o                         
   5  15   1       1986.96       1826.43        56.77 o                         
   6  15   1        108.79        122.27         7.21 o                         
   7  15   1          7.57          5.34         5.13 o                         
   8  15   1        682.02        693.54        19.00 o                         
   9  15   1        574.36        581.42        16.04 o                         
  10  15   1         92.59         78.02        11.31 o                         
  11  15   1         13.43         13.52        12.29 o                         
  12  15   1          4.79          2.22        11.97 o                         
  13  15   1        332.27        339.55        23.36 o                         
 -13  16   1        139.00        161.08        13.32 o                         
 -12  16   1        357.73        353.76        26.91 o                         
 -11  16   1        157.55        175.95        11.23 o                         
 -10  16   1       1107.06       1166.32        31.68 o                         
  -9  16   1          7.49         -2.75         7.82 o                         
  -8  16   1        153.57        166.55         8.89 o                         
  -7  16   1         12.42          7.69         4.36 o                         
  -6  16   1        239.08        271.08         9.58 o                         
  -5  16   1         17.32         18.54         2.94 o                         
  -4  16   1        496.60        444.14         9.75 o                         
  -3  16   1        405.58        353.40        14.83 o                         
  -2  16   1         89.90         77.49         6.71 o                         
  -1  16   1         38.86         36.66        15.12 o                         
   0  16   1       1906.47       1728.39        41.55 o                         
   1  16   1        185.00        163.57         9.80 o                         
   2  16   1          5.33          6.49         4.01 o                         
   3  16   1        588.18        556.33        26.41 o                         
   4  16   1       1116.81       1001.12        30.55 o                         
   5  16   1         68.90         72.75         6.05 o                         
   6  16   1         55.08         52.88         6.18 o                         
   7  16   1        123.82        135.01        16.81 o                         
   8  16   1       1463.09       1474.58        40.87 o                         
   9  16   1          0.20          6.08         7.41 o                         
  10  16   1         95.09        125.57        19.42 o                         
  11  16   1          5.41         11.64        12.24 o                         
  12  16   1       1372.00       1333.69        45.38 o                         
 -13  17   1          1.13          7.68         8.35 o                         
 -12  17   1          6.50          7.33        10.56 o                         
 -11  17   1        336.79        344.18        14.16 o                         
 -10  17   1          9.13          9.61         8.24 o                         
  -9  17   1        214.85        249.30        16.65 o                         
  -8  17   1          7.21          2.76         7.83 o                         
  -7  17   1       1252.10       1156.53        32.20 o                         
  -6  17   1        224.20        269.59        15.23 o                         
  -5  17   1        868.36        853.23        19.10 o                         
  -4  17   1        156.54        119.46        10.68 o                         
  -3  17   1        647.86        442.06        13.99 o                         
  -2  17   1         30.58         11.05         8.87 o                         
  -1  17   1        415.07        418.74        18.50 o                         
   0  17   1        952.61        753.98        25.86 o                         
   1  17   1          0.00         17.77         5.44 o                         
   2  17   1        414.23        402.13        18.70 o                         
   3  17   1        253.38        251.08         8.78 o                         
   4  17   1        268.75        217.14        12.39 o                         
   5  17   1          2.30          5.14         4.57 o                         
   6  17   1          2.97         -2.43         4.26 o                         
   7  17   1        186.86        192.67        13.16 o                         
   8  17   1         85.59         95.01        13.52 o                         
   9  17   1        157.81        181.92        14.33 o                         
  10  17   1        169.46        176.81        12.69 o                         
  11  17   1         19.29         14.26         8.23 o                         
  12  17   1          5.21          9.44        10.10 o                         
 -12  18   1         15.96         17.95        11.91 o                         
 -11  18   1        163.22        165.44        12.69 o                         
 -10  18   1         91.13        102.85        24.64 o                         
  -9  18   1        350.24        343.73        17.77 o                         
  -8  18   1          0.40         -2.00         8.18 o                         
  -7  18   1        711.13        717.55        23.90 o                         
  -6  18   1          2.94          8.11         7.76 o                         
  -5  18   1        227.76        192.07        24.42 o                         
  -4  18   1        263.41        247.00        12.78 o                         
  -3  18   1       1474.65       1152.74        23.85 o                         
  -2  18   1         32.54         41.51         9.47 o                         
  -1  18   1         99.31         65.25        10.65 o                         
   0  18   1        209.05        225.49        11.71 o                         
   1  18   1        897.02        604.31        17.53 o                         
   2  18   1        108.32         98.11         7.32 o                         
   3  18   1        214.25        196.65         8.80 o                         
   4  18   1          2.95         -4.14         4.68 o                         
   5  18   1        302.50        226.09         9.52 o                         
   6  18   1        435.73        418.38        18.44 o                         
   7  18   1         12.43          3.55         8.42 o                         
   8  18   1          4.45          7.67         9.40 o                         
   9  18   1        341.67        353.71        18.97 o                         
  10  18   1        174.94        199.82        13.49 o                         
  11  18   1        137.65         84.55        23.32 o                         
 -11  19   1         75.40         57.10        12.13 o                         
 -10  19   1          0.06         -7.00         8.40 o                         
  -9  19   1          4.12         -5.20        10.50 o                         
  -8  19   1         35.59         37.24        10.46 o                         
  -7  19   1         19.65          8.54        12.17 o                         
  -6  19   1         22.33         29.08        12.25 o                         
  -5  19   1        167.77        164.79        11.64 o                         
  -4  19   1         39.73         64.83        34.56 o                         
  -3  19   1          0.08          5.88         7.58 o                         
  -2  19   1          0.02          2.46         4.36 o                         
  -1  19   1         10.94         11.69         7.23 o                         
   0  19   1        158.53        146.02        10.98 o                         
   1  19   1         37.19         27.67         5.45 o                         
   2  19   1         16.40         30.17         6.11 o                         
   3  19   1         45.59         33.11         6.17 o                         
   4  19   1         56.80         69.95        17.49 o                         
   5  19   1        100.78         90.58        36.50 o                         
   6  19   1          4.01          1.68         8.03 o                         
   7  19   1          1.18          0.60         7.14 o                         
   8  19   1        323.07        369.00        30.59 o                         
   9  19   1         97.04         88.53        16.31 o                         
  10  19   1         92.86        116.09        12.23 o                         
 -10  20   1          0.09          5.14         8.30 o                         
  -9  20   1         14.00          6.15         9.97 o                         
  -8  20   1         31.75         24.51        10.62 o                         
  -7  20   1         41.85         36.03        10.99 o                         
  -6  20   1         28.52         35.87         9.86 o                         
  -5  20   1         24.53         34.41        16.90 o                         
  -4  20   1          0.00          5.55         7.53 o                         
  -3  20   1        107.11        169.94        11.89 o                         
  -2  20   1          7.88         20.42         8.17 o                         
  -1  20   1         34.57         42.10         9.06 o                         
   0  20   1         88.68        124.00        23.74 o                         
   1  20   1         36.82         35.89         6.67 o                         
   2  20   1          6.19          7.72         5.46 o                         
   3  20   1        132.90        127.32        11.01 o                         
   4  20   1        159.95        192.52        25.94 o                         
   5  20   1          0.44          7.64         8.47 o                         
   6  20   1         19.33         16.12         9.64 o                         
   7  20   1        289.62        265.74        26.28 o                         
   8  20   1          2.92          3.71         9.58 o                         
   9  20   1          0.77          1.89         9.36 o                         
  -9  21   1         28.78         13.10        11.09 o                         
  -8  21   1         21.73         31.75        11.16 o                         
  -7  21   1        167.42        191.43        21.38 o                         
  -6  21   1          0.33          5.39         8.78 o                         
  -5  21   1         74.72         82.82        26.62 o                         
  -4  21   1        206.25        285.43        15.55 o                         
  -3  21   1         54.26         43.96         9.66 o                         
  -2  21   1         32.03         43.40         9.61 o                         
  -1  21   1          0.31         -2.19         7.38 o                         
   0  21   1        336.79        363.84        13.11 o                         
   1  21   1          8.72          1.76         5.53 o                         
   2  21   1        100.35        114.77        13.10 o                         
   3  21   1         28.19         30.81         9.04 o                         
   4  21   1         10.31         22.53        18.76 o                         
   5  21   1          0.45         -9.38         9.38 o                         
   6  21   1        101.03        149.42        21.88 o                         
   7  21   1         39.06         36.98        11.73 o                         
   8  21   1         58.00         46.82        12.20 o                         
  -8  22   1         36.15         24.53        11.45 o                         
  -7  22   1         49.90         17.94        11.29 o                         
  -6  22   1          0.00          2.63         9.95 o                         
  -5  22   1          7.13         10.82         9.49 o                         
  -4  22   1        193.96        191.52        13.56 o                         
  -3  22   1         47.86         46.42        10.39 o                         
  -2  22   1          1.57          4.40         8.15 o                         
  -1  22   1          1.10         -0.88         7.21 o                         
   0  22   1        152.50        120.18        11.69 o                         
   1  22   1          0.07          1.87         7.50 o                         
   2  22   1         18.13         12.29         9.26 o                         
   3  22   1         84.24         86.64        13.69 o                         
   4  22   1          0.12         20.31        16.56 o                         
   5  22   1          5.20          7.47         9.37 o                         
   6  22   1         11.93          5.17         9.45 o                         
   7  22   1        105.69         78.74        17.57 o                         
  -6  23   1         41.19         34.42        11.53 o                         
  -5  23   1         33.12         10.49        10.97 o                         
  -4  23   1         28.09         24.25        11.44 o                         
  -3  23   1         47.03         54.97        11.49 o                         
  -2  23   1         19.70         23.49        10.38 o                         
  -1  23   1        148.62        159.55        16.81 o                         
   0  23   1        113.44        127.67        14.40 o                         
   1  23   1        238.98        222.37        15.53 o                         
   2  23   1         62.40         50.52        15.21 o                         
   3  23   1        223.97        254.53        22.64 o                         
   4  23   1        521.45        642.43        24.68 o                         
   5  23   1         72.10         59.78        21.21 o                         
  -4  24   1         97.44        108.55        14.39 o                         
  -3  24   1        196.57        254.89        18.22 o                         
  -2  24   1        239.64        267.30        17.12 o                         
  -1  24   1         34.51         39.84        11.34 o                         
   0  24   1        661.60        735.10        26.20 o                         
   1  24   1         56.28         55.80        12.05 o                         
   2  24   1          2.14          5.50        13.69 o                         
   3  24   1         21.15         32.70        12.08 o                         
 -18   0   2         15.71         25.52        20.79 o                         
 -17   0   2        904.63        917.11        48.67 o                         
 -16   0   2       3511.02       3207.62       119.81 o                         
 -15   0   2        605.03        598.06        33.29 o                         
 -14   0   2        286.49        304.18        24.17 o                         
 -13   0   2        627.67        659.91        33.12 o                         
 -12   0   2      10642.38      11032.24       360.63 o                         
 -11   0   2       2164.96       2237.78        77.57 o                         
 -10   0   2       2858.99       2890.59        94.47 o                         
  -9   0   2       4948.63       4673.17       169.16 o                         
  -8   0   2      38277.63      38345.91       920.25 o                         
  -7   0   2       9870.39      10057.03       219.33 o                         
  -6   0   2       8375.16       8425.24       179.70 o                         
  -5   0   2      32945.02      32230.11       740.87 o                         
  -4   0   2      98072.41      94390.91      2390.31 o                         
  -3   0   2      35520.80      33060.08       749.53 o                         
  -2   0   2      49566.39      49284.55      1627.89 o                         
  -1   0   2          0.09         -0.46         0.46 o                         
   0   0   2      56918.45      53976.59       905.46 o                         
   1   0   2      12023.30      10886.65       166.90 o                         
   2   0   2      45171.72      42565.60       703.10 o                         
   3   0   2      30168.33      30377.17       490.27 o                         
   4   0   2       5220.54       5508.77        81.32 o                         
   5   0   2         83.88         70.36         4.40 o                         
   6   0   2       1820.32       1852.01        32.19 o                         
   7   0   2       1258.73       1277.66        31.67 o                         
   8   0   2        178.02        179.33        10.57 o                         
   9   0   2        120.18        100.55        13.69 o                         
  10   0   2         17.79         25.69        12.17 o                         
  11   0   2        901.19        886.02        40.73 o                         
  12   0   2         48.30         47.82        16.56 o                         
  13   0   2        125.79        138.91        21.29 o                         
  14   0   2         73.22         83.31        19.94 o                         
  15   0   2        507.40        476.39        35.32 o                         
  16   0   2         51.66         26.87        19.60 o                         
 -18   1   2         14.10          1.75        12.51 o                         
 -17   1   2        253.37        258.40        19.90 o                         
 -16   1   2         25.25         32.37        13.66 o                         
 -15   1   2        729.13        717.51        42.84 o                         
 -14   1   2         33.60          9.57        10.04 o                         
 -13   1   2        389.87        413.53        18.46 o                         
 -12   1   2        157.05        183.35        13.32 o                         
 -11   1   2       1462.38       1432.28        37.34 o                         
 -10   1   2        178.94        177.35        18.84 o                         
  -9   1   2        877.34        889.42        19.17 o                         
  -8   1   2        252.22        245.78         9.66 o                         
  -7   1   2       1285.59       1243.12        20.51 o                         
  -6   1   2        489.42        496.07         9.53 o                         
  -5   1   2       3136.42       3081.88        44.91 o                         
  -4   1   2         90.53        114.23         3.71 o                         
  -3   1   2        271.76        187.05         4.41 o                         
  -2   1   2       2223.00       2126.83        22.96 o                         
  -1   1   2        164.32        147.73         2.60 o                         
   0   1   2         27.50         44.95         1.34 o                         
   1   1   2       2391.32       2485.70        20.98 o                         
   2   1   2      11132.78      10504.84       109.96 o                         
   3   1   2       6606.60       6552.58        67.95 o                         
   4   1   2        929.61        959.24        10.41 o                         
   5   1   2       1020.30       1070.02        11.79 o                         
   6   1   2       9834.82       9721.07       126.56 o                         
   7   1   2       6059.48       6127.11        95.19 o                         
   8   1   2       1099.90       1101.81        23.73 o                         
   9   1   2        734.28        750.32        18.62 o                         
  10   1   2       1077.14       1203.63        32.98 o                         
  11   1   2         57.48         62.26        13.52 o                         
  12   1   2         77.48         96.18        12.66 o                         
  13   1   2       1536.02       1574.60       177.95 o                         
  14   1   2          2.04          7.70        10.56 o                         
  15   1   2        370.79        334.99        31.09 o                         
  16   1   2         91.92         99.66        16.73 o                         
 -18   2   2        170.16        183.16        28.98 o                         
 -17   2   2        196.06        182.57        18.40 o                         
 -16   2   2       1268.09       1165.69        73.26 o                         
 -15   2   2        973.84        982.18        94.30 o                         
 -14   2   2         41.18         37.33        11.16 o                         
 -13   2   2         19.92         19.48         9.66 o                         
 -12   2   2         53.52         41.98        12.76 o                         
 -11   2   2        618.76        681.60        21.74 o                         
 -10   2   2        253.45        218.07        12.01 o                         
  -9   2   2        139.26        155.64         6.84 o                         
  -8   2   2       3299.83       3182.41        56.78 o                         
  -7   2   2         70.51         79.96         3.86 o                         
  -6   2   2         28.69         34.13         3.36 o                         
  -5   2   2       7738.29       7711.16       114.18 o                         
  -4   2   2      16797.72      16309.75       222.66 o                         
  -3   2   2        308.58        296.69         5.76 o                         
  -2   2   2       6383.50       6043.04        68.11 o                         
  -1   2   2          8.52         10.33         1.03 o                         
   0   2   2      11682.79      11140.77        93.62 o                         
   1   2   2       3341.56       3203.67        28.22 o                         
   2   2   2      12123.18      11685.19       116.21 o                         
   3   2   2      14111.26      13923.97       150.20 o                         
   4   2   2       1010.78       1004.10        11.59 o                         
   5   2   2       3334.71       3155.82        33.92 o                         
   6   2   2         70.86         80.03         4.70 o                         
   7   2   2       1387.35       1342.43        26.81 o                         
   8   2   2        811.11        824.09        21.05 o                         
   9   2   2       1782.09       1750.75        35.41 o                         
  10   2   2        141.64        138.12        12.64 o                         
  11   2   2        138.89        139.76        12.73 o                         
  12   2   2        314.84        316.25        17.68 o                         
  13   2   2        121.78        133.22        15.04 o                         
  14   2   2        129.67        111.04        16.48 o                         
  15   2   2        222.77        248.02        19.20 o                         
  16   2   2         25.64         23.68        14.09 o                         
 -18   3   2         15.07         10.23        13.38 o                         
 -17   3   2        177.96        182.09        18.17 o                         
 -16   3   2        319.91        340.06        20.42 o                         
 -15   3   2        317.38        284.21        18.34 o                         
 -14   3   2         82.77         58.44        12.67 o                         
 -13   3   2        347.54        388.65        59.15 o                         
 -12   3   2          4.46          7.95         7.93 o                         
 -11   3   2        555.04        539.71        18.58 o                         
 -10   3   2       1634.42       1628.27        56.11 o                         
  -9   3   2        699.25        726.79        19.99 o                         
  -8   3   2          0.98          1.52         2.68 o                         
  -7   3   2        761.69        733.25        10.49 o                         
  -6   3   2        286.98        285.22         5.17 o                         
  -5   3   2       3236.97       3234.04        47.29 o                         
  -4   3   2        150.79        153.84         4.28 o                         
  -3   3   2       3858.65       3662.91        51.14 o                         
  -2   3   2       2172.16       2085.59        22.77 o                         
  -1   3   2         18.51         23.66         3.64 o                         
   0   3   2       1669.19       1583.39        13.26 o                         
   1   3   2       9852.35       9659.19        89.22 o                         
   2   3   2       1932.65       1807.16        22.26 o                         
   3   3   2        179.13        179.37         3.22 o                         
   4   3   2        324.23        308.20         4.92 o                         
   5   3   2       1013.57       1080.81        12.80 o                         
   6   3   2       3798.46       3747.22        57.40 o                         
   7   3   2          7.38          6.11         4.76 o                         
   8   3   2        575.88        546.26        14.56 o                         
   9   3   2        204.73        170.11         9.37 o                         
  10   3   2        320.88        334.93        21.47 o                         
  11   3   2        375.85        413.46        18.10 o                         
  12   3   2          5.39         -7.48         9.59 o                         
  13   3   2        785.50        762.22        34.73 o                         
  14   3   2         67.98         51.42        13.14 o                         
  15   3   2        412.45        460.32        67.00 o                         
  16   3   2          0.01         -9.66        13.26 o                         
 -18   4   2          1.50         -7.35        12.79 o                         
 -17   4   2         12.32         17.58        13.38 o                         
 -16   4   2        167.77        201.60        17.66 o                         
 -15   4   2        139.44        126.31        14.10 o                         
 -14   4   2        364.66        387.50        19.30 o                         
 -13   4   2        129.66        119.41        17.83 o                         
 -12   4   2          4.87          9.14         8.06 o                         
 -11   4   2          0.08          4.53         7.94 o                         
 -10   4   2         73.10         62.80         6.23 o                         
  -9   4   2         48.25         44.42         4.03 o                         
  -8   4   2        134.56        158.99         4.95 o                         
  -7   4   2        341.86        367.24         7.35 o                         
  -6   4   2       1294.22       1322.26        18.25 o                         
  -5   4   2       2929.45       2913.09        37.64 o                         
  -4   4   2        111.71        117.06         3.69 o                         
  -3   4   2       8249.67       7889.07       102.43 o                         
  -2   4   2        965.28        927.80        10.64 o                         
  -1   4   2         83.25         83.13         2.23 o                         
   0   4   2        331.81        301.57         3.84 o                         
   1   4   2       6782.00       6618.33        60.13 o                         
   2   4   2          1.11          2.29         1.40 o                         
   3   4   2       6613.52       6724.09        70.20 o                         
   4   4   2        810.04        859.29        10.08 o                         
   5   4   2          0.84          1.44         1.81 o                         
   6   4   2        530.50        537.10        10.67 o                         
   7   4   2       2590.63       2577.39        48.19 o                         
   8   4   2       1522.21       1557.59        31.47 o                         
   9   4   2        454.54        488.40        15.13 o                         
  10   4   2        269.95        272.85        15.96 o                         
  11   4   2        320.57        357.04        13.81 o                         
  12   4   2        298.58        249.70        16.47 o                         
  13   4   2        186.04        202.80        28.98 o                         
  14   4   2        106.35         88.65        14.64 o                         
  15   4   2         21.63         11.18        17.15 o                         
  16   4   2         31.19         27.69        15.41 o                         
 -18   5   2         13.07         14.92        14.52 o                         
 -17   5   2        121.95        113.48        16.83 o                         
 -16   5   2        311.35        304.66        19.60 o                         
 -15   5   2         85.84         96.95        29.66 o                         
 -14   5   2        169.55        167.64        26.11 o                         
 -13   5   2          3.58          7.24         8.60 o                         
 -12   5   2        587.33        576.90        18.91 o                         
 -11   5   2          0.00          4.98         3.91 o                         
 -10   5   2       1624.55       1758.50        66.28 o                         
  -9   5   2        772.86        760.99        16.60 o                         
  -8   5   2        395.31        437.07        10.27 o                         
  -7   5   2        435.00        425.96        10.98 o                         
  -6   5   2        759.90        851.91        12.58 o                         
  -5   5   2       1044.40       1103.97        16.27 o                         
  -4   5   2        616.89        582.30         9.75 o                         
  -3   5   2       1307.46       1281.51        16.79 o                         
  -2   5   2       2942.34       2863.05        32.88 o                         
  -1   5   2          7.73          7.10         1.36 o                         
   0   5   2       5087.03       4926.47        46.40 o                         
   1   5   2          1.72          4.65         1.27 o                         
   2   5   2       3077.08       3097.84        45.33 o                         
   3   5   2        287.37        280.67         5.76 o                         
   4   5   2        531.56        581.70         7.91 o                         
   5   5   2        715.44        776.96        11.23 o                         
   6   5   2        479.18        439.63         9.39 o                         
   7   5   2        521.41        536.01        13.65 o                         
   8   5   2        271.40        327.17        11.01 o                         
   9   5   2        307.00        341.30        10.99 o                         
  10   5   2        541.90        565.05        16.31 o                         
  11   5   2         26.17         21.76         7.28 o                         
  12   5   2        382.08        399.73        19.20 o                         
  13   5   2         59.66         59.66        13.00 o                         
  14   5   2        384.24        349.73        41.40 o                         
  15   5   2          5.99          1.82        11.22 o                         
  16   5   2        209.07        183.61        44.28 o                         
 -18   6   2          8.71          9.39        13.32 o                         
 -17   6   2         83.36         52.47        15.47 o                         
 -16   6   2         13.52         16.88        12.28 o                         
 -15   6   2         49.45         43.05        12.37 o                         
 -14   6   2         86.19         75.08        12.60 o                         
 -13   6   2        149.45        165.08        13.37 o                         
 -12   6   2          6.06          7.94        11.66 o                         
 -11   6   2         75.85         81.36        10.34 o                         
 -10   6   2        299.63        278.44         9.03 o                         
  -9   6   2        362.31        359.31         9.84 o                         
  -8   6   2          6.74          8.39         3.28 o                         
  -7   6   2          0.70          2.67         1.98 o                         
  -6   6   2        224.38        175.29         3.85 o                         
  -5   6   2       3492.49       3497.89        52.17 o                         
  -4   6   2          3.17         19.30         2.77 o                         
  -3   6   2        136.03        150.08         3.85 o                         
  -2   6   2        136.14        114.07         3.39 o                         
  -1   6   2         49.54         49.68         2.01 o                         
   0   6   2         59.88         41.73         1.75 o                         
   1   6   2        839.66        868.75        10.89 o                         
   2   6   2        474.17        400.99         6.25 o                         
   3   6   2       2902.08       2999.59        31.54 o                         
   4   6   2        826.35        904.52        13.63 o                         
   5   6   2         98.12        126.72         5.14 o                         
   6   6   2        249.67        187.54         6.27 o                         
   7   6   2       1012.86       1020.52        22.12 o                         
   8   6   2       1476.85       1512.09        41.43 o                         
   9   6   2          0.50          8.66         5.13 o                         
  10   6   2         14.65          8.15         6.26 o                         
  11   6   2         68.26         95.33         9.94 o                         
  12   6   2        494.41        487.24        33.88 o                         
  13   6   2          7.01          4.82        10.19 o                         
  14   6   2         87.66         68.47        19.86 o                         
  15   6   2         57.61         29.53        13.74 o                         
  16   6   2        108.15        126.55        36.16 o                         
 -17   7   2        163.43        128.64        17.50 o                         
 -16   7   2         42.38         29.76        13.26 o                         
 -15   7   2         19.97         15.64        11.52 o                         
 -14   7   2         30.21         27.64        11.56 o                         
 -13   7   2          4.04          4.98        12.59 o                         
 -12   7   2         25.52         27.11         9.80 o                         
 -11   7   2        215.16        203.82        24.09 o                         
 -10   7   2         42.89         53.98         4.04 o                         
  -9   7   2        599.00        603.59        13.85 o                         
  -8   7   2        366.44        331.49         8.54 o                         
  -7   7   2       2494.61       2323.99        39.58 o                         
  -6   7   2       1061.55       1075.61        16.92 o                         
  -5   7   2        151.57        171.40         5.12 o                         
  -4   7   2        895.92        813.80        12.16 o                         
  -3   7   2       4725.07       4473.30        65.27 o                         
  -2   7   2       1148.03       1224.87        14.55 o                         
  -1   7   2         26.88         32.82         1.92 o                         
   0   7   2        730.89        757.81        13.37 o                         
   1   7   2       2746.85       2592.58        28.36 o                         
   2   7   2        391.48        429.81         6.39 o                         
   3   7   2        995.02        964.54        18.34 o                         
   4   7   2       1647.36       1441.92        36.01 o                         
   5   7   2        257.22        237.96         6.12 o                         
   6   7   2         10.07          7.68         2.70 o                         
   7   7   2        757.65        799.61        41.33 o                         
   8   7   2        411.74        401.31        12.19 o                         
   9   7   2        115.00        121.97         8.29 o                         
  10   7   2         81.52         92.97         8.49 o                         
  11   7   2         34.02         33.06         7.85 o                         
  12   7   2        117.02        115.41        10.35 o                         
  13   7   2        143.56        131.72        14.59 o                         
  14   7   2         14.59         10.08        13.52 o                         
  15   7   2          2.76         12.73        12.81 o                         
 -17   8   2          0.07         11.23        13.20 o                         
 -16   8   2        327.88        324.30        55.18 o                         
 -15   8   2        103.35         94.90        14.38 o                         
 -14   8   2         80.90         74.79        26.45 o                         
 -13   8   2         31.31         47.92        19.86 o                         
 -12   8   2        677.72        668.90        23.58 o                         
 -11   8   2        290.93        261.97        22.86 o                         
 -10   8   2        966.91        903.63        47.63 o                         
  -9   8   2         67.46         77.75         7.60 o                         
  -8   8   2        636.51        662.12        13.93 o                         
  -7   8   2        907.11        924.55        15.52 o                         
  -6   8   2       2424.34       2391.24        42.86 o                         
  -5   8   2        367.60        363.88         9.20 o                         
  -4   8   2        913.49        878.83        14.46 o                         
  -3   8   2       2539.51       2558.64        33.76 o                         
  -2   8   2       1477.64       1475.57        16.75 o                         
  -1   8   2          4.66          4.93         1.72 o                         
   0   8   2        210.86        206.69         4.09 o                         
   1   8   2        377.57        372.44         5.53 o                         
   2   8   2        759.34        698.49        10.15 o                         
   3   8   2         85.91         84.65         3.08 o                         
   4   8   2        806.10        839.96        15.51 o                         
   5   8   2       1049.81       1043.83        17.56 o                         
   6   8   2        636.76        623.75        13.84 o                         
   7   8   2        161.46        166.67        16.64 o                         
   8   8   2        534.32        571.39        15.03 o                         
   9   8   2        778.64        747.27        19.02 o                         
  10   8   2          2.04         -1.11         8.62 o                         
  11   8   2         13.35         15.55         7.54 o                         
  12   8   2         79.51         92.85         9.57 o                         
  13   8   2        244.09        269.87        18.87 o                         
  14   8   2        125.44        168.26        39.88 o                         
  15   8   2         25.24         15.85        14.79 o                         
 -17   9   2        301.84        256.31        21.36 o                         
 -16   9   2         58.00         63.64        22.05 o                         
 -15   9   2        948.40        914.05        38.45 o                         
 -14   9   2        231.37        241.70        17.00 o                         
 -13   9   2        221.88        220.46        15.46 o                         
 -12   9   2        479.53        487.79        30.42 o                         
 -11   9   2       2845.38       2856.83        99.96 o                         
 -10   9   2       1266.18       1222.56        84.86 o                         
  -9   9   2        190.02        188.86         8.14 o                         
  -8   9   2        615.19        618.92        11.91 o                         
  -7   9   2       3673.96       3883.94        88.55 o                         
  -6   9   2       4777.53       4866.40       106.17 o                         
  -5   9   2        212.59        212.67         5.72 o                         
  -4   9   2        271.16        323.25         8.31 o                         
  -3   9   2       3526.89       3896.67        57.15 o                         
  -2   9   2       5039.16       5447.20        60.69 o                         
  -1   9   2        155.44        163.63         3.27 o                         
   0   9   2       1751.42       1958.08        22.26 o                         
   1   9   2       3324.49       3408.28        80.29 o                         
   2   9   2         33.29         56.65         3.51 o                         
   3   9   2        181.10        189.66         6.65 o                         
   4   9   2        345.31        356.96         9.20 o                         
   5   9   2        206.19        226.71        10.03 o                         
   6   9   2          0.04          2.53         4.43 o                         
   7   9   2          2.69          0.36         3.58 o                         
   8   9   2          3.26         -2.21         5.41 o                         
   9   9   2        150.38        156.85        17.13 o                         
  10   9   2        213.38        216.92        10.93 o                         
  11   9   2         31.91         40.61         7.72 o                         
  12   9   2         14.66         19.61         7.97 o                         
  13   9   2          0.01          2.18        10.69 o                         
  14   9   2         71.26         54.37        14.39 o                         
  15   9   2         55.06         64.56        15.98 o                         
 -17  10   2          4.82         -0.68        17.07 o                         
 -16  10   2        166.84        151.58        18.52 o                         
 -15  10   2          0.09          4.27        11.16 o                         
 -14  10   2        185.03        203.33        17.13 o                         
 -13  10   2         68.95         69.17        14.87 o                         
 -12  10   2         66.28         83.60        17.07 o                         
 -11  10   2        518.29        522.31        20.96 o                         
 -10  10   2        323.30        309.67        28.22 o                         
  -9  10   2         20.85         17.74         3.66 o                         
  -8  10   2        482.36        518.79        22.90 o                         
  -7  10   2       1696.56       1681.94        41.82 o                         
  -6  10   2        242.79        281.09         9.24 o                         
  -5  10   2        205.12        216.09         9.09 o                         
  -4  10   2       1058.61       1093.16        35.08 o                         
  -3  10   2        284.34        331.57         7.81 o                         
  -2  10   2        264.23        255.09         6.08 o                         
  -1  10   2          0.25          1.33         1.54 o                         
   0  10   2        463.54        480.88         8.11 o                         
   1  10   2        396.21        464.23         7.28 o                         
   2  10   2        359.77        376.91         7.39 o                         
   3  10   2        992.03        988.01        19.32 o                         
   4  10   2        743.29        814.80        16.83 o                         
   5  10   2       2113.66       2153.90        36.37 o                         
   6  10   2        180.86        189.00        10.13 o                         
   7  10   2        208.56        189.48         7.92 o                         
   8  10   2        167.39        167.30         7.24 o                         
   9  10   2        622.56        649.67        25.63 o                         
  10  10   2        510.82        523.77        17.08 o                         
  11  10   2         82.76         74.37         8.93 o                         
  12  10   2         10.47         15.50         8.94 o                         
  13  10   2         20.25         17.89        12.30 o                         
  14  10   2        519.62        493.49        25.93 o                         
  15  10   2         57.37         40.51        16.17 o                         
 -16  11   2         54.67         58.74        15.93 o                         
 -15  11   2         22.43         20.36        13.28 o                         
 -14  11   2         40.31         28.13        16.14 o                         
 -13  11   2        211.37        227.70        22.14 o                         
 -12  11   2         21.74         16.77        10.78 o                         
 -11  11   2       1014.81       1038.22        45.12 o                         
 -10  11   2        216.98        213.52        33.46 o                         
  -9  11   2        114.45        137.25         8.95 o                         
  -8  11   2          1.90         -3.22         6.54 o                         
  -7  11   2        756.12        743.77        17.53 o                         
  -6  11   2         91.68        110.97         8.53 o                         
  -5  11   2        457.86        454.43        13.86 o                         
  -4  11   2        326.26        303.35         7.63 o                         
  -3  11   2         43.59         51.06         5.25 o                         
  -2  11   2         11.12         13.87         2.50 o                         
  -1  11   2         11.42         10.97         1.90 o                         
   0  11   2          0.88          1.45         2.81 o                         
   1  11   2          4.92          5.19         2.52 o                         
   2  11   2         19.73         31.13         6.64 o                         
   3  11   2         12.19         15.57         3.51 o                         
   4  11   2        300.84        289.50         8.50 o                         
   5  11   2        951.89        935.51        19.76 o                         
   6  11   2         57.32         73.51         5.28 o                         
   7  11   2        187.80        187.10        13.55 o                         
   8  11   2         38.82         42.23         6.55 o                         
   9  11   2       1576.84       1572.26        34.23 o                         
  10  11   2         33.36         42.97         9.97 o                         
  11  11   2         66.25         57.13         9.55 o                         
  12  11   2         24.98         15.97         8.01 o                         
  13  11   2         68.65         96.96        24.08 o                         
  14  11   2        203.91        180.53        27.63 o                         
 -16  12   2        539.56        440.43        26.69 o                         
 -15  12   2         75.82         65.24        15.62 o                         
 -14  12   2        668.22        675.66        28.71 o                         
 -13  12   2        198.94        162.38        18.25 o                         
 -12  12   2        548.02        629.71        52.22 o                         
 -11  12   2         49.81         64.20        11.80 o                         
 -10  12   2        330.17        335.18        23.74 o                         
  -9  12   2        427.88        447.40        15.43 o                         
  -8  12   2        140.50        131.42        13.04 o                         
  -7  12   2         23.96         12.39         8.79 o                         
  -6  12   2        439.05        426.71        14.28 o                         
  -5  12   2          3.75          8.60         3.68 o                         
  -4  12   2        727.22        665.58        35.43 o                         
  -3  12   2        805.80        858.14        17.23 o                         
  -2  12   2       1822.56       1749.58        26.58 o                         
  -1  12   2         30.96         46.62         5.54 o                         
   0  12   2       1503.75       1466.19        27.52 o                         
   1  12   2        228.77        238.90         5.76 o                         
   2  12   2        805.12        782.11        15.98 o                         
   3  12   2         49.16         53.24         4.07 o                         
   4  12   2        460.90        470.02        11.51 o                         
   5  12   2        618.96        595.45        14.85 o                         
   6  12   2         65.55         69.89         7.23 o                         
   7  12   2          1.13          2.67         4.45 o                         
   8  12   2        215.49        254.17        17.00 o                         
   9  12   2        688.52        735.46        20.20 o                         
  10  12   2        263.20        294.23        14.50 o                         
  11  12   2         11.04          2.51         6.79 o                         
  12  12   2         27.62         22.97         9.94 o                         
  13  12   2        435.15        452.07        24.81 o                         
  14  12   2        512.37        506.56        26.86 o                         
 -15  13   2         64.47         44.49        15.40 o                         
 -14  13   2          0.92         -0.58        10.89 o                         
 -13  13   2        515.37        487.81        33.12 o                         
 -12  13   2          0.78         -4.83        12.42 o                         
 -11  13   2        113.36        132.99        14.19 o                         
 -10  13   2         68.24         76.05        11.80 o                         
  -9  13   2         69.77        106.22         8.78 o                         
  -8  13   2        364.23        377.61        26.19 o                         
  -7  13   2        130.91        140.34        15.21 o                         
  -6  13   2         10.02          5.92         4.09 o                         
  -5  13   2          1.12         -0.09         1.80 o                         
  -4  13   2        510.94        525.76         9.57 o                         
  -3  13   2         16.94         19.14         3.22 o                         
  -2  13   2         66.98         61.41         6.81 o                         
  -1  13   2        212.74        205.60         5.81 o                         
   0  13   2        111.20        113.64         6.59 o                         
   1  13   2        271.77        279.84        14.12 o                         
   2  13   2        254.16        242.65         8.22 o                         
   3  13   2        135.52        138.34         6.42 o                         
   4  13   2        380.52        361.94        11.66 o                         
   5  13   2        134.87        124.64         8.71 o                         
   6  13   2        248.29        268.61        10.34 o                         
   7  13   2        165.96        165.82        12.36 o                         
   8  13   2        194.57        207.83        13.46 o                         
   9  13   2         63.86         56.92         7.75 o                         
  10  13   2         17.68         14.16         8.18 o                         
  11  13   2        341.55        341.41        15.32 o                         
  12  13   2        500.62        467.27        27.52 o                         
  13  13   2        420.35        397.50        23.18 o                         
 -15  14   2         30.27         25.83        14.60 o                         
 -14  14   2        324.91        334.53        22.04 o                         
 -13  14   2         22.21         28.03        13.14 o                         
 -12  14   2        133.89        149.17        14.90 o                         
 -11  14   2          9.86         29.13         8.73 o                         
 -10  14   2        147.08        154.10        15.59 o                         
  -9  14   2          7.90          8.64         5.26 o                         
  -8  14   2        315.64        315.85        26.11 o                         
  -7  14   2        201.93        204.77        20.62 o                         
  -6  14   2         51.66         51.53         5.48 o                         
  -5  14   2         31.38         30.98         2.71 o                         
  -4  14   2          1.24          2.64         2.27 o                         
  -3  14   2       3767.59       3582.14        65.48 o                         
  -2  14   2          5.27          6.89         2.98 o                         
  -1  14   2         27.92         34.66         5.93 o                         
   0  14   2         21.95         25.49         6.13 o                         
   1  14   2       7223.86       7078.38       126.01 o                         
   2  14   2        300.74        293.76         9.83 o                         
   3  14   2        116.12        106.06         6.25 o                         
   4  14   2          7.27          5.84         6.56 o                         
   5  14   2       3617.88       3634.65        66.88 o                         
   6  14   2       2352.39       2329.38        44.95 o                         
   7  14   2          3.96          8.37         4.93 o                         
   8  14   2        727.66        790.63        20.75 o                         
   9  14   2       1228.36       1207.76        24.81 o                         
  10  14   2       1876.34       1823.64        40.93 o                         
  11  14   2        134.08        149.49        16.64 o                         
  12  14   2       1113.62       1087.84        38.75 o                         
  13  14   2        464.64        440.36        39.12 o                         
 -14  15   2         13.66          9.45        12.32 o                         
 -13  15   2         62.43         43.93        10.82 o                         
 -12  15   2         94.93        118.78        15.57 o                         
 -11  15   2         16.91         57.60        27.24 o                         
 -10  15   2         27.29         32.59         8.05 o                         
  -9  15   2        243.11        211.60        13.62 o                         
  -8  15   2        280.07        274.58        13.96 o                         
  -7  15   2        875.47        845.13        19.79 o                         
  -6  15   2        699.13        696.98        33.84 o                         
  -5  15   2        747.70        694.48        14.90 o                         
  -4  15   2        553.42        539.07        10.93 o                         
  -3  15   2       3255.89       3162.18        63.80 o                         
  -2  15   2        325.34        315.70        12.14 o                         
  -1  15   2        765.69        772.45        21.33 o                         
   0  15   2        180.41        207.01        11.24 o                         
   1  15   2       3649.09       3589.49        65.03 o                         
   2  15   2       1321.87       1281.88        26.30 o                         
   3  15   2         51.03         74.48         8.75 o                         
   4  15   2       1009.22        961.93        21.16 o                         
   5  15   2       2560.15       2420.22        54.91 o                         
   6  15   2       2561.11       2555.91        49.30 o                         
   7  15   2         11.71         19.25         5.39 o                         
   8  15   2       1878.21       1910.23        37.83 o                         
   9  15   2       1587.01       1573.48        39.39 o                         
  10  15   2        632.33        575.44        25.68 o                         
  11  15   2         17.36          7.41        12.40 o                         
  12  15   2        330.88        321.24        22.17 o                         
 -14  16   2         23.03         15.64        10.84 o                         
 -13  16   2        458.47        489.16        21.89 o                         
 -12  16   2        127.60        115.95        15.29 o                         
 -11  16   2       1626.03       1642.59        46.60 o                         
 -10  16   2        143.32        131.03        10.38 o                         
  -9  16   2        626.78        652.71        22.94 o                         
  -8  16   2        545.12        524.72        14.82 o                         
  -7  16   2       1838.20       1759.73        35.39 o                         
  -6  16   2        374.65        370.23        11.76 o                         
  -5  16   2        455.30        410.65        12.75 o                         
  -4  16   2        799.67        798.31        26.84 o                         
  -3  16   2        557.87        540.72        13.96 o                         
  -2  16   2          2.33          5.01         3.13 o                         
  -1  16   2          1.26         -1.23         5.60 o                         
   0  16   2       1912.71       1890.14        35.86 o                         
   1  16   2         38.02         59.10         5.68 o                         
   2  16   2        283.45        295.98        11.49 o                         
   3  16   2          4.36          6.62         5.48 o                         
   4  16   2       1819.76       1840.50        36.00 o                         
   5  16   2         89.63         98.67         7.16 o                         
   6  16   2        166.24        164.98         8.70 o                         
   7  16   2        300.69        293.62        11.52 o                         
   8  16   2        148.34        126.74        13.13 o                         
   9  16   2        183.00        204.70        13.53 o                         
  10  16   2        109.26        129.59        10.53 o                         
  11  16   2        690.06        683.91        29.50 o                         
  12  16   2         66.54         49.55        15.38 o                         
 -13  17   2         85.27        105.48        42.25 o                         
 -12  17   2        473.62        487.20        33.04 o                         
 -11  17   2          1.24          6.01         8.14 o                         
 -10  17   2          5.08          6.91         7.69 o                         
  -9  17   2         63.50         56.17         7.69 o                         
  -8  17   2        484.61        478.86        18.81 o                         
  -7  17   2        546.95        392.00        12.97 o                         
  -6  17   2        146.20        142.13         8.13 o                         
  -5  17   2        209.01        226.58         8.47 o                         
  -4  17   2        480.78        457.89        13.07 o                         
  -3  17   2       1670.56       1352.88        26.16 o                         
  -2  17   2        589.97        569.09        18.48 o                         
  -1  17   2         72.32        123.98        22.98 o                         
   0  17   2        330.66        300.73        11.21 o                         
   1  17   2       1525.46       1302.45        29.78 o                         
   2  17   2        378.46        357.08        13.70 o                         
   3  17   2        258.75        255.34         9.81 o                         
   4  17   2         80.32         97.08         7.10 o                         
   5  17   2        905.20        820.71        20.19 o                         
   6  17   2         23.96         27.59         5.41 o                         
   7  17   2        444.51        471.66        19.21 o                         
   8  17   2          1.69         14.94        17.58 o                         
   9  17   2        555.87        572.99        19.52 o                         
  10  17   2          4.16         15.39         9.02 o                         
  11  17   2          9.71         -5.02         7.70 o                         
 -12  18   2         25.40         19.40        12.07 o                         
 -11  18   2         54.29         35.32         9.56 o                         
 -10  18   2        495.72        453.08        16.87 o                         
  -9  18   2        238.64        278.16        15.77 o                         
  -8  18   2          0.00         -0.33         6.30 o                         
  -7  18   2        106.61         95.11        11.03 o                         
  -6  18   2        258.19        252.18        19.86 o                         
  -5  18   2        448.54        395.25        13.05 o                         
  -4  18   2         33.38         22.86         5.32 o                         
  -3  18   2       1151.68        905.47        32.87 o                         
  -2  18   2         44.23         43.78        11.58 o                         
  -1  18   2         24.43         25.28         7.26 o                         
   0  18   2         12.44         16.32         5.35 o                         
   1  18   2       2160.08       1806.69        36.48 o                         
   2  18   2         51.01         40.28         6.41 o                         
   3  18   2          0.64          2.90         4.54 o                         
   4  18   2         85.62        101.42         7.56 o                         
   5  18   2       1113.41        965.36        26.43 o                         
   6  18   2        155.58        163.23        13.06 o                         
   7  18   2        218.74        196.41        14.45 o                         
   8  18   2        325.91        332.20        17.83 o                         
   9  18   2        216.82        223.48        17.34 o                         
  10  18   2         58.33         49.10        11.24 o                         
 -11  19   2         23.10         30.20         9.74 o                         
 -10  19   2          5.12          1.62         7.54 o                         
  -9  19   2        131.48        121.41        13.26 o                         
  -8  19   2         66.10         51.23        10.75 o                         
  -7  19   2         18.01         21.41        12.25 o                         
  -6  19   2         41.96         28.12        10.27 o                         
  -5  19   2          0.39          1.89         6.64 o                         
  -4  19   2        144.44        130.63        10.31 o                         
  -3  19   2         73.91         73.89         9.09 o                         
  -2  19   2        158.55        126.64        10.12 o                         
  -1  19   2         63.24         71.82        19.60 o                         
   0  19   2        365.42        305.62        10.64 o                         
   1  19   2          1.92          5.54         5.59 o                         
   2  19   2        167.81        136.67        15.51 o                         
   3  19   2         18.45         30.38         6.38 o                         
   4  19   2        284.87        266.99        14.78 o                         
   5  19   2         39.94         43.43        11.41 o                         
   6  19   2        259.76        274.34        15.53 o                         
   7  19   2         83.52        115.44        23.15 o                         
   8  19   2         38.81         30.66        11.21 o                         
   9  19   2         97.97         68.44        17.24 o                         
  10  19   2        156.87        176.32        13.99 o                         
 -11  20   2          2.19         -0.17        13.52 o                         
 -10  20   2         16.73         10.48        10.75 o                         
  -9  20   2          0.43          9.13        10.14 o                         
  -8  20   2         44.53         55.61        11.29 o                         
  -7  20   2         16.05         18.93         9.44 o                         
  -6  20   2          4.17         -5.56         8.12 o                         
  -5  20   2         21.40         10.97         8.27 o                         
  -4  20   2         42.29         32.43         8.48 o                         
  -3  20   2         55.26         78.82        12.17 o                         
  -2  20   2         38.14         34.47         8.77 o                         
  -1  20   2          2.97          8.11         7.29 o                         
   0  20   2          5.58         16.33         6.51 o                         
   1  20   2         62.33         59.90        10.57 o                         
   2  20   2         21.89          9.93         5.86 o                         
   3  20   2         29.00         25.80         6.79 o                         
   4  20   2          3.04         12.28         8.37 o                         
   5  20   2         32.07         56.89        14.11 o                         
   6  20   2         17.33          6.76         8.90 o                         
   7  20   2          0.86         -1.62        10.03 o                         
   8  20   2         35.52         23.84        10.96 o                         
   9  20   2         11.85          4.72        10.31 o                         
  -9  21   2         44.45         42.86        13.89 o                         
  -8  21   2        105.19        127.97        13.37 o                         
  -7  21   2         41.22          9.23         9.26 o                         
  -6  21   2          0.05          1.22         8.07 o                         
  -5  21   2          0.27          9.41         9.34 o                         
  -4  21   2          1.27         15.59         8.48 o                         
  -3  21   2        116.16        124.87        11.82 o                         
  -2  21   2         49.48         42.10         9.69 o                         
  -1  21   2         27.52         22.58         7.87 o                         
   0  21   2         14.13          2.18         5.74 o                         
   1  21   2          3.87         -1.22         4.89 o                         
   2  21   2         54.83         71.13        33.21 o                         
   3  21   2         30.64         43.85        17.66 o                         
   4  21   2          0.47          8.18         8.54 o                         
   5  21   2         33.17         37.51        19.52 o                         
   6  21   2         30.52         23.35        10.58 o                         
   7  21   2          0.11         -7.12        10.11 o                         
  -8  22   2          1.63         -0.85         9.08 o                         
  -7  22   2          0.17         -3.67         9.68 o                         
  -6  22   2         99.49         89.98        20.45 o                         
  -5  22   2         17.59         33.24        10.05 o                         
  -4  22   2          3.42         -2.74         7.95 o                         
  -3  22   2        188.23        260.65        16.38 o                         
  -2  22   2        123.38        131.70        11.92 o                         
  -1  22   2          0.87          4.56         5.76 o                         
   0  22   2          1.13          8.18         6.71 o                         
   1  22   2        148.94        228.13        16.81 o                         
   2  22   2         42.88         25.24         9.81 o                         
   3  22   2          0.01          4.69         8.65 o                         
   4  22   2         11.80         18.50         9.62 o                         
   5  22   2         21.55          6.78         9.98 o                         
   6  22   2         39.67         28.35        11.62 o                         
  -6  23   2        414.55        512.46        23.69 o                         
  -5  23   2          0.47         10.08        10.96 o                         
  -4  23   2        255.03        430.43        28.81 o                         
  -3  23   2         61.65         60.13        21.63 o                         
  -2  23   2        401.00        554.52        22.20 o                         
  -1  23   2         39.01         40.25        12.33 o                         
   0  23   2        798.74       1037.32        32.61 o                         
   1  23   2        374.98        420.37        19.21 o                         
   2  23   2        260.40        377.18        39.97 o                         
   3  23   2        111.28        103.05        38.78 o                         
   4  23   2        658.01        747.87        32.78 o                         
  -3  24   2          0.13          6.69         9.95 o                         
  -2  24   2        113.61        145.02        15.76 o                         
  -1  24   2          1.12         -0.23         8.32 o                         
   0  24   2        929.50       1036.25        46.56 o                         
   1  24   2         60.68         35.79        11.49 o                         
 -18   1   3         24.00          8.33        14.28 o                         
 -17   1   3        550.49        534.98        25.10 o                         
 -16   1   3        278.05        243.06        30.84 o                         
 -15   1   3        230.54        235.14        15.71 o                         
 -14   1   3        151.42        154.33        13.43 o                         
 -13   1   3        277.59        309.92        15.79 o                         
 -12   1   3        222.21        230.32        12.90 o                         
 -11   1   3          5.84         14.22         7.40 o                         
 -10   1   3        108.88        122.36         9.13 o                         
  -9   1   3         97.76         88.73         7.47 o                         
  -8   1   3          1.92          3.49         2.88 o                         
  -7   1   3       3245.26       2973.41        53.39 o                         
  -6   1   3        203.55        221.33         6.15 o                         
  -5   1   3       2168.93       2103.14        30.62 o                         
  -4   1   3        158.80        154.58         4.40 o                         
  -3   1   3      17528.36      16764.63       205.37 o                         
  -2   1   3        301.04        338.00         4.02 o                         
  -1   1   3       1759.94       1680.52        15.36 o                         
   0   1   3        287.01        303.70         3.37 o                         
   1   1   3       8158.63       7607.22        61.16 o                         
   2   1   3          5.30          5.18         1.27 o                         
   3   1   3        665.74        600.89        10.21 o                         
   4   1   3          1.63          2.39         1.73 o                         
   5   1   3         81.41         94.07         3.70 o                         
   6   1   3         33.59         37.55         4.91 o                         
   7   1   3        530.39        528.79        12.27 o                         
   8   1   3        124.51        131.46         7.00 o                         
   9   1   3         22.48         24.24         5.98 o                         
  10   1   3         65.15         78.35        11.17 o                         
  11   1   3        309.40        316.81        25.77 o                         
  12   1   3         51.61         55.25        12.07 o                         
  13   1   3          3.54          1.17         9.38 o                         
  14   1   3         18.88         38.57        12.96 o                         
  15   1   3         60.58         30.16        14.82 o                         
 -18   2   3        283.25        311.39        21.62 o                         
 -17   2   3        370.22        416.86        42.25 o                         
 -16   2   3          3.15          6.87        10.63 o                         
 -15   2   3         62.47         54.24        12.25 o                         
 -14   2   3        174.06        197.94        32.28 o                         
 -13   2   3       1266.44       1358.86        37.63 o                         
 -12   2   3          0.00          3.86         7.11 o                         
 -11   2   3         80.75        110.45        33.80 o                         
 -10   2   3         87.87         94.20         8.07 o                         
  -9   2   3       1647.15       1744.09        40.74 o                         
  -8   2   3         34.64         42.77         3.84 o                         
  -7   2   3        311.65        317.96         7.15 o                         
  -6   2   3        603.59        552.34         9.93 o                         
  -5   2   3        187.29        198.59         5.08 o                         
  -4   2   3        963.92        893.94        18.73 o                         
  -3   2   3        221.55        192.30         3.03 o                         
  -2   2   3       3293.70       3074.61        33.90 o                         
  -1   2   3        253.70        225.47         5.55 o                         
   0   2   3        236.69        209.59         2.61 o                         
   1   2   3       7000.05       6656.67        58.17 o                         
   2   2   3       4680.12       4345.71        44.22 o                         
   3   2   3         56.37         52.83         2.42 o                         
   4   2   3        283.98        301.54         6.78 o                         
   5   2   3       3043.80       2933.44        40.70 o                         
   6   2   3       2314.00       2265.57        36.50 o                         
   7   2   3        109.55        102.92        10.78 o                         
   8   2   3          0.22         -0.92         4.34 o                         
   9   2   3        523.57        541.97        15.57 o                         
  10   2   3        522.59        513.73        17.65 o                         
  11   2   3        292.77        331.71        14.14 o                         
  12   2   3        136.27        147.73        24.67 o                         
  13   2   3        207.85        213.58        30.08 o                         
  14   2   3         15.62         26.99        13.34 o                         
  15   2   3        254.74        287.51        27.46 o                         
 -18   3   3          0.09          1.81        11.29 o                         
 -17   3   3         30.03         22.56        12.79 o                         
 -16   3   3          8.83         10.74        10.51 o                         
 -15   3   3        344.91        357.62        18.46 o                         
 -14   3   3        242.87        253.38        15.60 o                         
 -13   3   3          0.01          5.73         8.12 o                         
 -12   3   3          0.01          0.56         6.15 o                         
 -11   3   3        538.78        550.84        18.34 o                         
 -10   3   3        512.63        531.37        15.23 o                         
  -9   3   3          1.04          0.96         3.57 o                         
  -8   3   3        239.10        227.94         6.18 o                         
  -7   3   3        419.84        433.11         7.79 o                         
  -6   3   3        482.25        523.45         9.59 o                         
  -5   3   3          3.31          0.74         1.94 o                         
  -4   3   3        652.51        670.18        10.48 o                         
  -3   3   3         33.73         25.55         2.04 o                         
  -2   3   3        197.08        181.85         2.82 o                         
  -1   3   3          8.23         11.40         1.32 o                         
   0   3   3        252.04        242.98         2.95 o                         
   1   3   3        801.65        763.05         8.99 o                         
   2   3   3        295.32        300.36         3.96 o                         
   3   3   3          2.33          3.82         1.61 o                         
   4   3   3         61.53         66.70         2.80 o                         
   5   3   3        555.29        526.35        12.36 o                         
   6   3   3        777.00        881.12        21.86 o                         
   7   3   3         11.05          4.39         5.10 o                         
   8   3   3        275.61        287.07        26.90 o                         
   9   3   3        558.50        566.95        16.06 o                         
  10   3   3        545.40        573.08        17.39 o                         
  11   3   3         44.34         57.35         9.02 o                         
  12   3   3         41.43         38.38        11.35 o                         
  13   3   3        575.53        614.11        35.91 o                         
  14   3   3        125.92        123.72        18.76 o                         
  15   3   3          7.73          2.40        13.91 o                         
 -18   4   3         47.54         23.65        15.77 o                         
 -17   4   3         75.62         92.21        15.05 o                         
 -16   4   3         33.76         22.53        12.07 o                         
 -15   4   3         23.42         12.34        10.75 o                         
 -14   4   3          5.01          1.63         8.54 o                         
 -13   4   3          1.68          1.75         8.20 o                         
 -12   4   3         17.76         15.55         8.18 o                         
 -11   4   3         13.63         12.59         4.34 o                         
 -10   4   3        135.24        126.28         7.34 o                         
  -9   4   3          2.18          2.59         3.69 o                         
  -8   4   3         79.03         69.98         3.67 o                         
  -7   4   3         88.56         78.19         6.23 o                         
  -6   4   3        452.61        425.85         8.41 o                         
  -5   4   3        445.37        430.53        10.71 o                         
  -4   4   3         55.49         61.75         1.82 o                         
  -3   4   3       3453.51       3475.94        42.85 o                         
  -2   4   3         85.25         93.95         2.93 o                         
  -1   4   3       1019.79       1018.32         9.88 o                         
   0   4   3         19.15         19.74         1.70 o                         
   1   4   3       7778.98       7912.17        69.95 o                         
   2   4   3        129.39        157.43         2.99 o                         
   3   4   3         90.94         93.38         2.89 o                         
   4   4   3        279.45        287.67         6.24 o                         
   5   4   3       2724.47       2598.47        45.57 o                         
   6   4   3        325.54        345.64         9.23 o                         
   7   4   3        161.37        158.90        12.18 o                         
   8   4   3          1.60          5.34         5.39 o                         
   9   4   3        766.39        761.62        19.28 o                         
  10   4   3       1054.00       1043.88        25.59 o                         
  11   4   3        163.61        169.02        11.13 o                         
  12   4   3         10.32          1.87         5.75 o                         
  13   4   3        123.43        106.82        14.58 o                         
  14   4   3        548.65        486.44        26.70 o                         
  15   4   3        148.45        135.01        17.91 o                         
 -18   5   3        179.65        206.34        19.70 o                         
 -17   5   3         49.18         34.59        14.10 o                         
 -16   5   3         12.62         16.96        12.58 o                         
 -15   5   3         62.63         78.05        17.91 o                         
 -14   5   3        110.57        119.88        12.89 o                         
 -13   5   3          4.26          6.07         8.48 o                         
 -12   5   3         64.78         69.91        19.18 o                         
 -11   5   3         12.85          6.55         4.95 o                         
 -10   5   3         57.88         58.80         9.28 o                         
  -9   5   3        466.77        474.54        11.56 o                         
  -8   5   3        633.21        597.69        14.27 o                         
  -7   5   3         10.74         13.46         2.35 o                         
  -6   5   3        285.18        267.67         5.91 o                         
  -5   5   3       1893.67       1945.95        30.37 o                         
  -4   5   3        500.32        508.59         6.75 o                         
  -3   5   3        915.90        922.79        10.63 o                         
  -2   5   3        390.88        410.20         5.07 o                         
  -1   5   3        201.85        207.59         3.24 o                         
   0   5   3         35.04         36.41         2.07 o                         
   1   5   3        689.30        732.24         9.56 o                         
   2   5   3        725.17        758.51        11.15 o                         
   3   5   3        473.75        493.25         5.92 o                         
   4   5   3        256.60        267.28         5.06 o                         
   5   5   3        561.05        613.47        16.80 o                         
   6   5   3        821.56        878.06        19.00 o                         
   7   5   3       1435.75       1460.64        29.47 o                         
   8   5   3        154.52        148.67        10.63 o                         
   9   5   3        336.87        351.38        12.81 o                         
  10   5   3          4.85          1.66         6.34 o                         
  11   5   3       1030.36       1064.51        26.56 o                         
  12   5   3         97.43        108.72        10.48 o                         
  13   5   3         41.82         29.98        12.25 o                         
  14   5   3        311.35        300.98        19.94 o                         
  15   5   3        445.25        447.83        25.47 o                         
 -18   6   3         21.76          3.60        12.47 o                         
 -17   6   3         58.20         45.41        18.34 o                         
 -16   6   3         24.46         31.55        12.48 o                         
 -15   6   3        100.68        121.80        13.92 o                         
 -14   6   3         58.17         47.67        21.29 o                         
 -13   6   3         46.72         51.54        10.63 o                         
 -12   6   3         84.98         73.20         8.40 o                         
 -11   6   3         31.41         11.93         3.82 o                         
 -10   6   3        449.93        422.25        11.28 o                         
  -9   6   3          0.21         -0.57         2.76 o                         
  -8   6   3        287.27        294.78         6.67 o                         
  -7   6   3         75.83        123.35         4.21 o                         
  -6   6   3       2594.62       2623.99        43.23 o                         
  -5   6   3        189.58        222.50         4.87 o                         
  -4   6   3       1655.67       1619.29        44.27 o                         
  -3   6   3       1140.77       1252.99        18.41 o                         
  -2   6   3       5098.06       5119.85        73.81 o                         
  -1   6   3         85.19         90.08         2.58 o                         
   0   6   3       1318.40       1355.36        14.92 o                         
   1   6   3       3484.81       3713.94        36.24 o                         
   2   6   3       2941.82       2955.76        29.00 o                         
   3   6   3       1883.06       1957.88        20.20 o                         
   4   6   3        348.09        346.47         6.94 o                         
   5   6   3       2817.59       2775.03        43.13 o                         
   6   6   3          0.68          4.08         4.23 o                         
   7   6   3        611.35        672.90        16.36 o                         
   8   6   3        131.71        157.58        17.99 o                         
   9   6   3        731.14        737.65        19.96 o                         
  10   6   3        423.71        382.28        13.89 o                         
  11   6   3         52.72         41.34         8.51 o                         
  12   6   3         11.34         12.57         7.93 o                         
  13   6   3        281.08        266.69        20.53 o                         
  14   6   3         13.72         -7.52        11.95 o                         
  15   6   3          3.07         -1.61        11.63 o                         
 -18   7   3        439.91        493.94        58.05 o                         
 -17   7   3        570.93        551.40        27.30 o                         
 -16   7   3        159.46        178.08        29.15 o                         
 -15   7   3          1.06         10.87        11.11 o                         
 -14   7   3        442.03        454.42        20.55 o                         
 -13   7   3        249.26        252.62        28.73 o                         
 -12   7   3         12.94         24.13         9.11 o                         
 -11   7   3        298.40        305.25         9.84 o                         
 -10   7   3        405.30        430.17        11.18 o                         
  -9   7   3        239.19        287.19         7.85 o                         
  -8   7   3         20.14         28.35         4.13 o                         
  -7   7   3       1989.40       1845.59        60.02 o                         
  -6   7   3        288.15        311.03        12.71 o                         
  -5   7   3        181.13        218.30         6.82 o                         
  -4   7   3         22.68         18.51         2.67 o                         
  -3   7   3       6938.26       7220.34        95.64 o                         
  -2   7   3         38.95         47.87         3.30 o                         
  -1   7   3        693.42        714.62         8.71 o                         
   0   7   3        293.70        334.28         4.82 o                         
   1   7   3       4294.19       4515.52        56.29 o                         
   2   7   3        891.82        967.78        11.81 o                         
   3   7   3        496.89        459.40         6.57 o                         
   4   7   3        126.61        141.33         4.38 o                         
   5   7   3        146.24        172.71        10.52 o                         
   6   7   3        953.70       1022.09        25.88 o                         
   7   7   3         22.90         19.97         5.37 o                         
   8   7   3          2.84          1.79         5.05 o                         
   9   7   3         11.68         21.18         6.61 o                         
  10   7   3         70.48         90.17        19.22 o                         
  11   7   3         30.78         40.00         9.37 o                         
  12   7   3         23.79         14.38         8.28 o                         
  13   7   3         86.81         81.31        15.38 o                         
  14   7   3          0.42         12.38        12.74 o                         
  15   7   3         14.17          9.55        13.38 o                         
 -17   8   3          0.09          0.49        10.81 o                         
 -16   8   3        381.12        389.03        22.46 o                         
 -15   8   3         49.42         33.23        12.17 o                         
 -14   8   3         43.77         46.44        11.64 o                         
 -13   8   3         83.78        109.53        16.05 o                         
 -12   8   3        412.98        411.19        18.00 o                         
 -11   8   3         65.06         61.41         6.96 o                         
 -10   8   3        215.29        201.47         7.46 o                         
  -9   8   3          2.18          0.52         3.99 o                         
  -8   8   3        199.49        206.96         5.47 o                         
  -7   8   3        512.06        540.39        18.64 o                         
  -6   8   3       1313.95       1429.62        22.92 o                         
  -5   8   3         82.29        109.54         5.21 o                         
  -4   8   3        554.41        571.71         9.95 o                         
  -3   8   3        213.92        231.47         4.11 o                         
  -2   8   3       1547.98       1739.87        25.90 o                         
  -1   8   3        115.50        123.36         4.04 o                         
   0   8   3        562.27        637.42        11.11 o                         
   1   8   3         19.84         10.22         1.98 o                         
   2   8   3        573.78        597.50        14.36 o                         
   3   8   3          4.42          6.95         1.83 o                         
   4   8   3         45.92         60.03         5.47 o                         
   5   8   3         71.10        102.62         9.59 o                         
   6   8   3         47.28         44.62         4.96 o                         
   7   8   3         37.37         36.61         5.90 o                         
   8   8   3         45.79         65.69        12.42 o                         
   9   8   3        191.90        176.45        21.83 o                         
  10   8   3          0.11         -6.78         6.78 o                         
  11   8   3          4.02          9.77         8.21 o                         
  12   8   3         56.37         72.55        25.70 o                         
  13   8   3          0.40          3.68         8.07 o                         
  14   8   3         30.21         24.63        15.02 o                         
 -17   9   3        221.67        226.37        19.40 o                         
 -16   9   3        186.73        191.76        17.73 o                         
 -15   9   3        196.20        234.41        17.83 o                         
 -14   9   3         29.20         22.85        11.13 o                         
 -13   9   3         86.27        125.03        26.11 o                         
 -12   9   3       1173.97       1245.67        35.70 o                         
 -11   9   3        246.33        245.01        14.46 o                         
 -10   9   3         88.63         86.38         4.27 o                         
  -9   9   3        177.21        149.17         7.38 o                         
  -8   9   3        918.96        972.16        20.91 o                         
  -7   9   3        817.87        780.79        16.77 o                         
  -6   9   3        530.19        562.60        13.76 o                         
  -5   9   3        276.58        287.37         7.20 o                         
  -4   9   3        343.07        345.26         7.24 o                         
  -3   9   3       2726.92       2627.62        33.78 o                         
  -2   9   3       2524.73       2691.81        34.86 o                         
  -1   9   3        413.80        417.32         7.19 o                         
   0   9   3        997.95        984.01        15.48 o                         
   1   9   3        529.90        482.46         8.13 o                         
   2   9   3       1921.02       1896.07        38.66 o                         
   3   9   3       1932.90       1880.38        28.12 o                         
   4   9   3        741.33        772.58        13.63 o                         
   5   9   3          0.00          0.27         3.44 o                         
   6   9   3        452.73        482.74        11.32 o                         
   7   9   3        345.02        344.99        10.79 o                         
   8   9   3        140.35        144.91         8.56 o                         
   9   9   3         86.73         83.99         8.09 o                         
  10   9   3         17.58         19.98         8.12 o                         
  11   9   3         86.30         82.39        10.18 o                         
  12   9   3        148.58        136.40        14.46 o                         
  13   9   3        352.87        311.72        18.54 o                         
  14   9   3         17.21          4.15        12.14 o                         
 -17  10   3        168.19        168.57        51.54 o                         
 -16  10   3         77.04         73.70        15.60 o                         
 -15  10   3        232.36        241.05        40.64 o                         
 -14  10   3        168.25        160.06        23.66 o                         
 -13  10   3         24.12         53.04        14.45 o                         
 -12  10   3         31.67         32.36        10.29 o                         
 -11  10   3        120.85        137.28        11.96 o                         
 -10  10   3         85.07         72.33        11.95 o                         
  -9  10   3        560.53        566.20        20.45 o                         
  -8  10   3          0.13         -0.49         3.76 o                         
  -7  10   3          6.50          6.34         5.92 o                         
  -6  10   3       2211.04       2204.97        48.32 o                         
  -5  10   3        824.01        758.02        15.13 o                         
  -4  10   3        229.99        227.96         5.56 o                         
  -3  10   3         80.42         84.04         6.27 o                         
  -2  10   3       3633.97       3635.29        57.31 o                         
  -1  10   3         66.26         79.18         3.22 o                         
   0  10   3       1185.91       1152.48        16.17 o                         
   1  10   3        432.75        396.76         7.27 o                         
   2  10   3        234.38        231.49         6.16 o                         
   3  10   3        255.40        256.90         7.91 o                         
   4  10   3        213.84        213.08         5.86 o                         
   5  10   3          3.20          0.72         3.72 o                         
   6  10   3        315.48        326.11        10.28 o                         
   7  10   3        627.13        621.34        14.03 o                         
   8  10   3          0.76          3.62         5.42 o                         
   9  10   3        232.88        234.49        10.17 o                         
  10  10   3        111.41        128.64        10.43 o                         
  11  10   3         45.04         34.87         9.37 o                         
  12  10   3         40.24         44.21         9.15 o                         
  13  10   3         46.46         43.64        10.12 o                         
  14  10   3         13.92          9.13        13.64 o                         
 -16  11   3          0.06         -3.98        12.24 o                         
 -15  11   3          0.59          1.40        10.36 o                         
 -14  11   3        614.95        612.85        42.75 o                         
 -13  11   3        264.51        311.88        18.36 o                         
 -12  11   3        196.98        196.56        15.20 o                         
 -11  11   3         23.39         38.44        10.35 o                         
 -10  11   3        749.12        718.23        24.59 o                         
  -9  11   3         26.00         30.14         6.16 o                         
  -8  11   3        456.14        469.71        11.56 o                         
  -7  11   3         83.97         71.84         7.16 o                         
  -6  11   3        525.17        589.72        17.36 o                         
  -5  11   3        237.15        267.85        13.86 o                         
  -4  11   3         63.15         59.56         3.54 o                         
  -3  11   3       1683.24       1640.27        25.34 o                         
  -2  11   3         20.02         13.88         2.39 o                         
  -1  11   3        248.21        241.41         5.52 o                         
   0  11   3         16.77          6.68         2.45 o                         
   1  11   3        882.80        853.70        15.21 o                         
   2  11   3       1361.99       1296.58        25.07 o                         
   3  11   3       1929.69       1844.07        34.02 o                         
   4  11   3        122.96        149.68         6.75 o                         
   5  11   3         22.54         26.76         5.93 o                         
   6  11   3       1113.76       1104.76        38.93 o                         
   7  11   3        133.49        143.52         9.24 o                         
   8  11   3        175.58        200.14         9.67 o                         
   9  11   3         29.54         31.41         7.56 o                         
  10  11   3        356.35        373.49        13.16 o                         
  11  11   3        220.46        243.97        12.77 o                         
  12  11   3         74.50         80.08        10.72 o                         
  13  11   3        144.44        152.75        14.34 o                         
  14  11   3        453.88        416.34        24.94 o                         
 -16  12   3        140.18        103.21        20.70 o                         
 -15  12   3         13.66         12.61        12.73 o                         
 -14  12   3        358.41        310.04        34.05 o                         
 -13  12   3         35.64         48.84        13.52 o                         
 -12  12   3          1.41         -2.51         9.14 o                         
 -11  12   3        246.06        241.64        25.18 o                         
 -10  12   3        455.88        424.58        14.44 o                         
  -9  12   3        786.87        836.54        17.60 o                         
  -8  12   3         18.37         11.27         8.50 o                         
  -7  12   3       1932.21       1997.58        46.48 o                         
  -6  12   3        415.62        370.95        12.33 o                         
  -5  12   3        466.70        430.22        10.75 o                         
  -4  12   3         21.74         31.32         4.24 o                         
  -3  12   3       2089.31       2111.12        31.70 o                         
  -2  12   3          2.62          7.25         2.04 o                         
  -1  12   3         93.58         98.11         8.54 o                         
   0  12   3        481.98        468.18         9.68 o                         
   1  12   3         18.21         23.69         3.52 o                         
   2  12   3        150.43        155.86         6.55 o                         
   3  12   3          7.77          7.79         4.37 o                         
   4  12   3       2078.24       1985.11        76.98 o                         
   5  12   3        171.90        157.18         4.72 o                         
   6  12   3          7.03          8.85         4.88 o                         
   7  12   3        142.86        148.73         9.26 o                         
   8  12   3       2039.64       2066.27        37.69 o                         
   9  12   3         44.58         47.82         8.76 o                         
  10  12   3         17.23         24.45         8.06 o                         
  11  12   3        119.12        131.11        11.06 o                         
  12  12   3       1166.36       1129.12        31.07 o                         
  13  12   3          1.50          2.02        11.37 o                         
 -16  13   3        125.60        134.94        38.28 o                         
 -15  13   3        101.53         86.28        23.41 o                         
 -14  13   3          9.82         17.29        14.53 o                         
 -13  13   3         73.01         61.61        13.35 o                         
 -12  13   3         43.22         41.17        11.91 o                         
 -11  13   3          3.24         11.80         8.06 o                         
 -10  13   3          0.34          2.79         4.52 o                         
  -9  13   3         14.35         10.71         5.32 o                         
  -8  13   3         60.22         60.57        12.67 o                         
  -7  13   3        119.61        125.01        10.07 o                         
  -6  13   3       1217.42       1205.26        24.21 o                         
  -5  13   3        114.14        125.38         6.22 o                         
  -4  13   3        106.38        135.27         9.62 o                         
  -3  13   3       1565.84       1537.67        24.19 o                         
  -2  13   3       6498.12       6308.00        95.71 o                         
  -1  13   3        399.33        434.21        16.27 o                         
   0  13   3       2395.85       2251.94        38.71 o                         
   1  13   3        822.20        833.61        23.47 o                         
   2  13   3       4581.67       4399.20        81.57 o                         
   3  13   3       1686.25       1613.51        69.94 o                         
   4  13   3       2528.91       2430.46        45.20 o                         
   5  13   3        262.11        253.68         9.63 o                         
   6  13   3       2053.97       1990.86        39.53 o                         
   7  13   3          0.85          2.01         6.09 o                         
   8  13   3        641.43        683.97        16.43 o                         
   9  13   3       1296.77       1315.02        31.68 o                         
  10  13   3        816.95        824.06        35.03 o                         
  11  13   3        926.69        891.22        41.50 o                         
  12  13   3         75.74         57.17        14.87 o                         
  13  13   3        879.35        775.86        33.75 o                         
 -15  14   3        135.44         93.52        16.79 o                         
 -14  14   3        362.37        381.91        28.64 o                         
 -13  14   3        230.07        260.42        15.39 o                         
 -12  14   3          5.75          1.25         8.98 o                         
 -11  14   3          5.25          6.33         7.49 o                         
 -10  14   3        815.31        853.59        21.50 o                         
  -9  14   3        194.15        214.53        10.19 o                         
  -8  14   3          4.28         10.04         7.29 o                         
  -7  14   3        102.88        119.01         6.36 o                         
  -6  14   3       1726.77       1715.83        33.18 o                         
  -5  14   3        467.54        443.29        11.68 o                         
  -4  14   3        102.97         88.45         7.81 o                         
  -3  14   3        491.35        424.08        10.89 o                         
  -2  14   3        810.40        738.02        12.09 o                         
  -1  14   3          4.59          4.22         3.83 o                         
   0  14   3         96.97         89.32         8.34 o                         
   1  14   3       5474.09       4944.56       123.39 o                         
   2  14   3        530.83        533.62        13.61 o                         
   3  14   3        240.08        242.88         9.41 o                         
   4  14   3          2.82          1.28         4.79 o                         
   5  14   3       5760.36       5580.96       102.94 o                         
   6  14   3       1000.44       1018.46        23.51 o                         
   7  14   3        720.27        768.93        21.59 o                         
   8  14   3         16.74         22.50         6.44 o                         
   9  14   3       1607.42       1544.02        30.74 o                         
  10  14   3        385.17        367.52        15.00 o                         
  11  14   3         12.62         23.39        13.32 o                         
  12  14   3         26.53         20.57        25.86 o                         
 -15  15   3       1474.78       1389.07        60.00 o                         
 -14  15   3          4.76         -5.95         9.12 o                         
 -13  15   3         14.97         10.36         9.35 o                         
 -12  15   3        402.53        413.56        17.05 o                         
 -11  15   3       1510.31       1624.12        44.63 o                         
 -10  15   3        109.86        135.27        10.77 o                         
  -9  15   3         68.22         66.04        15.12 o                         
  -8  15   3       1650.47       1643.25        34.55 o                         
  -7  15   3       5465.69       5407.54       100.12 o                         
  -6  15   3        265.13        289.48        16.05 o                         
  -5  15   3          0.02          0.22         3.79 o                         
  -4  15   3       1745.03       1604.31        50.89 o                         
  -3  15   3      11879.64      11337.18       191.24 o                         
  -2  15   3       1095.82        988.73        17.91 o                         
  -1  15   3        432.40        391.39        20.95 o                         
   0  15   3       1011.96        873.58        63.81 o                         
   1  15   3       6642.10       6578.26       118.52 o                         
   2  15   3       3425.97       3354.91        62.20 o                         
   3  15   3       2720.33       2732.74        50.93 o                         
   4  15   3        591.42        575.74        14.96 o                         
   5  15   3        830.89        835.47        21.82 o                         
   6  15   3       2473.68       2513.27        48.89 o                         
   7  15   3        804.09        789.66        20.09 o                         
   8  15   3        154.46        167.34        20.82 o                         
   9  15   3         15.12         17.05         7.43 o                         
  10  15   3       1519.02       1569.92        47.20 o                         
  11  15   3         28.78         19.21        13.81 o                         
  12  15   3          5.08         10.67        13.26 o                         
 -14  16   3         12.04         19.37        10.89 o                         
 -13  16   3          4.63          0.95         7.13 o                         
 -12  16   3        756.21        754.12        46.64 o                         
 -11  16   3         46.48         65.99        11.89 o                         
 -10  16   3        598.79        631.55        18.95 o                         
  -9  16   3        412.32        382.44        21.47 o                         
  -8  16   3       1298.51       1385.14        29.23 o                         
  -7  16   3       1010.07       1011.44        27.00 o                         
  -6  16   3       2654.35       2598.55        49.26 o                         
  -5  16   3        704.21        689.42        24.08 o                         
  -4  16   3       2202.04       2120.84        47.47 o                         
  -3  16   3        125.04        136.61         8.39 o                         
  -2  16   3       5102.01       4474.99       401.61 o                         
  -1  16   3         18.06         16.36         6.70 o                         
   0  16   3       2629.54       2556.18        48.20 o                         
   1  16   3        300.14        357.58        11.05 o                         
   2  16   3       2003.18       2051.78        39.35 o                         
   3  16   3        123.66        115.00         7.75 o                         
   4  16   3        741.00        711.23        28.43 o                         
   5  16   3        102.27        105.51         8.04 o                         
   6  16   3        198.57        220.94        10.04 o                         
   7  16   3         30.84         24.39         6.47 o                         
   8  16   3          0.22          1.91         7.76 o                         
   9  16   3          1.67          6.55         6.16 o                         
  10  16   3        156.33        169.00        16.95 o                         
  11  16   3         19.17          4.66        12.64 o                         
 -13  17   3        236.14        245.35        18.00 o                         
 -12  17   3          7.97          8.21        10.41 o                         
 -11  17   3       1366.51       1279.98        71.89 o                         
 -10  17   3         53.78         56.64         9.03 o                         
  -9  17   3        393.33        389.18        24.89 o                         
  -8  17   3         24.46         28.08         6.99 o                         
  -7  17   3        654.44        539.64        14.69 o                         
  -6  17   3        309.45        290.59        11.05 o                         
  -5  17   3        842.71        724.76        17.81 o                         
  -4  17   3        191.68        198.00         9.06 o                         
  -3  17   3          0.03          4.76         5.15 o                         
  -2  17   3        230.89        206.17        11.30 o                         
  -1  17   3        124.56        105.99         6.68 o                         
   0  17   3         81.63         88.43         6.61 o                         
   1  17   3          3.18          1.04         4.94 o                         
   2  17   3         30.10         26.29         5.43 o                         
   3  17   3        609.92        607.92        15.21 o                         
   4  17   3         44.97         41.46         6.79 o                         
   5  17   3         17.71         11.20         6.00 o                         
   6  17   3         47.62         44.14         7.32 o                         
   7  17   3        287.74        274.66        16.44 o                         
   8  17   3        145.14        165.80        13.65 o                         
   9  17   3         37.31         44.30        10.91 o                         
  10  17   3          2.15         -4.37         7.49 o                         
 -12  18   3        295.27        289.93        18.16 o                         
 -11  18   3          1.52         11.14         8.15 o                         
 -10  18   3          8.57          6.71         7.55 o                         
  -9  18   3        135.51        165.51        12.89 o                         
  -8  18   3        161.24        165.94        23.91 o                         
  -7  18   3        528.32        408.49        13.57 o                         
  -6  18   3        117.29        135.66        10.15 o                         
  -5  18   3         36.80         36.62         7.38 o                         
  -4  18   3         40.71         33.05         6.01 o                         
  -3  18   3        745.93        550.52        25.43 o                         
  -2  18   3         10.72         23.87         7.23 o                         
  -1  18   3        268.87        211.56        10.34 o                         
   0  18   3         37.67         26.72         6.23 o                         
   1  18   3        391.06        291.91        10.42 o                         
   2  18   3          3.48          2.95         4.95 o                         
   3  18   3        346.38        304.64        10.63 o                         
   4  18   3        127.30        106.46        10.32 o                         
   5  18   3        370.79        356.07        19.60 o                         
   6  18   3         12.72         18.68         6.75 o                         
   7  18   3         52.89         55.60        11.61 o                         
   8  18   3         14.87         20.21        10.88 o                         
   9  18   3        191.66        193.74        13.57 o                         
  10  18   3         60.04         34.51         9.25 o                         
 -12  19   3          4.24          3.58        10.34 o                         
 -11  19   3          0.04          3.94         8.05 o                         
 -10  19   3         38.69         46.10         9.22 o                         
  -9  19   3         63.56         62.97        11.28 o                         
  -8  19   3         13.14          4.67         8.10 o                         
  -7  19   3          1.86          4.62         9.19 o                         
  -6  19   3          1.42         -1.35         6.92 o                         
  -5  19   3         72.68         57.91         7.32 o                         
  -4  19   3          1.33          1.34         6.57 o                         
  -3  19   3        126.89        115.94        10.25 o                         
  -2  19   3        151.06        154.00        10.99 o                         
  -1  19   3         31.91         26.83         6.44 o                         
   0  19   3         51.71         53.07         9.88 o                         
   1  19   3        103.38        107.35         7.29 o                         
   2  19   3         78.29         73.99         9.67 o                         
   3  19   3        231.44        187.95         9.71 o                         
   4  19   3         10.39         10.45         6.30 o                         
   5  19   3         17.89         13.14         8.73 o                         
   6  19   3         38.25         22.41        10.07 o                         
   7  19   3          0.12          3.32         8.92 o                         
   8  19   3         38.14         28.61        11.29 o                         
   9  19   3          2.66         -9.81         9.81 o                         
 -11  20   3         75.71         80.87        18.66 o                         
 -10  20   3        196.43        231.18        16.70 o                         
  -9  20   3         18.95         20.13        16.81 o                         
  -8  20   3         64.79         76.97        11.41 o                         
  -7  20   3          6.93         17.51        10.72 o                         
  -6  20   3         24.84         14.52         8.85 o                         
  -5  20   3         12.10         -4.87         7.50 o                         
  -4  20   3         25.87         30.76        10.19 o                         
  -3  20   3          4.84          7.90         7.34 o                         
  -2  20   3         68.81         57.39        17.49 o                         
  -1  20   3          0.02          5.66         5.60 o                         
   0  20   3          0.55          2.38         5.07 o                         
   1  20   3          0.72          1.95         4.99 o                         
   2  20   3         36.46         31.42         6.45 o                         
   3  20   3         30.16         32.57         6.29 o                         
   4  20   3          8.03          3.07         7.78 o                         
   5  20   3          4.42          3.26         9.86 o                         
   6  20   3         79.41         60.08        12.09 o                         
   7  20   3          6.01          3.62         9.74 o                         
   8  20   3         37.31         23.04        11.69 o                         
  -9  21   3        182.67        194.39        15.53 o                         
  -8  21   3          8.08          6.00        13.43 o                         
  -7  21   3          0.03         12.62        10.90 o                         
  -6  21   3          0.33          8.70         8.58 o                         
  -5  21   3        113.48        118.11        19.01 o                         
  -4  21   3         12.13         16.57         8.47 o                         
  -3  21   3         11.41         13.54         9.60 o                         
  -2  21   3          1.01          2.21         5.54 o                         
  -1  21   3          2.97          0.91         5.25 o                         
   0  21   3          0.03          0.86         5.51 o                         
   1  21   3         22.01         30.37         6.51 o                         
   2  21   3         50.75         44.51        10.53 o                         
   3  21   3         17.89         24.60         9.53 o                         
   4  21   3         28.07         40.78        10.79 o                         
   5  21   3          3.79          1.07         8.61 o                         
   6  21   3         64.08         94.50        25.18 o                         
   7  21   3         55.49         41.33        12.26 o                         
  -8  22   3          9.06         17.49        13.94 o                         
  -7  22   3          1.71         13.74         9.86 o                         
  -6  22   3         79.35         48.88        12.56 o                         
  -5  22   3          0.20         -4.20         8.18 o                         
  -4  22   3         51.81         21.90         9.54 o                         
  -3  22   3        290.87        330.33        18.02 o                         
  -2  22   3        234.52        246.63        19.10 o                         
  -1  22   3         15.10          8.19         6.43 o                         
   0  22   3         17.49         13.72         6.40 o                         
   1  22   3        585.75        692.14        29.07 o                         
   2  22   3        269.27        291.74        18.10 o                         
   3  22   3          2.34          2.45         8.36 o                         
   4  22   3         55.19         35.38        11.74 o                         
   5  22   3        610.87        676.69        40.98 o                         
  -6  23   3         36.33         29.88        12.51 o                         
  -5  23   3          8.35         36.93        12.08 o                         
  -4  23   3          0.00         -0.07         7.74 o                         
  -3  23   3          8.90         20.10        10.78 o                         
  -2  23   3        156.95        178.47        11.68 o                         
  -1  23   3          1.01         -0.91         6.98 o                         
   0  23   3        304.90        367.16        17.71 o                         
   1  23   3         17.42         18.29        10.07 o                         
   2  23   3        206.29        233.66        20.53 o                         
   3  23   3         12.78          0.57         8.15 o                         
  -2  24   3        198.72        200.87        15.07 o                         
  -1  24   3          3.63          4.33         8.95 o                         
 -19   0   4        295.63        317.70        40.39 o                         
 -18   0   4        107.37        144.49        23.83 o                         
 -17   0   4        892.23        861.35        44.61 o                         
 -16   0   4        771.05        766.88        40.56 o                         
 -15   0   4       1499.65       1572.46        63.37 o                         
 -14   0   4         46.43         57.12        14.36 o                         
 -13   0   4       2276.74       2304.87        80.61 o                         
 -12   0   4       2549.83       2591.82        87.37 o                         
 -11   0   4        285.23        282.05        18.25 o                         
 -10   0   4       1069.33       1089.49        41.91 o                         
  -9   0   4       5319.98       5235.34       161.05 o                         
  -8   0   4       4632.16       4657.08       100.25 o                         
  -7   0   4          2.07          3.54         3.05 o                         
  -6   0   4        153.08        162.74         7.35 o                         
  -5   0   4       2825.65       3097.34        62.08 o                         
  -4   0   4       1931.96       1827.08        38.61 o                         
  -3   0   4          0.07          6.76         1.17 o                         
  -2   0   4       6590.06       6956.36        87.42 o                         
  -1   0   4          3.17          0.31         1.20 o                         
   0   0   4        977.49        962.84        11.87 o                         
   1   0   4       3677.53       3796.90        44.64 o                         
   2   0   4          1.90          3.28         2.16 o                         
   3   0   4        744.46        818.81        17.83 o                         
   4   0   4         81.56         76.23         3.68 o                         
   5   0   4       4364.67       4281.40        76.68 o                         
   6   0   4       1310.20       1269.54        53.49 o                         
   7   0   4         19.75         30.87         9.63 o                         
   8   0   4       1273.77       1228.63        33.66 o                         
   9   0   4         10.92         10.53         8.90 o                         
  10   0   4         32.90         43.91        10.67 o                         
  11   0   4       1104.51       1153.19        49.35 o                         
  12   0   4        177.96        175.24        20.95 o                         
  13   0   4       1189.22       1232.28        57.29 o                         
  14   0   4         16.95         19.60        17.41 o                         
  15   0   4        579.89        495.65        38.53 o                         
 -18   1   4        187.93        162.26        17.80 o                         
 -17   1   4        163.67        182.35        16.55 o                         
 -16   1   4        141.11        172.49        15.12 o                         
 -15   1   4        421.91        461.92        20.19 o                         
 -14   1   4        655.83        675.79        23.36 o                         
 -13   1   4       1533.59       1542.73        40.85 o                         
 -12   1   4        208.73        215.27        16.90 o                         
 -11   1   4        298.17        290.84        15.29 o                         
 -10   1   4       2860.10       2903.70        65.48 o                         
  -9   1   4       4217.06       4327.07        94.28 o                         
  -8   1   4         77.51         88.99         7.37 o                         
  -7   1   4        561.10        608.62        11.32 o                         
  -6   1   4        221.57        222.07         5.26 o                         
  -5   1   4       2507.08       2471.25        35.10 o                         
  -4   1   4         59.68         55.05         2.65 o                         
  -3   1   4         13.39         40.37         1.93 o                         
  -2   1   4        164.43        143.80         2.58 o                         
  -1   1   4         10.64          0.79         0.88 o                         
   0   1   4        206.18        199.24         2.58 o                         
   1   1   4        165.30        132.68         2.28 o                         
   2   1   4         25.56         38.11         1.94 o                         
   3   1   4        956.31        970.02        10.43 o                         
   4   1   4       1272.25       1378.62        26.89 o                         
   5   1   4       2837.69       2770.68        55.46 o                         
   6   1   4       1217.20       1329.89        23.49 o                         
   7   1   4         24.01         13.03         5.05 o                         
   8   1   4         58.55         82.51         7.92 o                         
   9   1   4       4422.06       4354.54        77.93 o                         
  10   1   4        585.72        607.27        16.26 o                         
  11   1   4         48.32         53.95         9.72 o                         
  12   1   4        155.44        193.23        24.33 o                         
  13   1   4        914.05        952.42        33.58 o                         
  14   1   4        102.69        119.70        24.59 o                         
  15   1   4        218.82        213.79        19.95 o                         
 -18   2   4         19.43         25.95        13.28 o                         
 -17   2   4        255.89        264.03        21.04 o                         
 -16   2   4         96.15        106.40        21.29 o                         
 -15   2   4         62.94         88.11        23.66 o                         
 -14   2   4         98.00        114.19        11.93 o                         
 -13   2   4       1126.98       1130.83        32.38 o                         
 -12   2   4        724.90        760.10        28.90 o                         
 -11   2   4       1411.97       1428.31        35.79 o                         
 -10   2   4       2593.22       2742.58        62.02 o                         
  -9   2   4       1379.82       1380.94        32.67 o                         
  -8   2   4       1293.45       1356.69        32.90 o                         
  -7   2   4       1764.56       1755.14        28.10 o                         
  -6   2   4       3521.70       3661.71        53.46 o                         
  -5   2   4        111.59        108.36         4.01 o                         
  -4   2   4        291.12        299.35         4.28 o                         
  -3   2   4        236.46        243.70         5.90 o                         
  -2   2   4         13.30         11.59         1.54 o                         
  -1   2   4       1193.91       1214.79        11.76 o                         
   0   2   4        414.56        413.48         4.21 o                         
   1   2   4        501.37        506.06         8.01 o                         
   2   2   4        479.45        549.77         8.19 o                         
   3   2   4       2391.26       2424.36        23.38 o                         
   4   2   4        181.17        179.04         4.77 o                         
   5   2   4       1989.72       1934.76        55.82 o                         
   6   2   4       2695.29       2783.25        61.54 o                         
   7   2   4        250.12        247.80        12.12 o                         
   8   2   4         41.49         57.57         9.28 o                         
   9   2   4         56.18         70.14         7.65 o                         
  10   2   4        892.51        904.05        23.50 o                         
  11   2   4        494.84        522.26        17.78 o                         
  12   2   4          3.73          8.41         6.89 o                         
  13   2   4        697.89        722.47        30.67 o                         
  14   2   4        335.53        320.22        20.43 o                         
  15   2   4        124.83        117.76        17.24 o                         
 -18   3   4        621.18        603.12        29.27 o                         
 -17   3   4         96.93         81.72        16.27 o                         
 -16   3   4         68.33        110.95        12.76 o                         
 -15   3   4        792.08        795.90        29.40 o                         
 -14   3   4         55.33         62.83        11.74 o                         
 -13   3   4        137.77        133.65        11.29 o                         
 -12   3   4        113.44        138.23        12.02 o                         
 -11   3   4          0.05          4.06         4.87 o                         
 -10   3   4         46.21         55.03         7.16 o                         
  -9   3   4        546.60        540.66        12.73 o                         
  -8   3   4         20.85         14.18         2.78 o                         
  -7   3   4       5643.30       5682.49        76.27 o                         
  -6   3   4       5937.83       5977.96        88.47 o                         
  -5   3   4        384.55        432.26         6.58 o                         
  -4   3   4          0.04          1.10         0.98 o                         
  -3   3   4       3977.55       3922.79        44.57 o                         
  -2   3   4      20365.30      20515.51       251.51 o                         
  -1   3   4       1619.97       1521.82        26.73 o                         
   0   3   4        338.96        321.88         5.52 o                         
   1   3   4          1.55         11.23         1.49 o                         
   2   3   4       8687.14       8701.16        78.89 o                         
   3   3   4       3807.37       3763.01        35.81 o                         
   4   3   4          3.55         10.18         2.92 o                         
   5   3   4       1013.70        964.48        18.16 o                         
   6   3   4       3982.55       4039.68       160.56 o                         
   7   3   4        663.99        721.89        15.56 o                         
   8   3   4        226.72        228.41         9.29 o                         
   9   3   4       1695.52       1662.88        35.62 o                         
  10   3   4       1290.05       1301.81        58.17 o                         
  11   3   4        450.56        467.03        21.50 o                         
  12   3   4        378.01        395.25        16.40 o                         
  13   3   4        264.96        266.58        18.82 o                         
  14   3   4         42.15         61.44        14.28 o                         
  15   3   4        713.96        644.66        30.35 o                         
 -18   4   4         31.09         22.49        14.09 o                         
 -17   4   4         89.29         71.07        16.14 o                         
 -16   4   4         66.99         95.66        44.70 o                         
 -15   4   4        121.76        129.64        13.42 o                         
 -14   4   4        124.12        128.02        17.07 o                         
 -13   4   4        146.10        137.08        13.36 o                         
 -12   4   4         86.69        109.56        27.04 o                         
 -11   4   4        453.80        411.11        29.65 o                         
 -10   4   4       1551.26       1518.35        29.82 o                         
  -9   4   4         32.66         24.78         4.51 o                         
  -8   4   4        355.40        293.35         9.39 o                         
  -7   4   4        877.54        818.13        17.29 o                         
  -6   4   4        558.29        516.71         9.12 o                         
  -5   4   4         42.88         33.65         1.94 o                         
  -4   4   4        411.12        377.66         5.65 o                         
  -3   4   4         72.00         60.31         3.21 o                         
  -2   4   4       3913.45       4050.89        53.90 o                         
  -1   4   4          9.70         15.76         1.35 o                         
   0   4   4         19.05         32.33         1.59 o                         
   1   4   4       4144.02       4100.44        36.23 o                         
   2   4   4       6008.82       6369.63        60.24 o                         
   3   4   4        373.90        441.91         7.70 o                         
   4   4   4        296.83        318.91         7.38 o                         
   5   4   4       4610.46       4541.54        70.41 o                         
   6   4   4       1023.27       1129.32        20.65 o                         
   7   4   4         77.88         84.87         6.64 o                         
   8   4   4        337.57        336.98        12.06 o                         
   9   4   4        323.91        365.66        13.44 o                         
  10   4   4        160.81        180.32        12.59 o                         
  11   4   4        988.42        955.03        28.41 o                         
  12   4   4        240.33        251.90        14.60 o                         
  13   4   4         18.56         13.26        11.60 o                         
  14   4   4         54.61         37.84        13.36 o                         
 -18   5   4         31.16         27.90        13.99 o                         
 -17   5   4         52.04         49.07        13.70 o                         
 -16   5   4          2.17          9.65        10.41 o                         
 -15   5   4        417.62        381.08        19.12 o                         
 -14   5   4         42.86         36.91        10.15 o                         
 -13   5   4        656.73        630.67        21.97 o                         
 -12   5   4          0.99          0.41         4.22 o                         
 -11   5   4        471.28        444.99        20.98 o                         
 -10   5   4          9.50         10.70         4.27 o                         
  -9   5   4       3292.59       3130.66        48.50 o                         
  -8   5   4         91.24        105.57         6.11 o                         
  -7   5   4         70.64         59.28         6.51 o                         
  -6   5   4       1243.96       1381.70        18.50 o                         
  -5   5   4       6793.42       6840.65        81.56 o                         
  -4   5   4        143.18        143.63         3.42 o                         
  -3   5   4       1466.83       1510.83        15.24 o                         
  -2   5   4        746.68        844.61         9.96 o                         
  -1   5   4       1864.69       1986.71        18.13 o                         
   0   5   4        195.38        192.52         3.27 o                         
   1   5   4       4293.05       4678.46        41.75 o                         
   2   5   4         53.12         67.29         3.79 o                         
   3   5   4        756.94        838.69        12.95 o                         
   4   5   4        650.18        600.84        13.43 o                         
   5   5   4        664.12        804.50        13.70 o                         
   6   5   4         46.70         46.95         7.87 o                         
   7   5   4       1154.01       1212.06        27.14 o                         
   8   5   4        201.27        214.94        10.03 o                         
   9   5   4          0.05          7.15         6.62 o                         
  10   5   4         18.16         18.91         7.80 o                         
  11   5   4        651.45        651.48        20.03 o                         
  12   5   4          0.32          5.98         7.97 o                         
  13   5   4         12.58          9.24         7.00 o                         
  14   5   4        294.30        306.87        48.33 o                         
 -18   6   4         13.86         13.01        13.17 o                         
 -17   6   4         30.97         20.73        12.43 o                         
 -16   6   4        162.94        174.50        15.89 o                         
 -15   6   4        285.57        304.92        29.91 o                         
 -14   6   4          6.77          9.66         8.82 o                         
 -13   6   4          9.31         11.81         8.39 o                         
 -12   6   4        100.68         95.54        11.98 o                         
 -11   6   4       1029.26        975.97        68.06 o                         
 -10   6   4         73.73         79.77         4.98 o                         
  -9   6   4          5.08         14.07         2.69 o                         
  -8   6   4        173.46        167.49         4.56 o                         
  -7   6   4       3030.25       3174.32        46.42 o                         
  -6   6   4       1164.74       1173.71        17.11 o                         
  -5   6   4        377.77        439.31         7.03 o                         
  -4   6   4        151.44        131.56         5.70 o                         
  -3   6   4       6304.73       6952.99        71.43 o                         
  -2   6   4       7066.97       7352.58        76.18 o                         
  -1   6   4       4079.27       4451.67        40.89 o                         
   0   6   4         71.10         90.03         2.37 o                         
   1   6   4       2112.69       2292.31        22.00 o                         
   2   6   4        931.19       1010.66        13.03 o                         
   3   6   4       4653.88       4993.38        61.34 o                         
   4   6   4         48.11         63.32         3.00 o                         
   5   6   4         49.38         56.59         4.46 o                         
   6   6   4         35.95         44.68         5.89 o                         
   7   6   4        424.65        450.14        18.85 o                         
   8   6   4        215.10        225.16         9.97 o                         
   9   6   4          1.74          3.22         6.02 o                         
  10   6   4         51.53         54.59         9.32 o                         
  11   6   4          7.22          3.45         7.39 o                         
  12   6   4        392.62        395.39        16.08 o                         
  13   6   4         15.13         14.28         9.30 o                         
  14   6   4         10.40         10.42        12.85 o                         
 -18   7   4          6.15          4.66        12.71 o                         
 -17   7   4         45.64         37.91        17.83 o                         
 -16   7   4        166.82        207.79        17.06 o                         
 -15   7   4        116.97        110.96        13.69 o                         
 -14   7   4          2.59          0.63         7.81 o                         
 -13   7   4          8.68         14.55         8.58 o                         
 -12   7   4        555.93        572.09        30.33 o                         
 -11   7   4        422.20        462.45        14.84 o                         
 -10   7   4        229.36        229.64         7.39 o                         
  -9   7   4         34.85         43.08         5.53 o                         
  -8   7   4        557.97        569.19        10.05 o                         
  -7   7   4       2642.79       2824.02        42.96 o                         
  -6   7   4         60.08         79.06         5.46 o                         
  -5   7   4        857.71        865.49        13.94 o                         
  -4   7   4        183.10        187.48         4.36 o                         
  -3   7   4       5783.18       6240.17        64.36 o                         
  -2   7   4       3079.80       3142.14        34.18 o                         
  -1   7   4       1711.04       1908.19        17.83 o                         
   0   7   4         37.92         48.15         2.44 o                         
   1   7   4       1204.40       1267.83        17.33 o                         
   2   7   4       2937.66       2867.60        32.38 o                         
   3   7   4         92.05        111.07         4.74 o                         
   4   7   4        107.62        114.06         7.42 o                         
   5   7   4         18.25         17.19         3.41 o                         
   6   7   4        297.50        282.40         9.75 o                         
   7   7   4         10.85         10.94         5.67 o                         
   8   7   4         18.46         13.83         6.39 o                         
   9   7   4          1.50          9.22         6.52 o                         
  10   7   4          0.79          1.87         7.19 o                         
  11   7   4         27.19          0.25         8.19 o                         
  12   7   4         63.82         62.92        10.18 o                         
  13   7   4         10.08          3.81         8.52 o                         
  14   7   4         35.49         32.20        13.97 o                         
 -18   8   4        110.20         80.44        25.69 o                         
 -17   8   4        183.38        170.75        17.54 o                         
 -16   8   4        132.90        147.99        16.18 o                         
 -15   8   4          0.68         -4.20        11.28 o                         
 -14   8   4        483.91        485.66        41.15 o                         
 -13   8   4         91.12         78.09        12.08 o                         
 -12   8   4        388.58        409.12        32.11 o                         
 -11   8   4         16.86         11.92         4.96 o                         
 -10   8   4        480.37        456.66        21.22 o                         
  -9   8   4         37.04         75.09        10.14 o                         
  -8   8   4       1021.18       1014.17        36.59 o                         
  -7   8   4         22.51         17.26         2.89 o                         
  -6   8   4        182.48        186.51         5.72 o                         
  -5   8   4         52.52         62.14         5.68 o                         
  -4   8   4        603.80        630.98        10.66 o                         
  -3   8   4         39.87         43.41         2.43 o                         
  -2   8   4       1948.29       2058.47        30.76 o                         
  -1   8   4        188.13        200.49         3.35 o                         
   0   8   4          0.50          0.43         1.58 o                         
   1   8   4        234.53        235.75         8.56 o                         
   2   8   4       1139.22       1216.70        27.14 o                         
   3   8   4         34.28         44.56         5.85 o                         
   4   8   4          8.37          8.93         3.11 o                         
   5   8   4         12.44          9.18         4.11 o                         
   6   8   4        385.28        383.94        12.66 o                         
   7   8   4        129.12        113.56         8.32 o                         
   8   8   4        125.20        141.57         9.00 o                         
   9   8   4        127.00        103.49        10.82 o                         
  10   8   4        170.36        177.13        11.17 o                         
  11   8   4          4.42          4.49         7.54 o                         
  12   8   4        104.33        116.45        16.45 o                         
  13   8   4          1.36         -9.19         9.19 o                         
  14   8   4         84.71         38.52        15.18 o                         
 -17   9   4         40.38         20.00        16.65 o                         
 -16   9   4         27.19         33.90        14.28 o                         
 -15   9   4        904.51        919.03        31.43 o                         
 -14   9   4         16.08          4.50        18.25 o                         
 -13   9   4          3.32          3.95         8.68 o                         
 -12   9   4          5.08         -0.31         7.14 o                         
 -11   9   4       1431.35       1485.03        39.55 o                         
 -10   9   4        618.96        587.00        19.73 o                         
  -9   9   4        294.74        280.00        27.80 o                         
  -8   9   4        150.05        154.26         9.31 o                         
  -7   9   4        729.12        737.31        14.63 o                         
  -6   9   4       1644.53       1772.48        47.57 o                         
  -5   9   4        107.19        108.95         3.85 o                         
  -4   9   4         82.91         99.39         6.20 o                         
  -3   9   4         50.32         48.63         2.54 o                         
  -2   9   4       2122.19       2193.46        30.05 o                         
  -1   9   4         15.14         14.94         1.67 o                         
   0   9   4         68.32         64.56         2.74 o                         
   1   9   4        368.68        352.42         7.78 o                         
   2   9   4       2220.25       2171.85        33.60 o                         
   3   9   4          7.91          7.42         3.56 o                         
   4   9   4        544.48        551.43        10.63 o                         
   5   9   4          0.04         -0.43         2.70 o                         
   6   9   4        534.78        485.75        17.89 o                         
   7   9   4        190.09        217.65         9.43 o                         
   8   9   4          0.02          1.22         5.37 o                         
   9   9   4          5.05         11.02         6.76 o                         
  10   9   4         68.69         82.60        10.94 o                         
  11   9   4        233.77        220.79        14.04 o                         
  12   9   4        372.32        397.37        19.38 o                         
  13   9   4          2.01          1.46         8.79 o                         
 -17  10   4         32.29         20.53        13.79 o                         
 -16  10   4        225.16        219.42        24.42 o                         
 -15  10   4          8.65         -2.77         9.87 o                         
 -14  10   4        161.16        169.66        16.62 o                         
 -13  10   4        385.92        381.72        40.39 o                         
 -12  10   4        142.03        143.99        25.77 o                         
 -11  10   4         11.72         16.58         8.51 o                         
 -10  10   4        391.30        439.44        19.00 o                         
  -9  10   4        157.51        176.51         8.39 o                         
  -8  10   4        346.12        372.21         9.47 o                         
  -7  10   4         21.34         22.20         4.44 o                         
  -6  10   4        775.25        763.75        24.52 o                         
  -5  10   4        314.77        304.84         8.12 o                         
  -4  10   4        509.42        504.65         9.77 o                         
  -3  10   4       1199.91       1202.80        16.47 o                         
  -2  10   4       1004.96        903.14        26.35 o                         
  -1  10   4        694.33        722.39        10.26 o                         
   0  10   4        288.06        280.88         5.50 o                         
   1  10   4       1386.43       1308.97        26.44 o                         
   2  10   4          0.00          0.21         2.90 o                         
   3  10   4        437.17        437.61        18.30 o                         
   4  10   4        261.03        232.44        14.37 o                         
   5  10   4        481.03        437.24        18.05 o                         
   6  10   4        280.74        270.33        12.72 o                         
   7  10   4        413.29        433.18        14.07 o                         
   8  10   4         75.32         93.94         9.80 o                         
   9  10   4        225.66        231.42        13.53 o                         
  10  10   4         50.53         47.10         9.28 o                         
  11  10   4         28.71         36.49        10.11 o                         
  12  10   4          0.50          4.23         7.97 o                         
  13  10   4          8.62          7.14        11.20 o                         
 -17  11   4         24.88         25.58        17.07 o                         
 -16  11   4        232.58        241.65        23.32 o                         
 -15  11   4        106.81         88.73        16.77 o                         
 -14  11   4        263.88        281.28        19.94 o                         
 -13  11   4        274.45        265.11        16.89 o                         
 -12  11   4        135.35        124.56        12.34 o                         
 -11  11   4        316.30        323.41        16.24 o                         
 -10  11   4        593.73        574.92        29.03 o                         
  -9  11   4       1358.68       1319.95        29.94 o                         
  -8  11   4       1340.08       1280.85        25.71 o                         
  -7  11   4        565.92        575.99        16.26 o                         
  -6  11   4         57.74         59.46         4.90 o                         
  -5  11   4        973.13        888.02        16.77 o                         
  -4  11   4        354.05        352.08         9.69 o                         
  -3  11   4         94.16         97.19         2.99 o                         
  -2  11   4         37.46         61.80         3.31 o                         
  -1  11   4        119.57        117.29         3.67 o                         
   0  11   4          0.68          1.38         2.13 o                         
   1  11   4        153.64        155.63         7.54 o                         
   2  11   4        377.37        397.16        10.63 o                         
   3  11   4        172.09        176.26        11.58 o                         
   4  11   4         32.06         41.88         5.69 o                         
   5  11   4         12.49         15.88         3.29 o                         
   6  11   4        107.27        122.74         8.62 o                         
   7  11   4        137.60        130.87        12.61 o                         
   8  11   4        196.33        212.72        10.87 o                         
   9  11   4        351.21        353.81        14.44 o                         
  10  11   4         27.68         21.48         9.50 o                         
  11  11   4         41.08         38.67        15.29 o                         
  12  11   4        598.32        583.26        20.42 o                         
  13  11   4        542.27        497.55        20.70 o                         
 -16  12   4        241.92        255.58        34.90 o                         
 -15  12   4          3.68          9.40        11.77 o                         
 -14  12   4         39.22         25.77        11.77 o                         
 -13  12   4        240.41        233.31        16.92 o                         
 -12  12   4        366.00        375.11        18.60 o                         
 -11  12   4        236.07        235.08        17.28 o                         
 -10  12   4        974.43        961.75        45.77 o                         
  -9  12   4          8.06          3.12         4.27 o                         
  -8  12   4         57.49         87.30        12.25 o                         
  -7  12   4         83.30        104.97        14.53 o                         
  -6  12   4       2021.22       1956.83        36.68 o                         
  -5  12   4        384.47        360.44         9.84 o                         
  -4  12   4        392.46        389.48        10.93 o                         
  -3  12   4        593.43        562.33        16.45 o                         
  -2  12   4        860.47        773.84        13.63 o                         
  -1  12   4        405.97        384.04         8.00 o                         
   0  12   4        573.16        531.98        10.87 o                         
   1  12   4       1282.17       1219.84        37.94 o                         
   2  12   4       1065.81       1026.20        21.34 o                         
   3  12   4        576.69        559.57        14.01 o                         
   4  12   4       1717.28       1667.55        47.91 o                         
   5  12   4        735.97        718.18        18.22 o                         
   6  12   4       1065.09       1090.52        26.27 o                         
   7  12   4       1195.66       1269.78        25.05 o                         
   8  12   4        699.39        683.31        37.10 o                         
   9  12   4        524.26        520.72        19.82 o                         
  10  12   4        382.38        384.54        21.57 o                         
  11  12   4        658.16        660.07        21.75 o                         
  12  12   4        533.30        550.30        33.95 o                         
 -16  13   4        164.15        108.96        18.21 o                         
 -15  13   4         58.96         45.38        14.65 o                         
 -14  13   4         48.76         51.52        13.20 o                         
 -13  13   4        288.37        291.98        14.15 o                         
 -12  13   4          7.16         12.47         7.74 o                         
 -11  13   4        217.05        245.19        12.25 o                         
 -10  13   4        314.89        341.90        28.64 o                         
  -9  13   4        680.54        689.87        17.52 o                         
  -8  13   4        355.18        342.65        13.70 o                         
  -7  13   4        333.85        318.56        10.32 o                         
  -6  13   4          3.81          0.40         3.53 o                         
  -5  13   4         14.08         16.10         4.36 o                         
  -4  13   4        268.84        265.98         9.88 o                         
  -3  13   4        220.65        205.61         9.15 o                         
  -2  13   4         16.50         25.56         3.30 o                         
  -1  13   4         37.79         39.48         5.74 o                         
   0  13   4        149.94        164.85         9.98 o                         
   1  13   4       1187.36       1154.02        23.55 o                         
   2  13   4          2.92          4.63         4.13 o                         
   3  13   4         40.45         55.52         5.55 o                         
   4  13   4        320.99        341.01        15.25 o                         
   5  13   4        206.42        177.91        25.60 o                         
   6  13   4          5.83          6.51         5.54 o                         
   7  13   4         10.84         18.89         6.83 o                         
   8  13   4         98.26        119.55        12.24 o                         
   9  13   4         26.51         27.51         8.41 o                         
  10  13   4          0.55          6.09         7.49 o                         
  11  13   4        141.32        183.70        21.11 o                         
  12  13   4         19.50         23.56        15.49 o                         
 -15  14   4        101.72         90.05        12.56 o                         
 -14  14   4        278.85        285.95        14.98 o                         
 -13  14   4         94.42         86.16        10.86 o                         
 -12  14   4          0.39          0.06         7.07 o                         
 -11  14   4        995.63       1015.56        31.01 o                         
 -10  14   4       1049.90       1064.83        24.83 o                         
  -9  14   4          3.35          1.29         5.61 o                         
  -8  14   4         21.92         21.45         5.54 o                         
  -7  14   4       1200.72       1192.20        24.92 o                         
  -6  14   4       2561.92       2550.53        47.79 o                         
  -5  14   4          1.47          1.81         5.16 o                         
  -4  14   4         54.10         60.38         5.38 o                         
  -3  14   4        984.86        962.10        19.70 o                         
  -2  14   4       4205.37       4070.98        91.89 o                         
  -1  14   4        621.50        610.32        21.71 o                         
   0  14   4        161.38        154.35         6.10 o                         
   1  14   4       1460.71       1413.36        27.97 o                         
   2  14   4       2138.19       2205.96        41.69 o                         
   3  14   4        294.29        306.17        19.97 o                         
   4  14   4        291.85        306.60        11.11 o                         
   5  14   4        336.03        322.71        11.70 o                         
   6  14   4        782.94        737.12        23.06 o                         
   7  14   4        178.78        187.29        10.36 o                         
   8  14   4          2.18          5.76         6.79 o                         
   9  14   4         32.84         38.76         8.35 o                         
  10  14   4        765.86        738.78        22.14 o                         
  11  14   4        962.08        974.50        35.54 o                         
 -15  15   4        210.82        189.96        15.73 o                         
 -14  15   4        625.69        654.27        48.38 o                         
 -13  15   4         39.76         36.62         8.43 o                         
 -12  15   4        246.10        253.30        28.05 o                         
 -11  15   4        848.79        762.92        51.12 o                         
 -10  15   4        771.24        770.11        20.58 o                         
  -9  15   4         33.90         51.71         9.80 o                         
  -8  15   4        237.62        237.97        10.03 o                         
  -7  15   4       2143.58       2054.92        43.66 o                         
  -6  15   4       1543.21       1584.38        32.21 o                         
  -5  15   4       1373.72       1333.93        27.07 o                         
  -4  15   4        305.10        311.96        11.14 o                         
  -3  15   4       5614.38       5212.40       160.93 o                         
  -2  15   4       1445.82       1437.37        24.40 o                         
  -1  15   4       1186.23       1129.83        36.75 o                         
   0  15   4        143.92        156.01         7.47 o                         
   1  15   4       3233.94       3134.26        57.77 o                         
   2  15   4        789.34        793.31        23.59 o                         
   3  15   4        109.37        125.71         7.29 o                         
   4  15   4         20.92         14.97         5.22 o                         
   5  15   4         72.17         75.73         9.24 o                         
   6  15   4        580.44        574.19        16.32 o                         
   7  15   4        165.66        177.73        10.12 o                         
   8  15   4         82.48         86.18        12.76 o                         
   9  15   4         43.04         31.08         9.35 o                         
  10  15   4         90.35         84.81        15.04 o                         
  11  15   4        166.58        123.03        35.49 o                         
 -14  16   4        883.98        813.10        31.30 o                         
 -13  16   4          0.07          1.08         9.20 o                         
 -12  16   4       1009.99       1021.96        33.70 o                         
 -11  16   4        209.88        203.52        14.16 o                         
 -10  16   4       1943.06       1966.27        42.08 o                         
  -9  16   4          6.56          7.61         6.56 o                         
  -8  16   4       1556.67       1535.49        32.34 o                         
  -7  16   4          1.33         -2.67         5.55 o                         
  -6  16   4       1879.18       1903.74        37.48 o                         
  -5  16   4        118.32        104.74         9.31 o                         
  -4  16   4        974.56        955.05        21.13 o                         
  -3  16   4        324.92        295.63        11.44 o                         
  -2  16   4        909.94        951.02        18.04 o                         
  -1  16   4        973.33        878.64        23.88 o                         
   0  16   4          9.78          8.22         6.27 o                         
   1  16   4        929.30        895.72        20.53 o                         
   2  16   4        504.55        501.72        14.14 o                         
   3  16   4        492.57        466.70        13.12 o                         
   4  16   4        194.05        220.12        16.27 o                         
   5  16   4        166.35        177.67         8.77 o                         
   6  16   4         97.47        111.51         8.06 o                         
   7  16   4         87.79         94.55         7.93 o                         
   8  16   4         70.23         63.95         8.28 o                         
   9  16   4        121.14        118.48        15.45 o                         
  10  16   4        157.62        218.82        18.37 o                         
 -13  17   4         29.20         41.76        16.90 o                         
 -12  17   4        748.16        697.61        27.11 o                         
 -11  17   4        329.91        312.70        16.04 o                         
 -10  17   4        548.30        604.15        15.42 o                         
  -9  17   4          2.76          3.81         6.51 o                         
  -8  17   4        668.35        701.27        18.52 o                         
  -7  17   4        723.73        661.54        18.31 o                         
  -6  17   4         27.65         43.37         7.81 o                         
  -5  17   4        136.99        110.45         8.16 o                         
  -4  17   4         76.45         79.61         7.50 o                         
  -3  17   4        779.14        746.47        18.09 o                         
  -2  17   4          0.71          3.60         6.11 o                         
  -1  17   4        179.01        169.69         8.55 o                         
   0  17   4          0.77         -3.73         4.79 o                         
   1  17   4        209.82        174.23         8.45 o                         
   2  17   4         52.33         42.07         6.14 o                         
   3  17   4          0.62          5.66         9.14 o                         
   4  17   4          0.03          4.33         5.03 o                         
   5  17   4         19.18         12.19         8.25 o                         
   6  17   4        413.23        390.36        12.97 o                         
   7  17   4         72.46         99.30        11.01 o                         
   8  17   4          1.18         10.53         9.61 o                         
   9  17   4        176.28        176.71        13.49 o                         
 -13  18   4        467.65        452.56        34.81 o                         
 -12  18   4         47.24         41.61        12.14 o                         
 -11  18   4          1.72         -3.21         7.85 o                         
 -10  18   4         39.17         30.02         9.23 o                         
  -9  18   4        335.42        296.45        15.01 o                         
  -8  18   4         37.98         32.91         8.08 o                         
  -7  18   4         78.94         41.38         7.26 o                         
  -6  18   4         10.30          8.78         7.88 o                         
  -5  18   4        131.46        113.01         7.72 o                         
  -4  18   4         54.66         67.07        10.87 o                         
  -3  18   4         24.23          6.49         4.23 o                         
  -2  18   4        144.47        134.04        13.59 o                         
  -1  18   4         73.36         44.52         6.35 o                         
   0  18   4         72.02         60.48        12.14 o                         
   1  18   4         29.81         45.52        12.44 o                         
   2  18   4          8.94         -0.30        12.00 o                         
   3  18   4         92.00         92.63        10.47 o                         
   4  18   4        297.40        248.37        18.45 o                         
   5  18   4        110.92        113.77         8.32 o                         
   6  18   4         41.28         61.82         8.65 o                         
   7  18   4         52.14         48.37        11.49 o                         
   8  18   4        173.60        200.03        15.61 o                         
   9  18   4        109.19        126.19        15.92 o                         
 -12  19   4         21.53         32.33        25.69 o                         
 -11  19   4         62.81         62.50        10.91 o                         
 -10  19   4         22.60         26.97         9.42 o                         
  -9  19   4        207.13        190.33        13.94 o                         
  -8  19   4         62.18         60.22        37.43 o                         
  -7  19   4         27.03         16.98         7.61 o                         
  -6  19   4         15.33          5.73         6.10 o                         
  -5  19   4        127.92        122.84         8.60 o                         
  -4  19   4         46.00         37.85         6.51 o                         
  -3  19   4          8.58         11.77         7.10 o                         
  -2  19   4        262.23        293.23        11.19 o                         
  -1  19   4          4.44          1.48         5.00 o                         
   0  19   4         50.83         78.47         9.85 o                         
   1  19   4          2.08         -1.91         4.77 o                         
   2  19   4        506.07        520.54        15.66 o                         
   3  19   4         28.42         38.43         6.66 o                         
   4  19   4         28.39         20.43         6.21 o                         
   5  19   4          7.86          4.83         5.50 o                         
   6  19   4         78.59         98.29        19.94 o                         
   7  19   4         20.90         10.50         9.63 o                         
   8  19   4         10.40         -3.99        10.28 o                         
 -11  20   4         17.72         22.58         9.32 o                         
 -10  20   4          1.00          1.70         8.30 o                         
  -9  20   4          1.65          5.58        10.36 o                         
  -8  20   4          0.51          1.07         7.71 o                         
  -7  20   4          1.26          9.88         9.67 o                         
  -6  20   4        186.54        202.90        14.54 o                         
  -5  20   4         72.15        172.04        61.17 o                         
  -4  20   4          1.77          2.53         7.19 o                         
  -3  20   4          0.16          0.51         5.84 o                         
  -2  20   4        308.26        327.29        12.48 o                         
  -1  20   4         19.68          9.66         5.78 o                         
   0  20   4          1.32          1.97         5.06 o                         
   1  20   4          0.00          4.72         6.95 o                         
   2  20   4         52.00         40.76         7.40 o                         
   3  20   4         17.37         19.45         6.81 o                         
   4  20   4         53.46         47.89         9.81 o                         
   5  20   4          1.55         -5.42         8.72 o                         
   6  20   4          2.78         15.56        10.52 o                         
   7  20   4         25.40         20.74        11.28 o                         
  -9  21   4        232.31        254.55        16.32 o                         
  -8  21   4         18.83         13.59         9.89 o                         
  -7  21   4         11.77          5.36        10.34 o                         
  -6  21   4        391.19        403.65        18.50 o                         
  -5  21   4        192.93        194.22        12.95 o                         
  -4  21   4          6.53          8.83         9.61 o                         
  -3  21   4         30.91         32.15         7.08 o                         
  -2  21   4        171.41        199.16        10.62 o                         
  -1  21   4         18.83         12.22         8.02 o                         
   0  21   4          0.08          5.96         8.58 o                         
   1  21   4         33.93         28.13         7.31 o                         
   2  21   4         12.96         10.32         6.06 o                         
   3  21   4         68.57        115.27        11.72 o                         
   4  21   4         95.41         83.57        12.10 o                         
   5  21   4         27.79         30.74        10.70 o                         
  -8  22   4         11.03          7.17         9.64 o                         
  -7  22   4          8.17         23.01        12.25 o                         
  -6  22   4          3.77         12.28         9.00 o                         
  -5  22   4         22.37         16.29         9.09 o                         
  -4  22   4          0.80          4.51         9.69 o                         
  -3  22   4         43.31         59.78         8.85 o                         
  -2  22   4          2.18         -0.87         6.18 o                         
  -1  22   4          0.05          3.56         5.87 o                         
   0  22   4        118.02        129.86         9.54 o                         
   1  22   4          0.18          0.22         6.64 o                         
   2  22   4         78.09        101.13        11.90 o                         
   3  22   4         82.16        117.15        13.05 o                         
   4  22   4          0.38          0.51        11.32 o                         
  -5  23   4        104.05        119.73        20.95 o                         
  -4  23   4          0.77          3.43         8.53 o                         
  -3  23   4         98.87         94.72         9.33 o                         
  -2  23   4        192.01        178.95        10.95 o                         
  -1  23   4         55.79         38.11         8.85 o                         
   0  23   4         12.30         12.31         9.34 o                         
   1  23   4          1.94          1.81         8.07 o                         
   2  23   4         23.90         13.17         9.70 o                         
 -19   1   5        301.12        279.94        36.76 o                         
 -18   1   5        193.62        217.85        24.33 o                         
 -17   1   5        186.69        176.17        17.64 o                         
 -16   1   5         67.32         72.51        11.95 o                         
 -15   1   5        353.13        376.91        31.69 o                         
 -14   1   5        598.75        593.09        25.60 o                         
 -13   1   5         43.22         64.49        16.65 o                         
 -12   1   5        536.32        536.38        19.43 o                         
 -11   1   5        359.10        380.36        28.48 o                         
 -10   1   5        826.82        871.75        22.82 o                         
  -9   1   5         75.58         82.75         7.73 o                         
  -8   1   5        610.12        574.61        11.81 o                         
  -7   1   5        495.56        498.14         9.23 o                         
  -6   1   5        919.86        979.54        15.11 o                         
  -5   1   5        157.69        168.86         3.26 o                         
  -4   1   5         15.35         11.85         1.17 o                         
  -3   1   5        353.43        348.36         5.41 o                         
  -2   1   5        694.39        801.08         8.19 o                         
  -1   1   5       1111.35       1085.92        10.68 o                         
   0   1   5         85.39         99.75         2.01 o                         
   1   1   5        166.01        168.89         3.88 o                         
   2   1   5        831.75        821.64        12.86 o                         
   3   1   5       1142.83       1111.47        13.02 o                         
   4   1   5        268.81        264.31         6.62 o                         
   5   1   5        200.77        239.39         7.43 o                         
   6   1   5        142.94        132.83         6.89 o                         
   7   1   5         91.51         95.39         9.54 o                         
   8   1   5        824.50        821.65        19.45 o                         
   9   1   5         54.59         62.47         7.74 o                         
  10   1   5          2.52         -1.31         6.06 o                         
  11   1   5         21.54         12.20         6.47 o                         
  12   1   5        401.05        366.59        47.59 o                         
  13   1   5          0.29         23.37        12.49 o                         
  14   1   5          2.12          3.90        13.54 o                         
 -19   2   5          0.00          0.38        10.69 o                         
 -18   2   5         10.16          0.46         9.56 o                         
 -17   2   5          0.05         -0.29         9.02 o                         
 -16   2   5        278.77        272.71        16.58 o                         
 -15   2   5         45.68         48.72        10.90 o                         
 -14   2   5        364.65        438.15        18.76 o                         
 -13   2   5        218.38        263.63        19.26 o                         
 -12   2   5        134.20        142.19        10.27 o                         
 -11   2   5         31.31         50.90        12.25 o                         
 -10   2   5       1793.39       1827.07        44.33 o                         
  -9   2   5         41.87         43.36         4.65 o                         
  -8   2   5         44.39         27.57         6.20 o                         
  -7   2   5          9.56         32.09         4.61 o                         
  -6   2   5       3998.91       4171.42        60.24 o                         
  -5   2   5        127.07        121.87         3.56 o                         
  -4   2   5        108.07        107.38         2.75 o                         
  -3   2   5         73.62         69.74         2.75 o                         
  -2   2   5       2409.04       2474.69        27.19 o                         
  -1   2   5        172.51        174.20         3.33 o                         
   0   2   5       1823.27       1878.95        16.85 o                         
   1   2   5         76.94         76.17         1.78 o                         
   2   2   5        684.83        688.74        12.07 o                         
   3   2   5       1478.01       1578.64        20.72 o                         
   4   2   5       1866.78       1869.49        28.90 o                         
   5   2   5        262.00        280.70         8.28 o                         
   6   2   5        135.94        127.80         7.32 o                         
   7   2   5       1424.16       1576.57        28.58 o                         
   8   2   5        175.99        168.27        10.09 o                         
   9   2   5        320.58        333.77        13.71 o                         
  10   2   5          8.53          9.19         6.95 o                         
  11   2   5        279.03        295.99        17.03 o                         
  12   2   5         63.21         66.83        11.95 o                         
  13   2   5         65.00         62.07        14.49 o                         
  14   2   5        117.47        132.50        16.99 o                         
 -18   3   5          6.88          3.22        13.43 o                         
 -17   3   5        354.00        319.62        34.39 o                         
 -16   3   5        115.04        162.00        47.99 o                         
 -15   3   5          1.69          1.70         7.94 o                         
 -14   3   5         27.26         22.20        13.18 o                         
 -13   3   5         30.86         27.55        10.05 o                         
 -12   3   5        710.02        735.12        22.34 o                         
 -11   3   5         89.86         90.73         8.87 o                         
 -10   3   5        796.73        911.62        37.34 o                         
  -9   3   5        281.40        265.59         8.88 o                         
  -8   3   5       1595.55       1558.08        22.17 o                         
  -7   3   5        339.49        335.65         7.01 o                         
  -6   3   5       3118.02       3518.70        41.27 o                         
  -5   3   5        275.46        239.31         5.34 o                         
  -4   3   5       1518.83       1614.63        26.87 o                         
  -3   3   5        522.66        502.26         6.37 o                         
  -2   3   5       6712.03       7406.46        78.23 o                         
  -1   3   5        296.36        281.85         4.36 o                         
   0   3   5        993.23       1083.31        13.62 o                         
   1   3   5         77.79         88.38         3.59 o                         
   2   3   5       5649.28       5867.78        62.09 o                         
   3   3   5        147.25        127.37         4.27 o                         
   4   3   5       1178.11       1208.27        17.05 o                         
   5   3   5         20.29         28.63         5.44 o                         
   6   3   5       1616.40       1638.06        46.00 o                         
   7   3   5         37.14         69.42        11.68 o                         
   8   3   5       1201.97       1228.14        24.27 o                         
   9   3   5          4.73         13.55         7.24 o                         
  10   3   5        368.55        403.89        19.36 o                         
  11   3   5        126.79        152.36        11.59 o                         
  12   3   5        272.96        294.84        16.20 o                         
  13   3   5          0.52          2.89         7.63 o                         
  14   3   5         90.19         68.61        15.77 o                         
 -18   4   5         20.88         24.63        12.76 o                         
 -17   4   5        164.57        171.00        16.25 o                         
 -16   4   5        102.58         95.75        12.77 o                         
 -15   4   5          1.84          4.49        10.73 o                         
 -14   4   5        265.14        252.82        14.76 o                         
 -13   4   5        880.20        903.27        60.92 o                         
 -12   4   5        114.37        106.27        19.01 o                         
 -11   4   5         75.83         97.48        20.70 o                         
 -10   4   5        219.96        201.87        17.98 o                         
  -9   4   5        633.74        655.38        18.15 o                         
  -8   4   5        265.00        245.27         6.53 o                         
  -7   4   5        245.98        243.76         6.98 o                         
  -6   4   5        348.87        325.48         6.81 o                         
  -5   4   5        231.73        291.87         4.69 o                         
  -4   4   5         53.37         60.08         6.07 o                         
  -3   4   5        119.63        134.95         2.53 o                         
  -2   4   5        774.69        696.95         8.76 o                         
  -1   4   5        394.76        480.16         9.24 o                         
   0   4   5         72.66         82.47         2.30 o                         
   1   4   5         34.06         26.38         3.24 o                         
   2   4   5         87.93        121.30         4.48 o                         
   3   4   5        287.89        329.91        10.37 o                         
   4   4   5        355.38        393.42        10.72 o                         
   5   4   5         80.09         79.17         5.55 o                         
   6   4   5       1068.54       1097.16        20.77 o                         
   7   4   5        150.29        165.73         8.26 o                         
   8   4   5        478.80        482.31        25.49 o                         
   9   4   5          0.48         -2.53         7.41 o                         
  10   4   5        403.94        433.20        17.91 o                         
  11   4   5        153.91        142.47        11.51 o                         
  12   4   5        563.97        544.16        29.72 o                         
  13   4   5         65.92         41.43        11.02 o                         
  14   4   5         17.94         19.63        16.22 o                         
 -18   5   5         96.73        136.87        18.34 o                         
 -17   5   5        157.16        170.68        48.67 o                         
 -16   5   5          2.18         19.42        10.82 o                         
 -15   5   5          3.93          1.72         8.42 o                         
 -14   5   5          3.90         14.56         8.82 o                         
 -13   5   5        199.44        228.06        13.06 o                         
 -12   5   5         36.72         38.64         6.20 o                         
 -11   5   5        204.69        214.39        10.05 o                         
 -10   5   5         36.26         32.71         5.32 o                         
  -9   5   5        375.50        364.09         9.50 o                         
  -8   5   5        254.67        263.66         7.32 o                         
  -7   5   5       1083.10       1063.88        13.59 o                         
  -6   5   5        560.57        591.74         8.10 o                         
  -5   5   5       1628.68       1775.27        26.21 o                         
  -4   5   5        253.22        266.59         5.27 o                         
  -3   5   5        624.66        678.69         7.73 o                         
  -2   5   5        613.15        650.68         8.04 o                         
  -1   5   5       3001.67       3204.51        32.98 o                         
   0   5   5        192.06        205.47         3.45 o                         
   1   5   5         23.62         38.68         3.59 o                         
   2   5   5        267.20        253.14         5.08 o                         
   3   5   5       1486.66       1600.58        26.57 o                         
   4   5   5        275.97        258.57         6.96 o                         
   5   5   5          6.20          7.61         3.57 o                         
   6   5   5         87.85         78.10         7.02 o                         
   7   5   5        430.74        450.61        12.89 o                         
   8   5   5         50.36         67.31        11.44 o                         
   9   5   5          1.13         -0.21         5.70 o                         
  10   5   5         30.06         21.72         8.38 o                         
  11   5   5         27.06         26.28         9.10 o                         
  12   5   5         46.42         50.85        10.46 o                         
  13   5   5        175.77        176.85        18.42 o                         
 -18   6   5         24.24         19.72        13.43 o                         
 -17   6   5        121.85        107.85        14.63 o                         
 -16   6   5          4.82          0.69        13.43 o                         
 -15   6   5        700.79        705.87        25.83 o                         
 -14   6   5        328.99        343.73        21.21 o                         
 -13   6   5        106.44        124.20        11.35 o                         
 -12   6   5          1.62          7.37         7.14 o                         
 -11   6   5       1383.76       1363.47        27.89 o                         
 -10   6   5         28.05         27.37         4.25 o                         
  -9   6   5        530.86        556.35        18.00 o                         
  -8   6   5         95.16         92.86         3.39 o                         
  -7   6   5       1368.73       1478.31        20.02 o                         
  -6   6   5          0.11         -0.53         1.84 o                         
  -5   6   5       1209.63       1449.66        19.00 o                         
  -4   6   5        127.52        141.24         6.59 o                         
  -3   6   5        816.03        963.11        11.21 o                         
  -2   6   5        888.45        985.84        10.79 o                         
  -1   6   5        925.73       1183.71        12.06 o                         
   0   6   5         88.25         74.54         2.95 o                         
   1   6   5        958.34       1001.92        19.07 o                         
   2   6   5        391.02        437.43         8.29 o                         
   3   6   5        375.24        441.85         7.87 o                         
   4   6   5         14.11         13.38         2.82 o                         
   5   6   5        714.02        697.31        19.45 o                         
   6   6   5          0.05         -1.83         4.21 o                         
   7   6   5        122.52        168.98         8.88 o                         
   8   6   5          0.16         -3.61         5.91 o                         
   9   6   5        103.43        135.94        16.23 o                         
  10   6   5          0.02         -0.87         6.69 o                         
  11   6   5         10.52         10.33         8.26 o                         
  12   6   5          0.15          8.15         8.80 o                         
  13   6   5          0.48         -6.17         9.18 o                         
 -18   7   5        116.13        134.74        17.37 o                         
 -17   7   5          5.38          2.04        10.58 o                         
 -16   7   5        192.28        171.09        24.00 o                         
 -15   7   5       1350.00       1415.72        41.70 o                         
 -14   7   5          1.11         -2.95         9.36 o                         
 -13   7   5        179.90        207.87        16.31 o                         
 -12   7   5        134.56        158.56        11.56 o                         
 -11   7   5        913.34        944.50        46.09 o                         
 -10   7   5        433.48        414.71        10.88 o                         
  -9   7   5       1055.38       1055.14        17.85 o                         
  -8   7   5          4.72          7.74         1.52 o                         
  -7   7   5        622.80        676.32        16.61 o                         
  -6   7   5        385.93        371.78        10.46 o                         
  -5   7   5        777.53        793.11        14.60 o                         
  -4   7   5          8.68         16.74         2.74 o                         
  -3   7   5        327.78        359.46         5.98 o                         
  -2   7   5        374.55        401.80         5.96 o                         
  -1   7   5        144.97        129.76         2.79 o                         
   0   7   5        148.29        142.76         3.50 o                         
   1   7   5        191.58        190.41         7.65 o                         
   2   7   5        826.36        889.61        12.56 o                         
   3   7   5         43.59         57.49         4.04 o                         
   4   7   5         66.90         67.79         6.10 o                         
   5   7   5         16.64         12.99         3.08 o                         
   6   7   5        480.38        502.22        13.59 o                         
   7   7   5         14.66         17.48         6.98 o                         
   8   7   5         15.35         26.49         7.96 o                         
   9   7   5         34.33         24.67         7.84 o                         
  10   7   5         82.41         94.71         9.93 o                         
  11   7   5         12.50         -4.09         9.35 o                         
  12   7   5          2.72          3.02         8.10 o                         
  13   7   5          2.57          6.05         9.41 o                         
 -18   8   5          2.00         17.17        13.86 o                         
 -17   8   5          5.26          5.05        11.12 o                         
 -16   8   5         14.85          6.68        10.82 o                         
 -15   8   5         74.87        107.47        38.28 o                         
 -14   8   5        812.04        825.94        41.57 o                         
 -13   8   5         43.46         48.22        10.05 o                         
 -12   8   5        216.99        236.91        13.02 o                         
 -11   8   5         89.23        120.75        14.62 o                         
 -10   8   5       2274.67       2235.19        50.51 o                         
  -9   8   5        113.69        110.33        10.17 o                         
  -8   8   5        507.06        473.79        12.41 o                         
  -7   8   5         28.04         37.56         3.62 o                         
  -6   8   5       1400.97       1491.28        22.81 o                         
  -5   8   5       1029.13        951.84        14.21 o                         
  -4   8   5         55.92         59.76         2.64 o                         
  -3   8   5        206.27        213.44         4.52 o                         
  -2   8   5        388.14        467.75         7.27 o                         
  -1   8   5        617.61        576.61         7.27 o                         
   0   8   5          0.32         -0.96         1.52 o                         
   1   8   5        459.75        442.49         9.66 o                         
   2   8   5         14.60         15.39         3.18 o                         
   3   8   5        217.76        219.65         8.68 o                         
   4   8   5         25.61         22.26         3.84 o                         
   5   8   5        144.28        154.47        15.77 o                         
   6   8   5        171.59        177.47        13.90 o                         
   7   8   5         42.02         64.62        13.44 o                         
   8   8   5          0.58          2.96         7.17 o                         
   9   8   5          7.64          6.85         6.97 o                         
  10   8   5        292.19        309.79        13.96 o                         
  11   8   5         41.81         36.41         9.50 o                         
  12   8   5          0.91         17.24        11.31 o                         
  13   8   5         27.80         24.24        11.63 o                         
 -17   9   5        328.86        304.31        20.28 o                         
 -16   9   5         60.03         59.17        13.38 o                         
 -15   9   5        125.12        135.05        14.44 o                         
 -14   9   5        437.15        468.50        20.98 o                         
 -13   9   5         11.16          1.14         9.07 o                         
 -12   9   5        115.71         97.14        12.93 o                         
 -11   9   5        147.02        156.32        10.90 o                         
 -10   9   5          0.46         -3.70         5.03 o                         
  -9   9   5        155.50        141.89         7.45 o                         
  -8   9   5         29.85         32.26         5.00 o                         
  -7   9   5        461.05        455.27         9.17 o                         
  -6   9   5         43.15         44.17         4.29 o                         
  -5   9   5         64.26         75.15         5.50 o                         
  -4   9   5         99.75        104.09         3.30 o                         
  -3   9   5        134.66        146.60         5.00 o                         
  -2   9   5          7.73         15.46         2.37 o                         
  -1   9   5          7.68         11.79         1.71 o                         
   0   9   5         26.98         20.64         2.74 o                         
   1   9   5        141.20        114.02         6.20 o                         
   2   9   5        786.43        767.46        19.35 o                         
   3   9   5        184.56        203.81         6.04 o                         
   4   9   5          0.26          1.04         2.74 o                         
   5   9   5        265.27        259.19         9.21 o                         
   6   9   5       1928.22       1820.15        32.30 o                         
   7   9   5          7.99          8.21         5.84 o                         
   8   9   5         29.57         39.55         7.56 o                         
   9   9   5          8.17         -0.42         6.59 o                         
  10   9   5       1035.11        987.48        31.16 o                         
  11   9   5          3.35          0.44         6.98 o                         
  12   9   5          0.05         -5.16         8.76 o                         
 -17  10   5         29.11         20.80        13.43 o                         
 -16  10   5        212.28        235.98        18.11 o                         
 -15  10   5         13.12          7.98        10.68 o                         
 -14  10   5        861.32        831.27        38.87 o                         
 -13  10   5          0.56         -4.48         8.44 o                         
 -12  10   5         19.68         26.03        12.17 o                         
 -11  10   5        322.90        327.26        12.31 o                         
 -10  10   5       1624.37       1637.55        34.72 o                         
  -9  10   5         79.98         76.56         6.67 o                         
  -8  10   5        276.94        253.52        21.86 o                         
  -7  10   5        718.45        709.73        22.51 o                         
  -6  10   5        584.27        584.20        23.68 o                         
  -5  10   5        121.77        118.69         5.81 o                         
  -4  10   5         46.68         52.50         2.71 o                         
  -3  10   5         65.11         61.72         3.71 o                         
  -2  10   5        848.29        905.24        11.30 o                         
  -1  10   5         41.64         50.96         2.93 o                         
   0  10   5         26.51         27.74         3.28 o                         
   1  10   5          0.37          1.26         2.69 o                         
   2  10   5       1805.75       1901.17        43.43 o                         
   3  10   5         55.69         63.09         7.42 o                         
   4  10   5          7.97          5.59         2.79 o                         
   5  10   5        281.17        250.80        14.86 o                         
   6  10   5        411.86        367.74        22.44 o                         
   7  10   5          1.22          2.82         9.65 o                         
   8  10   5          4.47          3.88         6.49 o                         
   9  10   5        736.89        700.66        20.64 o                         
  10  10   5          2.09         -7.93         7.93 o                         
  11  10   5          0.02          4.15         9.01 o                         
  12  10   5          0.14         -0.72         8.44 o                         
 -17  11   5        122.12         85.24        25.10 o                         
 -16  11   5        203.66        224.79        35.23 o                         
 -15  11   5         52.21         58.53        16.65 o                         
 -14  11   5         59.85         74.67        13.77 o                         
 -13  11   5        267.93        273.40        16.17 o                         
 -12  11   5        514.23        530.29        17.78 o                         
 -11  11   5          7.68          5.12         6.23 o                         
 -10  11   5       1323.63       1397.99        30.39 o                         
  -9  11   5        795.69        818.56        23.24 o                         
  -8  11   5         58.38         62.76         7.86 o                         
  -7  11   5        109.80        111.97         9.10 o                         
  -6  11   5       1040.55        988.40        28.01 o                         
  -5  11   5       1701.37       1625.72        26.09 o                         
  -4  11   5        123.50        124.39         4.36 o                         
  -3  11   5        534.62        524.45         8.72 o                         
  -2  11   5        100.07         81.78         3.32 o                         
  -1  11   5       2009.01       1857.98        24.41 o                         
   0  11   5        111.31         96.48         4.08 o                         
   1  11   5         33.10         38.22         4.74 o                         
   2  11   5        918.13        886.55        18.61 o                         
   3  11   5        821.99        832.92        24.50 o                         
   4  11   5        117.81        126.85         8.00 o                         
   5  11   5        120.54        121.87         8.27 o                         
   6  11   5       2810.51       2901.73        49.41 o                         
   7  11   5         26.60         36.93         6.14 o                         
   8  11   5        105.35        128.04        14.83 o                         
   9  11   5          1.69         -1.54         6.75 o                         
  10  11   5       1398.06       1354.57        34.23 o                         
  11  11   5         44.11         29.49        10.76 o                         
  12  11   5         45.05         26.69        10.35 o                         
 -16  12   5          6.99          0.73        10.97 o                         
 -15  12   5         11.62         23.26        11.86 o                         
 -14  12   5        172.27        177.13        14.85 o                         
 -13  12   5        277.82        264.28        13.21 o                         
 -12  12   5         17.70         16.61         7.38 o                         
 -11  12   5         10.82         15.64         6.94 o                         
 -10  12   5         66.36         80.10        12.59 o                         
  -9  12   5        541.29        526.30        17.98 o                         
  -8  12   5          1.25         -1.19         3.85 o                         
  -7  12   5         53.45         55.26         6.26 o                         
  -6  12   5        997.46        923.55        38.92 o                         
  -5  12   5       1595.62       1444.85        38.67 o                         
  -4  12   5        582.27        575.70        10.52 o                         
  -3  12   5        123.67        112.48         5.99 o                         
  -2  12   5       1784.39       1641.35        43.94 o                         
  -1  12   5       4183.73       3895.25        63.91 o                         
   0  12   5       2009.99       1846.43        57.53 o                         
   1  12   5       2200.04       2128.34        39.92 o                         
   2  12   5        918.09        906.02        19.97 o                         
   3  12   5       4389.89       4190.61        76.30 o                         
   4  12   5       1757.74       1698.06       100.72 o                         
   5  12   5       1147.03       1162.27        26.26 o                         
   6  12   5        760.83        785.88        20.30 o                         
   7  12   5       1564.57       1581.67        45.64 o                         
   8  12   5       1052.91       1032.76        26.70 o                         
   9  12   5         16.74         16.11         8.85 o                         
  10  12   5        517.68        559.78        38.58 o                         
  11  12   5        272.38        245.90        15.19 o                         
 -16  13   5        108.07        123.01        14.46 o                         
 -15  13   5        414.53        424.60        19.18 o                         
 -14  13   5        761.99        765.01        23.30 o                         
 -13  13   5        288.71        284.44        16.80 o                         
 -12  13   5        219.31        235.49        13.23 o                         
 -11  13   5         34.62         30.76         8.95 o                         
 -10  13   5        121.86        116.42        11.77 o                         
  -9  13   5       1178.08       1127.03        24.20 o                         
  -8  13   5         42.00         51.33         6.97 o                         
  -7  13   5          7.61          5.86         4.98 o                         
  -6  13   5        146.52        146.61         7.67 o                         
  -5  13   5       3586.82       3431.77        61.79 o                         
  -4  13   5        103.03        110.44         5.76 o                         
  -3  13   5        877.62        840.44        14.91 o                         
  -2  13   5       1013.01        975.01        15.60 o                         
  -1  13   5       2074.94       1981.94        43.53 o                         
   0  13   5        855.75        861.59        18.52 o                         
   1  13   5        547.55        493.51        13.33 o                         
   2  13   5        462.88        488.03        12.98 o                         
   3  13   5        181.80        173.05         8.36 o                         
   4  13   5        977.07        977.90        37.25 o                         
   5  13   5         42.21         39.55        11.51 o                         
   6  13   5          0.72          4.84         8.74 o                         
   7  13   5       2097.84       2168.69        39.51 o                         
   8  13   5        264.68        245.25        27.33 o                         
   9  13   5          5.26          7.96         7.71 o                         
  10  13   5         42.76         32.64        10.30 o                         
  11  13   5       1571.27       1352.13        45.40 o                         
 -15  14   5        165.56        177.48        14.03 o                         
 -14  14   5         21.87         13.51         9.40 o                         
 -13  14   5         27.14         20.48         8.03 o                         
 -12  14   5        108.59        119.24        13.64 o                         
 -11  14   5        154.17        161.37        12.55 o                         
 -10  14   5          0.11          1.01         6.68 o                         
  -9  14   5         13.59         16.48         6.30 o                         
  -8  14   5          2.19          2.94         4.82 o                         
  -7  14   5          2.12          3.88         4.82 o                         
  -6  14   5        822.86        815.13        18.98 o                         
  -5  14   5         10.27         15.41         5.26 o                         
  -4  14   5        270.32        271.51        10.57 o                         
  -3  14   5        125.75        139.86        10.12 o                         
  -2  14   5       1258.09       1099.94        17.63 o                         
  -1  14   5        348.47        335.90        12.39 o                         
   0  14   5        108.47        118.20         7.01 o                         
   1  14   5       2021.88       1964.30        38.82 o                         
   2  14   5        117.52        131.04         7.28 o                         
   3  14   5        601.65        599.69        15.52 o                         
   4  14   5        126.57        133.09         7.72 o                         
   5  14   5       1004.53        945.46        25.68 o                         
   6  14   5          1.04          2.82         4.90 o                         
   7  14   5         56.73         51.06         7.84 o                         
   8  14   5        343.12        326.67        18.05 o                         
   9  14   5         42.73         42.39         9.38 o                         
  10  14   5          5.82         11.81         9.57 o                         
 -15  15   5        361.33        363.12        30.04 o                         
 -14  15   5        318.45        287.05        20.28 o                         
 -13  15   5         37.38         27.78        11.06 o                         
 -12  15   5         82.19        141.24        28.90 o                         
 -11  15   5        278.12        270.72        17.29 o                         
 -10  15   5       1054.56       1053.62        25.74 o                         
  -9  15   5         33.98         31.67         6.08 o                         
  -8  15   5         53.33         64.60         7.49 o                         
  -7  15   5        527.29        550.33        14.97 o                         
  -6  15   5       1056.27        993.82        22.46 o                         
  -5  15   5       1251.51       1226.12        25.48 o                         
  -4  15   5          4.69         12.07         5.00 o                         
  -3  15   5       1547.98       1577.51        27.21 o                         
  -2  15   5         14.33         15.75         4.72 o                         
  -1  15   5       2800.19       2793.93        52.43 o                         
   0  15   5         48.98         52.25         5.75 o                         
   1  15   5        494.97        483.74        13.50 o                         
   2  15   5         72.79         68.41         6.21 o                         
   3  15   5       1665.63       1645.96        33.30 o                         
   4  15   5          3.22         -1.51         4.58 o                         
   5  15   5          9.66          6.98         5.49 o                         
   6  15   5       1284.46       1310.43        43.87 o                         
   7  15   5        340.46        369.13        23.05 o                         
   8  15   5        127.35        137.38         9.67 o                         
   9  15   5          1.33         -2.57         7.16 o                         
  10  15   5        859.29        914.01        37.36 o                         
 -14  16   5       1042.04       1025.11        35.91 o                         
 -13  16   5        120.87        127.71        28.98 o                         
 -12  16   5          6.70          9.32         9.32 o                         
 -11  16   5        423.85        438.64        33.97 o                         
 -10  16   5       1588.35       1619.48        31.18 o                         
  -9  16   5         74.18         87.90         7.88 o                         
  -8  16   5          1.06          4.77         5.92 o                         
  -7  16   5        650.02        631.09        16.46 o                         
  -6  16   5        145.51        151.37        11.86 o                         
  -5  16   5         11.78          9.86         5.12 o                         
  -4  16   5        144.53        143.89         8.27 o                         
  -3  16   5         23.37         23.95         4.88 o                         
  -2  16   5         77.05         92.20        10.86 o                         
  -1  16   5        149.37        134.43         9.58 o                         
   0  16   5         11.19         10.12         4.77 o                         
   1  16   5        238.73        219.30         9.38 o                         
   2  16   5         43.62         48.26         5.95 o                         
   3  16   5         74.23         70.03         7.86 o                         
   4  16   5         15.58         17.50         5.62 o                         
   5  16   5          6.98          5.11         5.43 o                         
   6  16   5          5.30         13.28         9.30 o                         
   7  16   5          6.83          2.19         7.55 o                         
   8  16   5          0.62          0.20         5.17 o                         
   9  16   5        261.33        231.86        15.90 o                         
 -13  17   5          1.47          6.25        14.45 o                         
 -12  17   5         74.16         68.48        17.06 o                         
 -11  17   5          4.29         -2.88         6.79 o                         
 -10  17   5         35.47         47.41         7.07 o                         
  -9  17   5         28.55         31.32        12.08 o                         
  -8  17   5         85.71        107.55         7.76 o                         
  -7  17   5          0.39         -1.30         5.23 o                         
  -6  17   5         42.39         54.09        18.21 o                         
  -5  17   5         61.95         69.44        12.63 o                         
  -4  17   5         56.54         60.23         7.22 o                         
  -3  17   5         12.11          9.05         5.13 o                         
  -2  17   5          2.27          5.50         5.35 o                         
  -1  17   5         28.71         20.35         5.30 o                         
   0  17   5         13.20         16.34         5.22 o                         
   1  17   5        102.01        113.24         7.26 o                         
   2  17   5        206.30        233.90        10.80 o                         
   3  17   5          0.00          0.38         7.86 o                         
   4  17   5          5.67          8.81         5.44 o                         
   5  17   5        412.28        397.20        14.00 o                         
   6  17   5       1462.30       1489.67        33.41 o                         
   7  17   5         38.54         35.31        10.16 o                         
   8  17   5          7.49          5.18         8.46 o                         
 -12  18   5        326.98        308.41        18.76 o                         
 -11  18   5         28.69         26.02        10.99 o                         
 -10  18   5        494.97        471.14        20.93 o                         
  -9  18   5        301.58        329.08        12.41 o                         
  -8  18   5        288.48        303.84        15.97 o                         
  -7  18   5         10.66         19.00         6.77 o                         
  -6  18   5         91.99        109.07        11.73 o                         
  -5  18   5        240.59        238.88        12.94 o                         
  -4  18   5          0.03          3.14         5.08 o                         
  -3  18   5         46.85         63.29         9.15 o                         
  -2  18   5          4.68          9.51         6.78 o                         
  -1  18   5        147.46        138.93         8.74 o                         
   0  18   5          8.62         12.19         5.43 o                         
   1  18   5        334.04        324.95        11.80 o                         
   2  18   5         16.51          9.66         5.39 o                         
   3  18   5         31.48         37.14         7.18 o                         
   4  18   5          2.75          6.42         5.78 o                         
   5  18   5         73.58         96.12        16.62 o                         
   6  18   5         15.30         19.92         6.86 o                         
   7  18   5          1.12         10.65        12.42 o                         
   8  18   5          7.65         16.91        18.44 o                         
 -11  19   5         62.80         78.98        17.18 o                         
 -10  19   5         12.91         18.35         8.15 o                         
  -9  19   5          0.85         -0.26         8.03 o                         
  -8  19   5          7.52         10.80         6.41 o                         
  -7  19   5         27.65         24.73         6.71 o                         
  -6  19   5         67.59         82.48         8.39 o                         
  -5  19   5         43.84         56.47         7.01 o                         
  -4  19   5         23.53         32.89        12.13 o                         
  -3  19   5         12.80         15.70         6.62 o                         
  -2  19   5        144.50        134.42         8.07 o                         
  -1  19   5         44.62         56.37         7.48 o                         
   0  19   5         54.65         77.09        10.04 o                         
   1  19   5        108.70        144.86         8.40 o                         
   2  19   5         18.73         27.43         7.76 o                         
   3  19   5         11.34         12.64         6.06 o                         
   4  19   5        152.15        155.31         9.91 o                         
   5  19   5          0.95          5.72         5.84 o                         
   6  19   5        455.51        466.59        20.81 o                         
   7  19   5         27.73         24.05        13.13 o                         
 -10  20   5          1.61          0.73         6.56 o                         
  -9  20   5         14.68         20.16         9.77 o                         
  -8  20   5        314.78        382.47        19.03 o                         
  -7  20   5          6.86         12.03         8.60 o                         
  -6  20   5          4.94          4.64         6.59 o                         
  -5  20   5        111.80         88.99         9.90 o                         
  -4  20   5         66.47         69.94         8.74 o                         
  -3  20   5         85.66         90.21        11.60 o                         
  -2  20   5         55.07         89.61         8.55 o                         
  -1  20   5        161.38        139.02         8.38 o                         
   0  20   5          0.03          5.63         7.24 o                         
   1  20   5          0.50         -2.85         5.35 o                         
   2  20   5        296.72        331.93        18.05 o                         
   3  20   5         92.54         68.26         7.87 o                         
   4  20   5          4.10         12.99         7.31 o                         
   5  20   5         47.25         45.31        10.84 o                         
  -9  21   5         18.89         10.27         9.84 o                         
  -8  21   5          0.89          0.20         8.32 o                         
  -7  21   5         10.11          5.60         8.42 o                         
  -6  21   5        128.79        164.17        18.50 o                         
  -5  21   5         96.03        118.33        11.25 o                         
  -4  21   5          6.10          3.63         6.97 o                         
  -3  21   5          1.48          5.13         6.69 o                         
  -2  21   5         75.62         68.66        13.09 o                         
  -1  21   5        115.00        172.66        10.76 o                         
   0  21   5         47.07         50.19        15.57 o                         
   1  21   5         10.37          9.36         7.87 o                         
   2  21   5         71.17        103.95        12.31 o                         
   3  21   5         81.00        115.93        14.62 o                         
   4  21   5        154.93        168.33        21.12 o                         
  -7  22   5          7.53          0.75         7.91 o                         
  -6  22   5        171.58        177.92        14.94 o                         
  -5  22   5         81.12         96.76        12.25 o                         
  -4  22   5        173.87        199.11        10.95 o                         
  -3  22   5         33.57         39.88         7.78 o                         
  -2  22   5        204.46        223.77        12.63 o                         
  -1  22   5         59.97         74.31         8.47 o                         
   0  22   5         33.69         26.61         8.39 o                         
   1  22   5         33.32         28.63         8.53 o                         
   2  22   5         39.96         20.62        25.77 o                         
  -4  23   5         90.02        109.84        19.60 o                         
  -3  23   5         66.22         61.09        14.20 o                         
  -2  23   5        154.37        165.45        11.70 o                         
  -1  23   5        110.36        134.50        16.57 o                         
 -19   0   6        307.99        304.86        31.26 o                         
 -18   0   6        150.29        143.64        24.50 o                         
 -17   0   6         12.75          3.21        14.70 o                         
 -16   0   6       2403.26       2297.10        87.20 o                         
 -15   0   6        622.08        721.59        35.66 o                         
 -14   0   6         26.56         38.19        13.01 o                         
 -13   0   6          3.76          4.73         9.29 o                         
 -12   0   6       6823.28       6892.98       219.69 o                         
 -11   0   6        153.50        138.23        12.17 o                         
 -10   0   6        222.63        182.00        12.00 o                         
  -9   0   6         81.28         81.00         5.56 o                         
  -8   0   6       1863.27       1916.61        41.22 o                         
  -7   0   6        915.52        961.38        21.62 o                         
  -6   0   6       1143.60       1117.17        20.51 o                         
  -5   0   6       1293.22       1253.89        20.45 o                         
  -4   0   6        165.29        182.94         5.40 o                         
  -3   0   6        119.73        123.01         3.34 o                         
  -2   0   6        434.23        482.20         8.50 o                         
  -1   0   6         55.57         63.26         3.37 o                         
   0   0   6       1409.79       1406.93        19.42 o                         
   1   0   6        605.28        602.84        10.82 o                         
   2   0   6        939.00        885.37        23.69 o                         
   3   0   6        864.43        893.93        22.51 o                         
   4   0   6         16.87          7.87         5.44 o                         
   5   0   6         12.05         12.20         6.63 o                         
   6   0   6       5278.31       5415.44       123.47 o                         
   7   0   6        195.73        235.24        13.85 o                         
   8   0   6        269.43        306.09        15.52 o                         
   9   0   6          3.52          6.59         9.54 o                         
  10   0   6       3058.14       2966.70        78.31 o                         
  11   0   6        507.36        449.84        22.72 o                         
  12   0   6          1.07          2.93         8.55 o                         
  13   0   6        217.86        222.90        27.38 o                         
 -19   1   6         45.59         35.28        15.52 o                         
 -18   1   6        690.73        662.90        46.13 o                         
 -17   1   6        733.92        636.28        25.69 o                         
 -16   1   6        306.75        374.61        25.52 o                         
 -15   1   6        265.47        260.74        15.14 o                         
 -14   1   6       1241.13       1180.09        35.18 o                         
 -13   1   6       1900.70       1994.43        49.17 o                         
 -12   1   6        552.56        574.99        18.22 o                         
 -11   1   6         22.32         27.54         6.33 o                         
 -10   1   6        230.85        276.65        10.46 o                         
  -9   1   6        789.65        810.40        24.83 o                         
  -8   1   6       1446.31       1400.62        31.57 o                         
  -7   1   6        349.08        328.65         6.48 o                         
  -6   1   6        951.30        969.32        10.79 o                         
  -5   1   6          0.26          2.39         0.91 o                         
  -4   1   6        105.09        103.45         4.17 o                         
  -3   1   6         38.30         41.19         1.75 o                         
  -2   1   6        947.22        938.09         9.79 o                         
  -1   1   6         68.07         62.95         2.69 o                         
   0   1   6        296.03        310.95         4.78 o                         
   1   1   6          1.98          8.02         1.77 o                         
   2   1   6        229.64        220.11         4.78 o                         
   3   1   6        776.97        695.60        32.15 o                         
   4   1   6        192.11        161.38         6.66 o                         
   5   1   6        133.15        110.41         6.50 o                         
   6   1   6        916.77        913.37        18.74 o                         
   7   1   6       2463.90       2467.97        42.74 o                         
   8   1   6         15.69         17.96         6.47 o                         
   9   1   6       1523.13       1507.13        30.44 o                         
  10   1   6         55.77         50.81         8.91 o                         
  11   1   6        870.55        868.74        28.25 o                         
  12   1   6        274.19        259.81        15.31 o                         
  13   1   6        397.36        343.18        24.48 o                         
 -19   2   6         10.16         14.48        12.96 o                         
 -18   2   6        168.73        165.09        17.08 o                         
 -17   2   6        574.30        519.38        23.54 o                         
 -16   2   6        453.42        447.00        27.55 o                         
 -15   2   6        228.75        271.58        29.74 o                         
 -14   2   6        254.12        275.67        14.46 o                         
 -13   2   6        988.60       1034.72        29.97 o                         
 -12   2   6        398.78        402.51        15.23 o                         
 -11   2   6        113.77        103.29        10.56 o                         
 -10   2   6        406.14        456.85        14.14 o                         
  -9   2   6       1704.76       1646.76        56.61 o                         
  -8   2   6        850.95        887.66        22.15 o                         
  -7   2   6        566.72        654.37        10.52 o                         
  -6   2   6         84.29        130.42         3.46 o                         
  -5   2   6       1682.99       1645.84        24.20 o                         
  -4   2   6        493.88        537.38        10.83 o                         
  -3   2   6        351.50        371.07         5.23 o                         
  -2   2   6        342.63        300.40         4.98 o                         
  -1   2   6        810.98        799.34        13.00 o                         
   0   2   6       1222.63       1140.98        11.91 o                         
   1   2   6        467.82        437.54         6.29 o                         
   2   2   6        164.44        171.42         4.14 o                         
   3   2   6        868.30        880.79        17.85 o                         
   4   2   6        129.96        110.77         5.48 o                         
   5   2   6        208.39        187.04        13.83 o                         
   6   2   6        822.69        868.33        24.71 o                         
   7   2   6        331.35        353.19        11.39 o                         
   8   2   6        147.54        125.45        10.34 o                         
   9   2   6        154.68        172.76        12.65 o                         
  10   2   6        929.45        847.50        20.96 o                         
  11   2   6         26.82         15.65         7.49 o                         
  12   2   6          0.06          5.97         9.60 o                         
  13   2   6        317.08        294.71        20.13 o                         
 -18   3   6        155.69        149.66        16.31 o                         
 -17   3   6          0.77         -0.42         8.78 o                         
 -16   3   6         17.16          7.22         9.37 o                         
 -15   3   6        754.07        739.55        24.62 o                         
 -14   3   6         86.79        139.09        11.47 o                         
 -13   3   6          4.96          6.76         7.17 o                         
 -12   3   6        274.61        284.19        13.76 o                         
 -11   3   6         44.00         61.06        15.72 o                         
 -10   3   6        801.62        838.97        52.52 o                         
  -9   3   6        385.18        451.09        17.32 o                         
  -8   3   6        302.00        351.70        10.10 o                         
  -7   3   6         77.60         69.05         3.36 o                         
  -6   3   6       7876.21       8293.46        99.21 o                         
  -5   3   6       4344.16       4587.86        59.04 o                         
  -4   3   6       7868.44       8511.47       126.55 o                         
  -3   3   6        177.94        176.36         3.49 o                         
  -2   3   6      12202.39      13139.60       152.66 o                         
  -1   3   6       4562.99       4618.17        48.17 o                         
   0   3   6       3982.44       4273.67        50.20 o                         
   1   3   6        533.45        477.85         7.65 o                         
   2   3   6       1378.29       1462.92        19.35 o                         
   3   3   6        520.89        539.01        10.11 o                         
   4   3   6        225.96        254.05        12.20 o                         
   5   3   6        289.51        277.13         8.85 o                         
   6   3   6        272.57        258.81         9.74 o                         
   7   3   6        151.07        156.11         8.66 o                         
   8   3   6        373.38        363.93        12.44 o                         
   9   3   6        664.16        632.10        17.22 o                         
  10   3   6        280.18        265.61        10.94 o                         
  11   3   6          5.36         10.32         8.70 o                         
  12   3   6        479.61        479.58        19.26 o                         
  13   3   6        242.15        219.90        15.98 o                         
 -18   4   6        169.96        166.42        18.76 o                         
 -17   4   6        362.81        381.79        20.16 o                         
 -16   4   6        138.41        104.88        20.79 o                         
 -15   4   6        146.67        178.94        12.90 o                         
 -14   4   6       1005.20       1096.61        31.66 o                         
 -13   4   6        229.31        228.84        15.97 o                         
 -12   4   6        266.34        275.16        16.39 o                         
 -11   4   6         87.20         84.62         7.94 o                         
 -10   4   6       1255.52       1263.67        53.03 o                         
  -9   4   6         49.15         53.45         5.51 o                         
  -8   4   6          5.24          6.85         2.12 o                         
  -7   4   6        220.18        222.88         4.14 o                         
  -6   4   6       1511.90       1552.62        21.59 o                         
  -5   4   6        245.69        322.88         7.19 o                         
  -4   4   6        417.38        454.76         7.77 o                         
  -3   4   6         80.02         82.40         4.50 o                         
  -2   4   6       2612.36       2758.91        28.59 o                         
  -1   4   6       1976.79       2143.60        24.45 o                         
   0   4   6       1428.71       1531.75        25.26 o                         
   1   4   6        661.71        640.00         8.26 o                         
   2   4   6        655.26        687.47        13.07 o                         
   3   4   6        554.70        569.93        14.12 o                         
   4   4   6          4.37          5.13         3.12 o                         
   5   4   6        839.84        813.09        19.29 o                         
   6   4   6         76.77         69.96         6.60 o                         
   7   4   6         18.48         22.90         6.11 o                         
   8   4   6        754.89        717.63        16.83 o                         
   9   4   6        328.33        345.52        12.54 o                         
  10   4   6          2.58          1.39         8.14 o                         
  11   4   6         46.19         37.24         9.69 o                         
  12   4   6        245.61        224.21        15.96 o                         
  13   4   6         90.37         82.15        12.85 o                         
 -18   5   6         15.92          1.27        10.93 o                         
 -17   5   6        119.46        101.66        29.07 o                         
 -16   5   6        246.11        242.96        19.26 o                         
 -15   5   6         58.51         56.05        10.89 o                         
 -14   5   6         57.16         77.32        15.46 o                         
 -13   5   6         44.32         37.44         8.94 o                         
 -12   5   6         15.85         22.09         9.50 o                         
 -11   5   6          6.83          7.26         5.76 o                         
 -10   5   6         94.41         96.99        13.26 o                         
  -9   5   6          2.87          6.93         2.72 o                         
  -8   5   6         19.43         27.12         2.70 o                         
  -7   5   6          8.83         12.04         2.31 o                         
  -6   5   6         10.80          4.67         1.16 o                         
  -5   5   6          8.41          3.72         1.92 o                         
  -4   5   6        509.02        542.26         6.62 o                         
  -3   5   6         16.43         13.67         1.83 o                         
  -2   5   6         39.45         51.66         2.37 o                         
  -1   5   6        412.39        517.74         9.84 o                         
   0   5   6         81.05         80.74         2.65 o                         
   1   5   6          5.04          7.57         2.41 o                         
   2   5   6        288.19        249.95         6.32 o                         
   3   5   6       1358.74       1457.60        25.97 o                         
   4   5   6        562.54        605.57        13.04 o                         
   5   5   6          2.23          2.71         4.63 o                         
   6   5   6        223.15        237.84         8.89 o                         
   7   5   6        949.45       1015.08        21.73 o                         
   8   5   6         55.48         81.49        17.94 o                         
   9   5   6        144.95        144.73        16.63 o                         
  10   5   6         39.39         37.88        12.31 o                         
  11   5   6        298.13        331.43        25.36 o                         
  12   5   6         25.18         12.66         9.43 o                         
 -18   6   6         63.23         82.88        21.12 o                         
 -17   6   6          2.17         -5.61        10.46 o                         
 -16   6   6        354.04        332.94        22.03 o                         
 -15   6   6        538.99        536.82        22.32 o                         
 -14   6   6        150.47        159.58        16.39 o                         
 -13   6   6        219.49        249.36        13.69 o                         
 -12   6   6         31.34         31.78         8.15 o                         
 -11   6   6        266.38        279.16        12.32 o                         
 -10   6   6        332.02        321.71        27.58 o                         
  -9   6   6       1081.30       1118.78        22.11 o                         
  -8   6   6          1.78          0.74         1.81 o                         
  -7   6   6         11.10          4.24         1.73 o                         
  -6   6   6       1095.28       1031.55        15.53 o                         
  -5   6   6       2518.55       2676.83        38.97 o                         
  -4   6   6        373.40        349.71         4.90 o                         
  -3   6   6         89.16        105.10         3.76 o                         
  -2   6   6       1164.68       1113.56        11.48 o                         
  -1   6   6       1803.20       1981.03        21.26 o                         
   0   6   6        811.87        780.83        15.95 o                         
   1   6   6        186.93        189.08         4.78 o                         
   2   6   6          6.83          4.25         2.25 o                         
   3   6   6        340.34        328.04         8.14 o                         
   4   6   6         34.35         39.36         4.37 o                         
   5   6   6          5.40          6.27         4.89 o                         
   6   6   6         87.28         92.52         6.83 o                         
   7   6   6         83.69         85.09         7.42 o                         
   8   6   6        326.92        322.74        18.13 o                         
   9   6   6          3.55          5.54         7.30 o                         
  10   6   6         13.34         14.26         8.38 o                         
  11   6   6         14.98         21.68        10.00 o                         
  12   6   6        277.44        269.95        16.12 o                         
 -18   7   6         58.30         52.32        14.93 o                         
 -17   7   6         29.82         21.33        14.79 o                         
 -16   7   6          4.83         10.95        10.25 o                         
 -15   7   6         34.62         46.68        12.34 o                         
 -14   7   6        196.77        203.24        14.87 o                         
 -13   7   6        323.37        329.24        15.60 o                         
 -12   7   6          0.85          2.24         6.57 o                         
 -11   7   6          0.51         -2.39         6.34 o                         
 -10   7   6         22.61         21.21         3.95 o                         
  -9   7   6        609.83        591.93        13.71 o                         
  -8   7   6         31.84         33.19         2.34 o                         
  -7   7   6        171.79        193.02         4.14 o                         
  -6   7   6         60.69         65.96         3.83 o                         
  -5   7   6        742.43        828.73        25.63 o                         
  -4   7   6         29.96         44.06         1.74 o                         
  -3   7   6         46.44         55.81         2.63 o                         
  -2   7   6          6.11          9.69         1.60 o                         
  -1   7   6        576.67        545.44         7.08 o                         
   0   7   6         47.20         47.13         4.71 o                         
   1   7   6        356.65        357.44         7.27 o                         
   2   7   6          8.87          5.42         2.75 o                         
   3   7   6        296.83        287.22        13.88 o                         
   4   7   6         66.77         78.71         4.49 o                         
   5   7   6        113.00         94.61         8.24 o                         
   6   7   6          3.67          3.32         5.21 o                         
   7   7   6          1.49         -2.07         6.66 o                         
   8   7   6         81.94         96.47         9.11 o                         
   9   7   6          3.67          5.91         7.36 o                         
  10   7   6        148.78        154.61        11.51 o                         
  11   7   6         41.16         42.53        10.18 o                         
  12   7   6         15.07         34.18        21.84 o                         
 -18   8   6        127.21        115.92        33.12 o                         
 -17   8   6        189.76        217.89        17.88 o                         
 -16   8   6        285.64        310.54        19.18 o                         
 -15   8   6        291.92        285.84        29.57 o                         
 -14   8   6         91.28        113.86        16.22 o                         
 -13   8   6         51.79         80.12        24.59 o                         
 -12   8   6        213.19        215.08        12.61 o                         
 -11   8   6          0.32          0.11         2.15 o                         
 -10   8   6         55.32         62.38         4.72 o                         
  -9   8   6          2.01          0.85         1.03 o                         
  -8   8   6         35.95         31.11         4.14 o                         
  -7   8   6        301.13        289.23         6.71 o                         
  -6   8   6        222.44        251.33         6.73 o                         
  -5   8   6          2.64         -0.36         1.95 o                         
  -4   8   6         12.34         12.95         2.82 o                         
  -3   8   6          5.76          5.11         1.64 o                         
  -2   8   6         81.49        105.32         2.81 o                         
  -1   8   6          0.10          4.09         1.71 o                         
   0   8   6        241.74        259.07         5.71 o                         
   1   8   6         95.70         91.12         4.78 o                         
   2   8   6         31.57         34.13         4.89 o                         
   3   8   6        242.86        239.95         7.49 o                         
   4   8   6         76.53         86.19         4.81 o                         
   5   8   6         54.06         69.22         9.39 o                         
   6   8   6          6.17          4.91         5.44 o                         
   7   8   6        299.25        267.56        11.72 o                         
   8   8   6        128.74        142.38        10.78 o                         
   9   8   6         31.21         27.29        13.48 o                         
  10   8   6        144.15        144.18        12.30 o                         
  11   8   6         55.52         62.81        12.20 o                         
  12   8   6        312.17        265.54        21.70 o                         
 -17   9   6        102.39        144.78        16.42 o                         
 -16   9   6         34.42         32.51        28.81 o                         
 -15   9   6        502.63        470.12        32.45 o                         
 -14   9   6        149.55        161.47        29.57 o                         
 -13   9   6        405.68        448.52        21.46 o                         
 -12   9   6        299.96        312.79        11.78 o                         
 -11   9   6        377.08        397.72        18.38 o                         
 -10   9   6          9.39         13.46         5.77 o                         
  -9   9   6        254.59        246.98        19.66 o                         
  -8   9   6        620.78        608.13        30.21 o                         
  -7   9   6          5.55          5.86         3.07 o                         
  -6   9   6         63.94         53.30         4.80 o                         
  -5   9   6         65.16         89.29         3.58 o                         
  -4   9   6        217.10        199.36         6.04 o                         
  -3   9   6          7.30          9.47         2.65 o                         
  -2   9   6          2.09          1.82         1.64 o                         
  -1   9   6         87.63        108.38         5.08 o                         
   0   9   6        123.92         97.55         6.28 o                         
   1   9   6         59.87         47.19         5.89 o                         
   2   9   6          0.42          2.90         3.24 o                         
   3   9   6         36.28         32.76        11.31 o                         
   4   9   6        301.02        260.09        12.57 o                         
   5   9   6        166.56        167.51         7.71 o                         
   6   9   6         66.24         92.17         8.43 o                         
   7   9   6        559.96        584.11        26.94 o                         
   8   9   6        100.87        138.45        13.97 o                         
   9   9   6        323.09        319.42        22.79 o                         
  10   9   6         13.23         22.31         9.81 o                         
  11   9   6        130.92        112.61        20.74 o                         
 -17  10   6        120.37        108.41        23.49 o                         
 -16  10   6         80.05         85.93        25.94 o                         
 -15  10   6          3.00         -5.45        10.10 o                         
 -14  10   6        748.26        781.33        27.19 o                         
 -13  10   6        413.82        413.96        16.19 o                         
 -12  10   6        317.08        341.19        18.08 o                         
 -11  10   6         96.35         78.87        15.21 o                         
 -10  10   6       1150.67       1113.85        29.31 o                         
  -9  10   6        126.97        103.02        11.26 o                         
  -8  10   6         62.12         80.02        10.81 o                         
  -7  10   6        158.40        157.53        11.44 o                         
  -6  10   6        210.17        176.98         5.91 o                         
  -5  10   6        844.49        896.55        17.77 o                         
  -4  10   6          6.73         10.63         2.06 o                         
  -3  10   6        137.47        125.34         3.72 o                         
  -2  10   6         67.53         87.46         4.43 o                         
  -1  10   6       1787.44       1644.24        36.79 o                         
   0  10   6          8.25          7.75         2.89 o                         
   1  10   6          3.62          5.06         2.78 o                         
   2  10   6          5.62          2.36         5.84 o                         
   3  10   6        137.21        132.75         9.50 o                         
   4  10   6         67.03         77.64         7.46 o                         
   5  10   6        185.78        206.75         9.83 o                         
   6  10   6          8.19         10.19         5.08 o                         
   7  10   6         51.43         52.79         7.96 o                         
   8  10   6        105.63        100.38         9.97 o                         
   9  10   6        173.00        189.30        15.02 o                         
  10  10   6        160.83        142.12        11.77 o                         
  11  10   6        221.59        242.10        14.91 o                         
 -17  11   6        222.88        221.89        29.57 o                         
 -16  11   6        233.10        214.89        37.52 o                         
 -15  11   6         87.99         65.26        13.59 o                         
 -14  11   6        814.02        819.47        26.46 o                         
 -13  11   6        535.30        565.61        17.52 o                         
 -12  11   6        582.89        556.62        17.60 o                         
 -11  11   6        135.36        136.90         8.28 o                         
 -10  11   6       3530.68       3395.89        79.63 o                         
  -9  11   6       2658.63       2543.79        58.72 o                         
  -8  11   6       1141.82        992.08        62.27 o                         
  -7  11   6        422.64        371.24        13.76 o                         
  -6  11   6       6906.34       6297.35       132.98 o                         
  -5  11   6       3347.77       3160.06        78.65 o                         
  -4  11   6       1879.07       1782.44        30.25 o                         
  -3  11   6         80.74         80.18         6.01 o                         
  -2  11   6       3292.51       3075.68        49.07 o                         
  -1  11   6        244.00        199.59         9.63 o                         
   0  11   6       3411.25       3179.68        67.57 o                         
   1  11   6         39.90         45.06         4.94 o                         
   2  11   6        410.67        415.37        12.01 o                         
   3  11   6          0.35          1.58         7.60 o                         
   4  11   6       3923.80       3936.56        74.54 o                         
   5  11   6         10.66         21.86         6.41 o                         
   6  11   6        260.62        278.28        10.09 o                         
   7  11   6        144.40        133.24        11.94 o                         
   8  11   6       1535.35       1525.41        39.50 o                         
   9  11   6         86.56        104.24        12.25 o                         
  10  11   6         67.23         76.34        10.79 o                         
  11  11   6         12.30         14.21        10.48 o                         
 -16  12   6          0.17          3.49         9.98 o                         
 -15  12   6        224.17        207.99        13.31 o                         
 -14  12   6        263.91        306.50        13.87 o                         
 -13  12   6          8.86          9.08         7.20 o                         
 -12  12   6        106.29        111.91        16.12 o                         
 -11  12   6        201.84        215.19        12.12 o                         
 -10  12   6        216.58        237.96        13.27 o                         
  -9  12   6        313.73        335.48        16.14 o                         
  -8  12   6       2136.33       2132.43        35.57 o                         
  -7  12   6          6.97          0.83         3.96 o                         
  -6  12   6       1658.94       1524.47        44.56 o                         
  -5  12   6       5409.05       5376.51        96.13 o                         
  -4  12   6       4647.94       4435.81       103.44 o                         
  -3  12   6          0.52          1.48         2.15 o                         
  -2  12   6       3035.96       2765.15        64.91 o                         
  -1  12   6       7641.38       7229.24       330.46 o                         
   0  12   6       3642.22       3590.78        65.04 o                         
   1  12   6        119.38        116.37         7.82 o                         
   2  12   6        578.22        570.18        15.27 o                         
   3  12   6       1252.29       1285.03        41.39 o                         
   4  12   6       2504.57       2537.76        77.23 o                         
   5  12   6          2.33         -1.03         5.17 o                         
   6  12   6         51.93         58.47         9.02 o                         
   7  12   6          6.58          8.69         7.67 o                         
   8  12   6        902.22        946.86        25.20 o                         
   9  12   6         71.15         67.64        10.29 o                         
  10  12   6         10.85         34.02        11.17 o                         
 -16  13   6         23.23         27.82        10.37 o                         
 -15  13   6         18.70         15.95         9.49 o                         
 -14  13   6         73.95         79.37        17.87 o                         
 -13  13   6        306.09        185.12       124.46 o                         
 -12  13   6         84.02        117.03        29.74 o                         
 -11  13   6        215.24        220.08        12.59 o                         
 -10  13   6         16.69          8.28        12.84 o                         
  -9  13   6        393.59        397.60        15.91 o                         
  -8  13   6        920.10        963.36        23.14 o                         
  -7  13   6        673.58        663.61        27.20 o                         
  -6  13   6        244.99        246.80         8.72 o                         
  -5  13   6        274.16        230.33        19.24 o                         
  -4  13   6       2444.40       2386.85        38.65 o                         
  -3  13   6         40.84         40.53         4.26 o                         
  -2  13   6       2554.43       2343.80        48.16 o                         
  -1  13   6       1062.76        956.56        18.44 o                         
   0  13   6       1104.59        994.98        21.01 o                         
   1  13   6         21.88         30.38         6.26 o                         
   2  13   6       2375.55       2244.33        43.08 o                         
   3  13   6        800.57        800.04        19.52 o                         
   4  13   6        520.27        483.72        29.32 o                         
   5  13   6         55.87         70.81         9.52 o                         
   6  13   6        541.20        515.62        14.33 o                         
   7  13   6         65.16         86.16        13.24 o                         
   8  13   6       1033.80       1057.75        27.48 o                         
   9  13   6        141.86        118.84        16.22 o                         
  10  13   6        195.84        179.71        13.12 o                         
 -15  14   6        229.49        221.71        16.53 o                         
 -14  14   6         27.33         10.26        11.16 o                         
 -13  14   6          0.32         -0.16        10.22 o                         
 -12  14   6        192.59        216.77        13.62 o                         
 -11  14   6        197.54        193.15        12.76 o                         
 -10  14   6        130.65        144.90        11.08 o                         
  -9  14   6        478.42        477.47        14.27 o                         
  -8  14   6         28.88         25.97         6.98 o                         
  -7  14   6        476.46        474.99        14.30 o                         
  -6  14   6         39.60         55.77         6.24 o                         
  -5  14   6       1094.48       1067.85        22.28 o                         
  -4  14   6        156.11        169.29         8.83 o                         
  -3  14   6        152.08        152.67        12.20 o                         
  -2  14   6        544.51        559.37        12.14 o                         
  -1  14   6       1449.97       1376.19        24.67 o                         
   0  14   6        153.44        143.94         8.06 o                         
   1  14   6        130.91        135.02         7.93 o                         
   2  14   6       1694.55       1726.02        56.93 o                         
   3  14   6       2066.21       2051.55        40.77 o                         
   4  14   6          6.07          5.65         5.40 o                         
   5  14   6        208.40        219.77        10.14 o                         
   6  14   6        707.19        770.97        21.74 o                         
   7  14   6       1266.54       1315.39        28.42 o                         
   8  14   6        251.54        240.24        13.20 o                         
   9  14   6        151.84        159.14        25.58 o                         
 -14  15   6        177.60        163.33        31.43 o                         
 -13  15   6        175.93        166.80        13.73 o                         
 -12  15   6        607.60        628.25        22.82 o                         
 -11  15   6        345.82        306.02        29.49 o                         
 -10  15   6         34.84         29.12        12.64 o                         
  -9  15   6        946.69        930.82        19.22 o                         
  -8  15   6        867.32        899.53        22.46 o                         
  -7  15   6        628.95        633.56        16.89 o                         
  -6  15   6         39.21         38.64         6.31 o                         
  -5  15   6        643.26        613.10        15.79 o                         
  -4  15   6        328.71        335.11        17.07 o                         
  -3  15   6        108.78        112.02         9.22 o                         
  -2  15   6        226.45        213.77         8.15 o                         
  -1  15   6         88.75         97.18         7.13 o                         
   0  15   6        348.91        349.67        11.09 o                         
   1  15   6         10.18          9.23         6.83 o                         
   2  15   6         38.01         46.79         6.86 o                         
   3  15   6         64.80         44.02         7.06 o                         
   4  15   6        644.01        615.21        17.24 o                         
   5  15   6          1.94          3.65         5.30 o                         
   6  15   6        505.76        525.51        16.06 o                         
   7  15   6        248.66        275.50        14.70 o                         
   8  15   6         87.29        110.18        10.83 o                         
   9  15   6         17.18          9.82         9.69 o                         
 -14  16   6        233.75        204.66        16.62 o                         
 -13  16   6         16.75          4.39         9.26 o                         
 -12  16   6        234.19        250.74        15.43 o                         
 -11  16   6          0.03         -4.03         6.64 o                         
 -10  16   6          7.63          4.43         4.20 o                         
  -9  16   6         18.52         16.78         6.08 o                         
  -8  16   6         65.15         73.49         7.13 o                         
  -7  16   6         95.44         96.04        15.07 o                         
  -6  16   6         14.54         14.33         5.37 o                         
  -5  16   6          0.09          4.47         5.31 o                         
  -4  16   6         12.57         17.61         5.16 o                         
  -3  16   6          0.92         -0.47         4.00 o                         
  -2  16   6        226.00        225.71         7.96 o                         
  -1  16   6          3.33          8.66         5.35 o                         
   0  16   6         23.93         18.50         5.79 o                         
   1  16   6        153.34        160.70        18.88 o                         
   2  16   6        389.24        398.73        21.61 o                         
   3  16   6         25.35         20.08         5.86 o                         
   4  16   6        158.48        176.98         9.92 o                         
   5  16   6          1.00          4.79         7.11 o                         
   6  16   6         36.12         35.97         8.23 o                         
   7  16   6         31.86         29.23         7.10 o                         
   8  16   6          0.65          4.52         6.06 o                         
 -13  17   6         32.31         29.36         8.90 o                         
 -12  17   6         58.94         33.70        13.52 o                         
 -11  17   6        296.71        286.74        13.92 o                         
 -10  17   6         38.71         46.44         7.00 o                         
  -9  17   6         62.51        107.99        13.10 o                         
  -8  17   6         13.92          7.89         5.79 o                         
  -7  17   6        143.18        164.82        10.20 o                         
  -6  17   6         86.81        106.44        16.38 o                         
  -5  17   6         60.23         50.71         7.50 o                         
  -4  17   6          2.18          2.81         4.36 o                         
  -3  17   6          9.79          6.86         4.98 o                         
  -2  17   6          5.45         46.65        27.61 o                         
  -1  17   6         22.31         24.21         6.22 o                         
   0  17   6        106.00        117.76        16.60 o                         
   1  17   6          9.53          6.70         5.35 o                         
   2  17   6          0.47          1.70         4.74 o                         
   3  17   6         44.19         42.25         6.58 o                         
   4  17   6        243.10        275.07        12.93 o                         
   5  17   6         49.30         61.54        13.15 o                         
   6  17   6         50.37         37.80         7.85 o                         
   7  17   6         31.00         21.11         7.32 o                         
 -12  18   6          8.07         15.64        11.90 o                         
 -11  18   6         15.83         10.92         8.24 o                         
 -10  18   6         75.04         59.16         8.59 o                         
  -9  18   6        136.17        130.01        11.02 o                         
  -8  18   6         32.39         32.79         8.40 o                         
  -7  18   6        293.92        282.99        12.69 o                         
  -6  18   6         18.99         27.76         7.38 o                         
  -5  18   6          0.08          4.56         5.99 o                         
  -4  18   6        101.15         93.51         9.24 o                         
  -3  18   6          3.44          1.79         4.75 o                         
  -2  18   6          2.86          5.28         5.19 o                         
  -1  18   6         26.21         29.01         5.87 o                         
   0  18   6         12.18         14.97         5.47 o                         
   1  18   6        173.36        167.44         9.53 o                         
   2  18   6        160.75        171.94         8.85 o                         
   3  18   6         41.94         67.10        10.12 o                         
   4  18   6          4.89          2.86         5.61 o                         
   5  18   6         22.47         22.55         7.00 o                         
   6  18   6        406.28        395.98        14.97 o                         
 -11  19   6        159.93        162.85        22.22 o                         
 -10  19   6         26.18         24.03        10.22 o                         
  -9  19   6          0.81          4.71         9.40 o                         
  -8  19   6         87.77         92.01        10.60 o                         
  -7  19   6         16.37         10.91         7.79 o                         
  -6  19   6          0.95          3.00         6.40 o                         
  -5  19   6          3.42          4.78         5.96 o                         
  -4  19   6         78.54         75.27        10.34 o                         
  -3  19   6         47.61         69.15         9.49 o                         
  -2  19   6         25.93         12.70         5.62 o                         
  -1  19   6         20.73         27.64         6.60 o                         
   0  19   6          1.04         -0.34         4.40 o                         
   1  19   6          7.44          7.67         6.20 o                         
   2  19   6        111.62        115.21         9.19 o                         
   3  19   6        223.07        261.31        13.26 o                         
   4  19   6         35.62         27.93         7.68 o                         
   5  19   6          3.34          9.37         7.44 o                         
 -10  20   6         26.66         24.30        12.41 o                         
  -9  20   6        169.80        188.93        20.45 o                         
  -8  20   6         13.38         12.34        14.20 o                         
  -7  20   6         17.90         12.14        10.56 o                         
  -6  20   6         20.21         21.31         9.60 o                         
  -5  20   6        169.37        257.52        14.34 o                         
  -4  20   6          2.00          6.81         4.60 o                         
  -3  20   6          2.95         10.28         7.07 o                         
  -2  20   6          1.72          7.66         6.65 o                         
  -1  20   6         94.34        142.32         9.89 o                         
   0  20   6         65.95         61.99         7.42 o                         
   1  20   6          0.40          4.10         6.25 o                         
   2  20   6          0.31          2.21         6.15 o                         
   3  20   6         69.07         93.24         8.62 o                         
   4  20   6        336.97        351.97        13.89 o                         
  -8  21   6         75.17         61.17        17.07 o                         
  -7  21   6         17.73         12.51        14.20 o                         
  -6  21   6        152.76        165.78        20.28 o                         
  -5  21   6        369.82        477.59        22.58 o                         
  -4  21   6          3.86         11.15         9.20 o                         
  -3  21   6         36.70         84.37        40.64 o                         
  -2  21   6        399.89        459.87        15.30 o                         
  -1  21   6        734.76        908.42        30.73 o                         
   0  21   6        176.66        192.89        10.54 o                         
   1  21   6        154.40        171.12        10.02 o                         
   2  21   6        657.47        691.21        35.94 o                         
  -6  22   6          9.91         12.26        10.39 o                         
  -5  22   6          6.09          4.00         9.52 o                         
  -4  22   6         56.38         39.33        11.34 o                         
  -3  22   6         84.46        103.27        14.79 o                         
  -2  22   6        138.79        157.75        30.16 o                         
  -1  22   6         60.08         53.27        10.79 o                         
   0  22   6          3.50         -0.20         7.16 o                         
 -18   1   7         48.82         34.56        16.49 o                         
 -17   1   7        150.47        145.52        28.56 o                         
 -16   1   7          8.90          7.27         8.47 o                         
 -15   1   7        208.76        209.01        13.56 o                         
 -14   1   7        238.99        221.52        12.84 o                         
 -13   1   7        100.45        110.87        18.59 o                         
 -12   1   7        178.67        210.10        11.31 o                         
 -11   1   7        267.23        273.21        11.72 o                         
 -10   1   7         13.75          7.85         4.06 o                         
  -9   1   7          3.60          2.04         2.82 o                         
  -8   1   7        878.44        878.91        11.64 o                         
  -7   1   7        157.97        157.58         3.13 o                         
  -6   1   7        224.37        238.12         4.87 o                         
  -5   1   7        199.39        189.65         6.08 o                         
  -4   1   7       1229.76       1224.51        17.56 o                         
  -3   1   7         27.57         27.66         1.73 o                         
  -2   1   7        167.99        170.65         4.08 o                         
  -1   1   7          4.55          9.97         1.57 o                         
   0   1   7       1272.78       1243.38        18.45 o                         
   1   1   7         90.83         92.76         5.60 o                         
   2   1   7         19.63         16.10         3.17 o                         
   3   1   7         73.48         67.06         5.70 o                         
   4   1   7        325.46        360.72        20.95 o                         
   5   1   7        108.35        108.96         8.91 o                         
   6   1   7         33.59         41.94         7.31 o                         
   7   1   7         81.50         86.68         8.59 o                         
   8   1   7         18.47         25.62         7.74 o                         
   9   1   7          0.06          4.96         7.55 o                         
  10   1   7        194.40        189.99        12.35 o                         
  11   1   7        114.24        118.37        11.06 o                         
  12   1   7          2.17          2.85         9.40 o                         
 -18   2   7          0.03         -0.24         8.00 o                         
 -17   2   7          2.45          0.13         8.17 o                         
 -16   2   7        546.01        533.26        23.43 o                         
 -15   2   7         37.50         34.70         9.73 o                         
 -14   2   7        262.87        253.12        14.64 o                         
 -13   2   7         72.94        105.84        10.55 o                         
 -12   2   7        980.16       1043.26        28.26 o                         
 -11   2   7        109.24        110.57        12.81 o                         
 -10   2   7       1301.57       1233.46        47.49 o                         
  -9   2   7         38.72         62.72         3.50 o                         
  -8   2   7        495.74        494.89         9.95 o                         
  -7   2   7        285.86        289.63         4.72 o                         
  -6   2   7        717.89        706.90        10.09 o                         
  -5   2   7        396.30        316.25         6.51 o                         
  -4   2   7        223.20        214.94         7.57 o                         
  -3   2   7        151.76        137.53         3.40 o                         
  -2   2   7          6.44          2.50         1.42 o                         
  -1   2   7       1370.28       1245.11        12.85 o                         
   0   2   7         11.68         16.17         1.98 o                         
   1   2   7         67.28         57.99         4.04 o                         
   2   2   7        219.76        224.74         9.39 o                         
   3   2   7        662.96        627.21        13.43 o                         
   4   2   7        363.64        382.21        10.69 o                         
   5   2   7        470.55        458.53        11.96 o                         
   6   2   7        463.23        487.83        16.91 o                         
   7   2   7        392.15        429.66        15.58 o                         
   8   2   7        241.53        248.48        11.05 o                         
   9   2   7        740.53        750.24        19.64 o                         
  10   2   7        188.91        208.69        11.83 o                         
  11   2   7        656.97        656.14        19.37 o                         
  12   2   7         29.73         20.70        13.19 o                         
 -18   3   7          4.84         10.88        12.69 o                         
 -17   3   7         61.94         42.94        12.99 o                         
 -16   3   7         72.99         49.78        14.42 o                         
 -15   3   7        853.44        834.26        27.24 o                         
 -14   3   7        110.83        123.46        10.44 o                         
 -13   3   7        185.89        178.00        12.13 o                         
 -12   3   7        255.37        273.66        11.81 o                         
 -11   3   7        451.22        442.98        37.55 o                         
 -10   3   7          1.21          0.08         2.89 o                         
  -9   3   7        468.97        478.19         7.96 o                         
  -8   3   7        325.71        382.12         6.72 o                         
  -7   3   7         77.33         97.66         3.58 o                         
  -6   3   7        135.73        159.50         3.65 o                         
  -5   3   7        583.33        661.25        11.15 o                         
  -4   3   7        292.09        372.76         6.20 o                         
  -3   3   7         63.04         67.83         2.39 o                         
  -2   3   7         20.38         29.88         2.67 o                         
  -1   3   7        211.55        242.20         4.65 o                         
   0   3   7        630.69        681.09         8.18 o                         
   1   3   7        254.34        237.46         4.73 o                         
   2   3   7          4.81          4.52         2.99 o                         
   3   3   7        126.45        147.53         5.96 o                         
   4   3   7        380.14        414.91        10.99 o                         
   5   3   7        431.67        473.71        14.76 o                         
   6   3   7          7.30         14.79         5.55 o                         
   7   3   7        302.04        311.38        15.15 o                         
   8   3   7         40.45         28.81         7.59 o                         
   9   3   7        503.60        557.51        17.21 o                         
  10   3   7          2.30         -8.08         8.08 o                         
  11   3   7        536.39        518.70        20.23 o                         
  12   3   7          3.22          0.41         8.71 o                         
 -18   4   7         58.43         46.24        12.97 o                         
 -17   4   7         85.66         78.66        12.76 o                         
 -16   4   7        125.64        101.09        12.45 o                         
 -15   4   7         38.60         35.97         9.69 o                         
 -14   4   7          0.77         -3.52         7.21 o                         
 -13   4   7         69.40         98.29         9.00 o                         
 -12   4   7        193.33        193.13        10.44 o                         
 -11   4   7        347.66        309.00        11.45 o                         
 -10   4   7         88.13         80.11         3.82 o                         
  -9   4   7          1.53          0.65         1.88 o                         
  -8   4   7         73.65         66.48         2.71 o                         
  -7   4   7         37.14         34.13         2.80 o                         
  -6   4   7         15.15         14.17         1.87 o                         
  -5   4   7        401.24        369.81        10.44 o                         
  -4   4   7          7.14         10.96         1.70 o                         
  -3   4   7          1.39          2.59         1.73 o                         
  -2   4   7          6.13          4.82         1.75 o                         
  -1   4   7       1019.22        915.00        11.51 o                         
   0   4   7          2.28          2.82         1.72 o                         
   1   4   7         52.26         65.74         4.80 o                         
   2   4   7          8.11          5.15         2.46 o                         
   3   4   7        610.39        628.70        13.73 o                         
   4   4   7         79.80         95.83         6.67 o                         
   5   4   7          9.97         10.70         5.76 o                         
   6   4   7         10.13         13.41         5.69 o                         
   7   4   7        505.73        541.29        14.99 o                         
   8   4   7        121.86        140.40        10.02 o                         
   9   4   7        151.07        157.42        10.25 o                         
  10   4   7         74.48         63.73        15.51 o                         
  11   4   7        162.81        158.31        14.39 o                         
 -18   5   7         17.84         13.68        13.03 o                         
 -17   5   7          2.42          6.88        11.66 o                         
 -16   5   7         44.40         32.82        10.44 o                         
 -15   5   7         10.50          3.87         7.86 o                         
 -14   5   7          8.72         16.17         9.53 o                         
 -13   5   7          0.11          0.88         6.13 o                         
 -12   5   7         34.56         61.70        25.35 o                         
 -11   5   7        401.23        393.20        24.86 o                         
 -10   5   7        178.57        190.31         7.04 o                         
  -9   5   7         44.67         48.47         3.47 o                         
  -8   5   7         99.00         88.08         6.12 o                         
  -7   5   7        812.03        804.57        14.34 o                         
  -6   5   7        723.32        697.00        17.84 o                         
  -5   5   7         12.33         16.36         2.51 o                         
  -4   5   7        895.57        841.98        10.92 o                         
  -3   5   7         13.27         15.60         2.06 o                         
  -2   5   7        731.45        735.28         8.55 o                         
  -1   5   7        632.38        622.52        17.31 o                         
   0   5   7        883.64        883.97        12.13 o                         
   1   5   7         45.69         40.48         4.32 o                         
   2   5   7        142.88        143.66         4.65 o                         
   3   5   7        274.33        291.19        12.37 o                         
   4   5   7        681.82        706.09        15.17 o                         
   5   5   7         52.87         55.25         6.52 o                         
   6   5   7          0.17         -1.39         4.47 o                         
   7   5   7          9.68         15.25         6.49 o                         
   8   5   7        342.39        351.70        27.05 o                         
   9   5   7         19.23          4.85         9.76 o                         
  10   5   7         25.32          9.10         8.46 o                         
  11   5   7         20.83         31.51        10.18 o                         
 -18   6   7          4.88         16.52        11.97 o                         
 -17   6   7        115.77        104.03        22.14 o                         
 -16   6   7          1.70          8.11        11.04 o                         
 -15   6   7          5.80         -2.39         9.08 o                         
 -14   6   7         21.04         30.45        10.14 o                         
 -13   6   7        516.37        536.05        19.91 o                         
 -12   6   7        324.67        311.89        16.14 o                         
 -11   6   7        119.37        118.91        10.23 o                         
 -10   6   7        185.12        204.36        10.30 o                         
  -9   6   7       1986.43       1989.88        36.03 o                         
  -8   6   7        336.45        301.34         8.43 o                         
  -7   6   7         95.28        128.50         4.47 o                         
  -6   6   7         29.49         40.70         3.44 o                         
  -5   6   7       4820.61       5022.65        61.50 o                         
  -4   6   7          0.56          4.57         2.82 o                         
  -3   6   7        111.11        123.98         3.67 o                         
  -2   6   7         57.13         46.81         3.33 o                         
  -1   6   7       2519.57       2612.11        36.69 o                         
   0   6   7        132.23        103.20         5.00 o                         
   1   6   7        146.72        150.88         4.80 o                         
   2   6   7        195.87        169.49         6.76 o                         
   3   6   7        242.24        270.75         7.20 o                         
   4   6   7          3.34          6.65         4.55 o                         
   5   6   7         15.34         11.27         5.37 o                         
   6   6   7        201.39        198.46         8.82 o                         
   7   6   7          3.11         11.76         6.12 o                         
   8   6   7         59.93         64.85         7.13 o                         
   9   6   7        120.94        128.61        11.92 o                         
  10   6   7         19.33         13.36         9.70 o                         
  11   6   7          3.44         -2.49         8.40 o                         
 -18   7   7         36.46         34.44        20.79 o                         
 -17   7   7         60.99         65.37        13.26 o                         
 -16   7   7         79.24         84.19        15.89 o                         
 -15   7   7        352.67        305.69        16.51 o                         
 -14   7   7          0.75          6.42         9.19 o                         
 -13   7   7         92.08        111.39        11.93 o                         
 -12   7   7         71.19         69.66         5.37 o                         
 -11   7   7         80.68         68.19         4.46 o                         
 -10   7   7          0.92          3.33         2.17 o                         
  -9   7   7         20.41         27.68         2.56 o                         
  -8   7   7         11.04          9.35         2.10 o                         
  -7   7   7         89.96         91.73         2.90 o                         
  -6   7   7         63.95         77.55         4.26 o                         
  -5   7   7        254.44        257.96         5.53 o                         
  -4   7   7         60.29         55.65         3.12 o                         
  -3   7   7         53.01         57.63         2.67 o                         
  -2   7   7         71.74         64.59         3.04 o                         
  -1   7   7        395.85        395.12         7.26 o                         
   0   7   7          7.65          6.29         2.41 o                         
   1   7   7        184.95        163.98         5.60 o                         
   2   7   7        120.72         99.88         4.95 o                         
   3   7   7          1.16          3.68         3.49 o                         
   4   7   7         47.50         49.95         5.99 o                         
   5   7   7          3.21          5.25         5.09 o                         
   6   7   7         78.71         89.16         7.26 o                         
   7   7   7         12.81         20.49         6.30 o                         
   8   7   7        150.48        156.13        15.85 o                         
   9   7   7         19.21         25.68         8.84 o                         
  10   7   7          0.29          4.42         7.96 o                         
  11   7   7          2.86          1.33         8.39 o                         
 -17   8   7         88.25         79.87        16.51 o                         
 -16   8   7          2.21         10.41        11.62 o                         
 -15   8   7        346.89        370.43        28.56 o                         
 -14   8   7        115.09        127.65        13.65 o                         
 -13   8   7          4.45         10.98         6.62 o                         
 -12   8   7        238.55        244.81        11.13 o                         
 -11   8   7         25.75         39.06         6.73 o                         
 -10   8   7        173.05        205.19         7.15 o                         
  -9   8   7         12.65          8.68         2.02 o                         
  -8   8   7        196.37        169.74         4.37 o                         
  -7   8   7        185.26        193.31         4.52 o                         
  -6   8   7          2.51          6.96         2.71 o                         
  -5   8   7          6.72          6.20         1.94 o                         
  -4   8   7         71.32         64.56         2.78 o                         
  -3   8   7          4.85          7.13         1.48 o                         
  -2   8   7         17.06         16.49         3.00 o                         
  -1   8   7        241.93        216.13         5.31 o                         
   0   8   7        175.94        170.00         9.16 o                         
   1   8   7         23.74         24.37         4.02 o                         
   2   8   7        158.29        162.99         8.95 o                         
   3   8   7        111.93        105.90         5.84 o                         
   4   8   7        254.13        253.69         8.68 o                         
   5   8   7         22.41         26.26         6.25 o                         
   6   8   7          1.60          3.84         4.67 o                         
   7   8   7         61.72         57.82         9.77 o                         
   8   8   7         56.66         63.54         9.81 o                         
   9   8   7          2.50         -1.37         7.06 o                         
  10   8   7         34.65         26.93        11.60 o                         
  11   8   7         91.92         77.30        11.78 o                         
 -17   9   7          0.00         -9.16        12.80 o                         
 -16   9   7        554.25        558.59        23.84 o                         
 -15   9   7        287.56        246.86        17.73 o                         
 -14   9   7        100.11        103.50        12.88 o                         
 -13   9   7        220.61        223.49        11.35 o                         
 -12   9   7        422.75        407.45        13.19 o                         
 -11   9   7        293.87        309.74        15.45 o                         
 -10   9   7         29.43         29.08         6.03 o                         
  -9   9   7        260.71        278.44        10.91 o                         
  -8   9   7         34.80         24.81         4.33 o                         
  -7   9   7         23.90         26.82         2.33 o                         
  -6   9   7         61.96         77.82         4.00 o                         
  -5   9   7         17.95         21.01         2.27 o                         
  -4   9   7         10.56          9.47         1.88 o                         
  -3   9   7          5.95          4.58         1.70 o                         
  -2   9   7         31.70         26.74         2.15 o                         
  -1   9   7          2.91          2.42         2.22 o                         
   0   9   7         28.86         29.99         3.42 o                         
   1   9   7        181.58        172.97         9.47 o                         
   2   9   7        140.11        118.88         6.14 o                         
   3   9   7          0.00         -0.99         4.23 o                         
   4   9   7        385.03        385.36         9.88 o                         
   5   9   7         29.38         31.96         7.16 o                         
   6   9   7        653.28        648.86        22.85 o                         
   7   9   7         18.92         14.63         7.98 o                         
   8   9   7        469.11        430.51        15.70 o                         
   9   9   7         91.30        111.94        15.64 o                         
  10   9   7        157.23        141.66        11.93 o                         
 -17  10   7         55.14         40.80        16.26 o                         
 -16  10   7        647.89        635.95        21.65 o                         
 -15  10   7         62.48         55.61         9.38 o                         
 -14  10   7       1767.01       1803.80        40.78 o                         
 -13  10   7         34.04         40.01         8.47 o                         
 -12  10   7       1578.94       1643.70        35.00 o                         
 -11  10   7          0.73         -2.29         6.62 o                         
 -10  10   7        703.65        778.92        40.64 o                         
  -9  10   7       1189.24       1143.29        46.73 o                         
  -8  10   7        628.94        630.46        30.00 o                         
  -7  10   7          0.05         -3.22         3.22 o                         
  -6  10   7          0.10         -0.23         1.86 o                         
  -5  10   7       2609.96       2515.25        32.10 o                         
  -4  10   7         62.56         61.18         4.25 o                         
  -3  10   7        376.30        350.94        10.59 o                         
  -2  10   7         18.71         18.14         2.24 o                         
  -1  10   7       1599.81       1569.63        22.21 o                         
   0  10   7        147.10        169.88         7.82 o                         
   1  10   7        301.97        276.27        10.90 o                         
   2  10   7        131.87        100.69        18.25 o                         
   3  10   7        198.71        249.70         9.51 o                         
   4  10   7         14.10         27.85         5.97 o                         
   5  10   7         77.00         76.07         6.93 o                         
   6  10   7         87.44         78.91         9.73 o                         
   7  10   7         84.76        102.16        16.55 o                         
   8  10   7         48.68         52.36         9.35 o                         
   9  10   7         87.11         75.95        10.82 o                         
  10  10   7          9.58          2.70         8.22 o                         
 -16  11   7        109.64        130.18        15.88 o                         
 -15  11   7         16.99         27.72        11.17 o                         
 -14  11   7        688.81        689.26        29.14 o                         
 -13  11   7       1078.47       1091.73        26.49 o                         
 -12  11   7        520.85        561.94        20.88 o                         
 -11  11   7         81.34         81.53         9.84 o                         
 -10  11   7       1190.37       1175.96        31.59 o                         
  -9  11   7       1572.48       1573.42        37.81 o                         
  -8  11   7       2940.88       2994.94        56.15 o                         
  -7  11   7        548.58        592.55        12.38 o                         
  -6  11   7        899.66        928.29        36.40 o                         
  -5  11   7        292.00        292.88        12.05 o                         
  -4  11   7       2428.80       2390.34        59.08 o                         
  -3  11   7        112.37        120.96         7.19 o                         
  -2  11   7        310.55        319.87        12.32 o                         
  -1  11   7        309.01        249.10        12.71 o                         
   0  11   7        162.31        184.96        12.33 o                         
   1  11   7        194.70        171.51        13.71 o                         
   2  11   7        269.45        289.07        43.01 o                         
   3  11   7       1295.79       1241.45        33.42 o                         
   4  11   7         12.48         12.56         6.63 o                         
   5  11   7        186.36        196.14         8.85 o                         
   6  11   7        171.70        168.96        16.24 o                         
   7  11   7        844.00        833.38        33.96 o                         
   8  11   7          9.53          5.78         8.39 o                         
   9  11   7          8.52         10.96         9.67 o                         
  10  11   7          0.17          1.29         8.26 o                         
 -16  12   7        433.17        377.89        17.39 o                         
 -15  12   7         77.65         76.31        15.56 o                         
 -14  12   7        373.99        351.23        14.99 o                         
 -13  12   7        719.59        733.30        26.79 o                         
 -12  12   7        349.88        325.04        17.86 o                         
 -11  12   7         35.21         61.88        16.65 o                         
 -10  12   7       1542.21       1526.88        38.36 o                         
  -9  12   7       1878.82       1789.22        35.95 o                         
  -8  12   7       1920.55       1926.63        54.44 o                         
  -7  12   7         14.54         22.07         4.53 o                         
  -6  12   7       2171.64       2104.99        39.85 o                         
  -5  12   7       3485.12       3274.59        78.82 o                         
  -4  12   7       8562.97       8265.22       129.93 o                         
  -3  12   7        367.31        363.91         9.62 o                         
  -2  12   7       1734.55       1608.94        23.74 o                         
  -1  12   7       2976.25       2771.96        45.41 o                         
   0  12   7       7909.93       7532.40       136.36 o                         
   1  12   7        852.53        839.18        19.56 o                         
   2  12   7       1034.08       1035.01        23.20 o                         
   3  12   7       1094.79        991.03        41.23 o                         
   4  12   7       1912.23       1710.27        44.67 o                         
   5  12   7        496.06        500.82        14.21 o                         
   6  12   7        324.87        319.46        18.42 o                         
   7  12   7        169.17        174.76        12.05 o                         
   8  12   7        833.64        785.53        24.41 o                         
   9  12   7        189.02        221.58        16.21 o                         
 -15  13   7         13.61          8.23         7.28 o                         
 -14  13   7         12.82         11.63         9.38 o                         
 -13  13   7         28.49         23.38        10.15 o                         
 -12  13   7        639.81        582.91        25.35 o                         
 -11  13   7         39.23         43.19         9.57 o                         
 -10  13   7         24.02         20.80         7.34 o                         
  -9  13   7        250.08        220.83        20.38 o                         
  -8  13   7         15.57         18.82         4.31 o                         
  -7  13   7        108.51         99.19         6.18 o                         
  -6  13   7         17.57          9.58         5.06 o                         
  -5  13   7        507.46        455.44        10.94 o                         
  -4  13   7        100.62         87.83         5.65 o                         
  -3  13   7         73.17         66.86         5.62 o                         
  -2  13   7        797.79        717.12        14.79 o                         
  -1  13   7        438.51        432.34        16.03 o                         
   0  13   7        349.57        422.11        16.40 o                         
   1  13   7        199.68        199.28         8.52 o                         
   2  13   7       1042.80        973.88        23.93 o                         
   3  13   7        184.57        203.50         9.31 o                         
   4  13   7        141.84        176.75        19.01 o                         
   5  13   7        465.17        476.31        24.00 o                         
   6  13   7        181.81        169.52        14.29 o                         
   7  13   7         61.06         70.85        11.32 o                         
   8  13   7        224.81        243.64        14.55 o                         
   9  13   7        108.38        101.49        15.28 o                         
 -15  14   7         66.08         91.04        12.29 o                         
 -14  14   7         54.22         37.57        10.41 o                         
 -13  14   7         56.26         67.08        23.57 o                         
 -12  14   7        821.90        757.46        28.38 o                         
 -11  14   7        187.11        200.64        30.16 o                         
 -10  14   7          1.69          1.29         6.04 o                         
  -9  14   7          5.12          0.97         4.96 o                         
  -8  14   7        871.09        847.14        23.86 o                         
  -7  14   7        840.45        824.44        19.17 o                         
  -6  14   7          2.77         -0.33         4.42 o                         
  -5  14   7          6.37          5.79         4.25 o                         
  -4  14   7          5.45         10.76         4.42 o                         
  -3  14   7         74.98         76.38         6.32 o                         
  -2  14   7          0.03         -3.03         3.78 o                         
  -1  14   7        165.89        163.86        13.89 o                         
   0  14   7          0.45          3.72         5.00 o                         
   1  14   7        124.97        147.33         7.87 o                         
   2  14   7         71.09        106.40        10.82 o                         
   3  14   7        436.78        433.42        24.43 o                         
   4  14   7        811.21        796.72        20.00 o                         
   5  14   7         40.37         41.44         7.12 o                         
   6  14   7        114.05        137.93        13.44 o                         
   7  14   7        332.61        310.53        14.39 o                         
   8  14   7        350.35        289.99        14.99 o                         
 -14  15   7         14.33         15.92        11.49 o                         
 -13  15   7        492.76        434.20        20.01 o                         
 -12  15   7          8.28          6.93         9.46 o                         
 -11  15   7        444.96        475.12        16.01 o                         
 -10  15   7          0.33          0.06         6.48 o                         
  -9  15   7       1385.31       1432.41        47.66 o                         
  -8  15   7        711.66        709.04        19.93 o                         
  -7  15   7          7.30         16.27         5.81 o                         
  -6  15   7          5.32          6.70         5.73 o                         
  -5  15   7       1275.73       1234.63        22.71 o                         
  -4  15   7        814.92        778.63        16.52 o                         
  -3  15   7        108.69        103.77         6.56 o                         
  -2  15   7        238.65        253.72         8.85 o                         
  -1  15   7        641.53        606.46        15.96 o                         
   0  15   7         14.34         11.72         5.44 o                         
   1  15   7         16.64         10.79         6.53 o                         
   2  15   7        647.54        641.67        19.04 o                         
   3  15   7         11.86          7.94         5.82 o                         
   4  15   7         41.32         26.73         6.80 o                         
   5  15   7         25.70         24.42         7.85 o                         
   6  15   7        308.44        297.26        23.37 o                         
   7  15   7        122.27        111.86        10.23 o                         
 -13  16   7         66.66         70.71        13.69 o                         
 -12  16   7         53.39         67.04        21.58 o                         
 -11  16   7          7.06         10.32         6.93 o                         
 -10  16   7         21.15         31.61         7.86 o                         
  -9  16   7         34.76         31.58         6.94 o                         
  -8  16   7         14.40         18.80         8.39 o                         
  -7  16   7        225.84        241.51        13.69 o                         
  -6  16   7        371.81        356.63        12.74 o                         
  -5  16   7         49.70         47.20        12.89 o                         
  -4  16   7        621.21        564.48        18.55 o                         
  -3  16   7          1.42          1.36         3.76 o                         
  -2  16   7        125.19        114.37         6.67 o                         
  -1  16   7         52.49         83.93         7.61 o                         
   0  16   7        260.19        246.59        18.71 o                         
   1  16   7        314.66        332.57        11.52 o                         
   2  16   7          1.89          4.12         5.33 o                         
   3  16   7        103.27        114.13         8.08 o                         
   4  16   7         18.45         15.43         8.11 o                         
   5  16   7        104.32        119.22        10.09 o                         
   6  16   7          0.03         -2.99         5.83 o                         
   7  16   7          0.44         -2.87         6.60 o                         
 -12  17   7         40.43         21.80        22.39 o                         
 -11  17   7         22.87         18.48         8.33 o                         
 -10  17   7         13.11         19.16         7.05 o                         
  -9  17   7         33.16         35.72         8.73 o                         
  -8  17   7          3.42          5.05         8.37 o                         
  -7  17   7          0.38          4.94         7.69 o                         
  -6  17   7         19.17         17.76         7.18 o                         
  -5  17   7         13.79         11.96         6.85 o                         
  -4  17   7         34.52         30.07         5.56 o                         
  -3  17   7         14.32         11.11         4.71 o                         
  -2  17   7         21.93         18.27         5.89 o                         
  -1  17   7          0.38          3.71         5.45 o                         
   0  17   7        290.91        282.32        11.52 o                         
   1  17   7        116.60        123.79         8.95 o                         
   2  17   7         48.84         36.82         6.76 o                         
   3  17   7          6.97          3.74         5.76 o                         
   4  17   7         47.63         40.88         9.16 o                         
   5  17   7         38.79         37.09        12.17 o                         
   6  17   7        118.56        115.93         9.31 o                         
 -11  18   7         45.51         54.92        12.54 o                         
 -10  18   7         95.13         86.99        12.19 o                         
  -9  18   7        167.48        186.16        10.76 o                         
  -8  18   7         47.16         67.45        11.92 o                         
  -7  18   7        149.58        179.73        12.66 o                         
  -6  18   7        301.34        314.54        14.01 o                         
  -5  18   7         10.26         10.16         7.33 o                         
  -4  18   7         64.28         45.57         8.31 o                         
  -3  18   7          0.09          0.71         5.68 o                         
  -2  18   7         52.86         50.04        12.34 o                         
  -1  18   7        132.00        140.84        16.23 o                         
   0  18   7         78.30         81.15         7.46 o                         
   1  18   7         36.71         33.84         6.71 o                         
   2  18   7          0.63          6.39         6.51 o                         
   3  18   7        118.75        142.85         9.61 o                         
   4  18   7         10.95          2.09         7.52 o                         
   5  18   7          0.46         16.92         7.83 o                         
 -10  19   7        172.11        171.53        14.03 o                         
  -9  19   7          5.54          1.78         8.27 o                         
  -8  19   7        301.36        295.56        32.11 o                         
  -7  19   7         55.96         62.27        14.86 o                         
  -6  19   7         99.41        126.69        10.20 o                         
  -5  19   7        500.45        567.61        31.51 o                         
  -4  19   7        930.75       1034.87        26.32 o                         
  -3  19   7          5.65         12.14         9.11 o                         
  -2  19   7        408.04        437.12        29.57 o                         
  -1  19   7        969.88       1090.14        32.94 o                         
   0  19   7        291.91        334.53        21.63 o                         
   1  19   7        178.08        195.69        17.58 o                         
   2  19   7        581.78        591.83        30.50 o                         
   3  19   7        516.06        547.17        22.01 o                         
   4  19   7        190.47        189.04        16.81 o                         
  -9  20   7       1915.12       2144.50        85.17 o                         
  -8  20   7        778.39        813.13        73.09 o                         
  -7  20   7        100.19        139.20        13.62 o                         
  -6  20   7         38.74         33.10         9.81 o                         
  -5  20   7       2507.90       2875.54        82.77 o                         
  -4  20   7         68.83        110.69        14.28 o                         
  -3  20   7        164.85        199.21        14.33 o                         
  -2  20   7         14.10         17.04        10.14 o                         
  -1  20   7       1188.33       1384.07        43.09 o                         
   0  20   7         16.41          5.38         9.62 o                         
   1  20   7         39.64         34.87        12.06 o                         
   2  20   7         21.09         28.36        10.38 o                         
  -6  21   7         70.85         70.57        10.57 o                         
  -5  21   7        533.34        648.32        20.84 o                         
  -4  21   7         18.73         10.58        10.15 o                         
  -3  21   7        440.84        527.02        23.15 o                         
  -2  21   7          9.40         13.56        14.79 o                         
  -1  21   7        740.27        824.66        30.59 o                         
   0  21   7         70.10         64.55        11.93 o                         
 -18   0   8         21.59         34.98        22.31 o                         
 -17   0   8       1743.13       1731.48        69.46 o                         
 -16   0   8        307.41        293.03        21.97 o                         
 -15   0   8          4.41          1.69        12.34 o                         
 -14   0   8         90.50         88.38        13.18 o                         
 -13   0   8        230.14        211.24        16.56 o                         
 -12   0   8        890.85        885.85        33.29 o                         
 -11   0   8        105.88        114.07        12.67 o                         
 -10   0   8          0.92          4.45         5.75 o                         
  -9   0   8          3.47          5.00         2.46 o                         
  -8   0   8        599.96        561.86         9.81 o                         
  -7   0   8        339.80        340.81        14.51 o                         
  -6   0   8        183.80        175.79        13.41 o                         
  -5   0   8        993.32        988.23        28.05 o                         
  -4   0   8        230.14        240.80        15.29 o                         
  -3   0   8        477.63        478.53        15.32 o                         
  -2   0   8         41.76         45.43         2.76 o                         
  -1   0   8        452.37        484.94         9.20 o                         
   0   0   8       1344.82       1225.03        31.08 o                         
   1   0   8        154.36        156.85        14.21 o                         
   2   0   8        465.09        514.07        16.62 o                         
   3   0   8        466.50        489.56        17.15 o                         
   4   0   8        237.05        231.01        18.25 o                         
   5   0   8        212.98        263.71        13.14 o                         
   6   0   8         66.73         64.52        12.26 o                         
   7   0   8        888.36        922.50        29.48 o                         
   8   0   8        672.39        715.11        27.96 o                         
   9   0   8       3300.82       3259.88        86.47 o                         
  10   0   8         92.74         84.08        14.82 o                         
  11   0   8        700.71        748.57        30.95 o                         
 -18   1   8        435.61        379.26        20.07 o                         
 -17   1   8         95.48         88.72        13.93 o                         
 -16   1   8         44.73         38.92        10.20 o                         
 -15   1   8         11.61         10.72        10.34 o                         
 -14   1   8          0.00          4.12         7.31 o                         
 -13   1   8         89.45         93.98        23.66 o                         
 -12   1   8        202.23        230.36        15.55 o                         
 -11   1   8        211.83        224.56        16.90 o                         
 -10   1   8       1454.88       1428.16        43.86 o                         
  -9   1   8         66.11         77.50         3.34 o                         
  -8   1   8         27.72         41.45         1.84 o                         
  -7   1   8        631.50        610.55        13.38 o                         
  -6   1   8        942.60        970.44        14.98 o                         
  -5   1   8          3.91          6.70         1.71 o                         
  -4   1   8        155.35        165.75         7.11 o                         
  -3   1   8         34.61         38.39         4.55 o                         
  -2   1   8         61.64         57.03         4.12 o                         
  -1   1   8       2404.23       2325.14        24.90 o                         
   0   1   8         67.44         66.03         4.84 o                         
   1   1   8        138.86        136.37         7.95 o                         
   2   1   8        358.80        350.22        10.23 o                         
   3   1   8       2544.48       2584.33        42.78 o                         
   4   1   8       1757.16       1834.60        32.77 o                         
   5   1   8         27.95         37.03         6.32 o                         
   6   1   8        367.70        405.80        12.34 o                         
   7   1   8        834.88        806.04        28.33 o                         
   8   1   8        588.45        591.04        16.95 o                         
   9   1   8        457.34        472.60        20.22 o                         
  10   1   8        559.41        468.49        18.29 o                         
  11   1   8        421.94        320.55        18.15 o                         
 -18   2   8          0.35         14.73        18.17 o                         
 -17   2   8        398.65        397.85        21.80 o                         
 -16   2   8        637.44        647.07        24.87 o                         
 -15   2   8        204.95        211.06        14.05 o                         
 -14   2   8        138.93        141.29        13.38 o                         
 -13   2   8        194.29        188.97        10.48 o                         
 -12   2   8       1491.72       1526.55        37.72 o                         
 -11   2   8        396.69        380.02        25.52 o                         
 -10   2   8         41.88         36.18         2.75 o                         
  -9   2   8        506.06        491.25        13.72 o                         
  -8   2   8        582.54        529.76        13.47 o                         
  -7   2   8        128.29        116.13         9.90 o                         
  -6   2   8         38.83         41.05         3.63 o                         
  -5   2   8        250.66        240.79         6.49 o                         
  -4   2   8         61.38         76.70         4.33 o                         
  -3   2   8        342.08        320.12         5.40 o                         
  -2   2   8        170.01        162.57         4.52 o                         
  -1   2   8        299.38        271.67         4.43 o                         
   0   2   8         15.54         11.00         1.97 o                         
   1   2   8       2408.08       2320.73        91.52 o                         
   2   2   8       1346.09       1340.56        31.26 o                         
   3   2   8          0.97          5.44         4.87 o                         
   4   2   8         20.50         29.13         5.60 o                         
   5   2   8       2752.39       2833.23        48.41 o                         
   6   2   8        303.69        289.54        11.55 o                         
   7   2   8         61.08         56.22         8.39 o                         
   8   2   8         41.92         29.54         8.50 o                         
   9   2   8        291.80        307.73        18.85 o                         
  10   2   8          6.70         -2.21         7.71 o                         
 -18   3   8         63.34         51.64        12.23 o                         
 -17   3   8        169.10        165.66        14.50 o                         
 -16   3   8          2.82          4.93        14.20 o                         
 -15   3   8          2.28         -4.67         8.28 o                         
 -14   3   8          5.40         10.08         7.36 o                         
 -13   3   8          0.30          3.38         6.44 o                         
 -12   3   8          0.93          3.77         5.31 o                         
 -11   3   8        722.91        727.92        14.23 o                         
 -10   3   8        914.18        901.35        13.85 o                         
  -9   3   8       1757.63       1747.73        32.50 o                         
  -8   3   8        161.38        132.99         5.93 o                         
  -7   3   8        724.07        775.36        21.37 o                         
  -6   3   8        497.53        504.49         9.77 o                         
  -5   3   8       2262.25       2202.90        30.44 o                         
  -4   3   8        103.59         76.44         2.90 o                         
  -3   3   8       1431.60       1296.30        15.90 o                         
  -2   3   8        482.63        443.21         8.79 o                         
  -1   3   8        520.66        482.35        11.18 o                         
   0   3   8         49.03         67.64         2.77 o                         
   1   3   8       6703.02       6414.42       202.63 o                         
   2   3   8        565.82        537.37        17.91 o                         
   3   3   8        776.37        822.31        17.04 o                         
   4   3   8          1.10         -0.93         3.87 o                         
   5   3   8       3128.20       3151.47        54.09 o                         
   6   3   8        118.88        131.47         8.76 o                         
   7   3   8        872.43        902.37        22.76 o                         
   8   3   8          0.85          4.14         6.65 o                         
   9   3   8        599.98        608.61        18.87 o                         
  10   3   8        292.42        271.11        17.37 o                         
 -18   4   8        144.74        188.63        21.97 o                         
 -17   4   8         70.00         68.19        14.14 o                         
 -16   4   8        310.60        338.30        16.72 o                         
 -15   4   8        231.12        246.11        14.05 o                         
 -14   4   8          0.90         -1.51         7.43 o                         
 -13   4   8       1694.38       1705.65        45.55 o                         
 -12   4   8        644.53        651.98        13.60 o                         
 -11   4   8        281.22        281.94         8.00 o                         
 -10   4   8        108.23        102.25         5.61 o                         
  -9   4   8       2689.42       2673.35        66.79 o                         
  -8   4   8         65.38         58.19         6.56 o                         
  -7   4   8         51.48         45.40         3.64 o                         
  -6   4   8         60.04         56.17         3.28 o                         
  -5   4   8       1768.06       1710.44        24.51 o                         
  -4   4   8        619.42        673.78         9.65 o                         
  -3   4   8        542.14        516.70         8.52 o                         
  -2   4   8        133.49        138.86         6.06 o                         
  -1   4   8       3316.05       3130.78        48.96 o                         
   0   4   8        826.59        817.91        11.31 o                         
   1   4   8          1.29          1.28         2.61 o                         
   2   4   8        267.78        302.39         9.05 o                         
   3   4   8       4209.80       4096.33        65.81 o                         
   4   4   8        299.27        291.54        10.54 o                         
   5   4   8          3.86          7.40         5.54 o                         
   6   4   8         40.32         42.05         6.69 o                         
   7   4   8       1581.45       1584.84        32.70 o                         
   8   4   8        312.10        296.07        15.66 o                         
   9   4   8        217.10        237.51        12.13 o                         
  10   4   8        540.35        510.50        21.23 o                         
 -18   5   8        230.12        201.66        32.19 o                         
 -17   5   8        414.83        457.62        22.22 o                         
 -16   5   8         58.43         86.59        25.26 o                         
 -15   5   8         69.61         59.50        11.24 o                         
 -14   5   8        596.86        585.91        22.05 o                         
 -13   5   8        583.06        585.09        16.21 o                         
 -12   5   8         16.25         15.40         4.03 o                         
 -11   5   8       1310.44       1298.63        22.28 o                         
 -10   5   8        270.68        255.17         8.76 o                         
  -9   5   8         54.55         45.74         2.45 o                         
  -8   5   8         27.20         22.74         3.23 o                         
  -7   5   8       2057.60       1991.40        55.55 o                         
  -6   5   8        127.83        119.43         7.29 o                         
  -5   5   8         98.14         96.07         4.50 o                         
  -4   5   8         60.57         44.48         4.09 o                         
  -3   5   8        100.85         99.10         5.80 o                         
  -2   5   8        316.80        286.23         6.20 o                         
  -1   5   8        477.30        499.08         8.44 o                         
   0   5   8        223.10        183.97         4.44 o                         
   1   5   8        374.52        384.48        13.63 o                         
   2   5   8        198.31        169.45         6.14 o                         
   3   5   8         81.71        103.37         6.49 o                         
   4   5   8        873.17        847.58        29.90 o                         
   5   5   8        286.34        295.42        10.64 o                         
   6   5   8         86.33        102.89        11.98 o                         
   7   5   8         50.77         65.83         9.49 o                         
   8   5   8        479.07        486.59        15.37 o                         
   9   5   8        204.99        197.48        13.88 o                         
  10   5   8        192.35        213.38        19.41 o                         
 -18   6   8        903.14        867.76        56.11 o                         
 -17   6   8        124.41        129.72        29.32 o                         
 -16   6   8         50.08         58.87        12.18 o                         
 -15   6   8        299.05        246.41        38.36 o                         
 -14   6   8       1102.20       1139.03        55.60 o                         
 -13   6   8         24.29         25.56         6.55 o                         
 -12   6   8        554.39        588.12        12.60 o                         
 -11   6   8          7.03          4.97         3.36 o                         
 -10   6   8        464.95        466.58        13.19 o                         
  -9   6   8        440.07        472.44        18.22 o                         
  -8   6   8        208.92        224.74         6.58 o                         
  -7   6   8         85.42         79.56         4.24 o                         
  -6   6   8         40.11         51.55         3.46 o                         
  -5   6   8        381.48        394.58        10.23 o                         
  -4   6   8         30.41         29.89         4.22 o                         
  -3   6   8         27.41         48.20         5.20 o                         
  -2   6   8         21.30         29.34         3.43 o                         
  -1   6   8        449.94        435.84        13.05 o                         
   0   6   8         35.49         18.55         3.06 o                         
   1   6   8         46.21         36.05         3.34 o                         
   2   6   8          4.28          1.97         3.06 o                         
   3   6   8        843.68        827.97        17.29 o                         
   4   6   8        169.66        158.45         7.49 o                         
   5   6   8          3.78          4.19         5.51 o                         
   6   6   8        114.84        126.73         9.39 o                         
   7   6   8        434.53        440.31        25.66 o                         
   8   6   8        331.39        382.40        19.78 o                         
   9   6   8          4.72         18.58        18.32 o                         
  10   6   8        142.33        154.76        13.78 o                         
 -17   7   8        210.99        223.06        24.17 o                         
 -16   7   8         13.77          7.69         9.21 o                         
 -15   7   8        228.89        229.73        14.46 o                         
 -14   7   8         14.15          6.59         6.55 o                         
 -13   7   8        389.20        452.48        15.44 o                         
 -12   7   8        311.72        315.46        16.08 o                         
 -11   7   8        607.28        578.86        12.04 o                         
 -10   7   8         14.69         11.46         3.25 o                         
  -9   7   8         25.12         22.26         3.40 o                         
  -8   7   8        431.88        402.25        17.02 o                         
  -7   7   8        101.36         88.56         3.73 o                         
  -6   7   8         23.81         27.13         4.81 o                         
  -5   7   8        229.52        262.98         7.51 o                         
  -4   7   8          4.78          4.78         2.71 o                         
  -3   7   8         60.87         75.17         4.93 o                         
  -2   7   8          0.18          2.00         1.23 o                         
  -1   7   8        152.80        170.98         6.10 o                         
   0   7   8         28.93          9.75         3.26 o                         
   1   7   8        104.94        141.07         8.80 o
[truncated: 143,697 more chars]
