# Supplementary material for: Crystal structures of ethyl 6-(4-methyl­phen­yl)-4-oxo-4H-chromene-2-carboxyl­ate and ethyl 6-(4-fluoro­phen­yl)-4-oxo-4H-chromene-2-carboxyl­ate
Source: Acta Crystallogr E Crystallogr Commun. 2016 Jan 1;72(Pt 1):8–13. doi: 10.1107/S2056989015022781 (PMC4704759; doi:10.1107/S2056989015022781)
Supplement: Supplementary file 3 [file e-72-00008-2sup3.hkl]

data_2                                                                          
_shelx_title ' F06061 - EXOR               New: P21/c'                          
_shelx_refln_list_code          4                                               
_shelx_F_calc_maximum      163.58                                               
_exptl_crystal_F_000       648.00                                               
_reflns_d_resolution_high  0.7698                                               
                                                                                
loop_                                                                           
 _space_group_symop_operation_xyz                                               
 'x, y, z'                                                                      
 '-x, y+1/2, -z+1/2'                                                            
 '-x, -y, -z'                                                                   
 'x, -y-1/2, z-1/2'                                                             
                                                                                
_cell_length_a     3.8521                                                       
_cell_length_b    20.6970                                                       
_cell_length_c    17.5478                                                       
_cell_angle_alpha  90.000                                                       
_cell_angle_beta   91.546                                                       
_cell_angle_gamma  90.000                                                       
                                                                                
_shelx_F_squared_multiplier     1.000                                           
                                                                                
loop_                                                                           
 _refln_index_h                                                                 
 _refln_index_k                                                                 
 _refln_index_l                                                                 
 _refln_F_squared_calc                                                          
 _refln_F_squared_meas                                                          
 _refln_F_squared_sigma                                                         
 _refln_observed_status                                                         
   1   0   0       1638.25       1622.53        24.46 o                         
   2   0   0       1522.57       1538.96        34.41 o                         
   3   0   0       1667.55       1810.02        44.01 o                         
   4   0   0         25.09         23.92         3.74 o                         
   1   1   0       5606.72       5449.18        53.16 o                         
   2   1   0        256.34        231.90         3.34 o                         
   3   1   0        157.59        176.81         4.49 o                         
   4   1   0        315.35        351.55         8.10 o                         
   1   2   0       2001.90       2050.01        21.48 o                         
   2   2   0        264.80        249.65         3.42 o                         
   3   2   0         37.72         38.43         2.14 o                         
   4   2   0         50.41         55.92         3.33 o                         
   1   3   0       1246.22       1325.79         8.66 o                         
   2   3   0       1542.53       1558.69        15.86 o                         
   3   3   0        127.20        127.39         3.75 o                         
   4   3   0         11.07          8.90         2.23 o                         
   0   4   0       1768.33       1739.01        32.46 o                         
   1   4   0       6644.47       6769.23        72.60 o                         
   2   4   0        943.03        967.33        11.94 o                         
   3   4   0         10.66         10.74         1.41 o                         
   4   4   0          0.62         -1.33         2.22 o                         
   1   5   0       1118.78       1129.63         7.48 o                         
   2   5   0          6.59         13.28         1.39 o                         
   3   5   0        117.83        110.37         2.80 o                         
   4   5   0         22.67         20.81         2.51 o                         
   0   6   0       5430.35       5132.05        77.23 o                         
   1   6   0       1575.46       1510.58        11.56 o                         
   2   6   0        521.37        501.39         8.96 o                         
   3   6   0        191.25        189.36         6.78 o                         
   4   6   0          2.60          4.23         2.83 o                         
   1   7   0       1756.70       1700.76         8.24 o                         
   2   7   0         27.55         32.82         1.49 o                         
   3   7   0         38.33         43.64         1.88 o                         
   4   7   0          2.72          4.36         2.57 o                         
   0   8   0        743.08        709.93         6.81 o                         
   1   8   0         71.84         86.36         1.61 o                         
   2   8   0        109.37        127.61         2.63 o                         
   3   8   0        328.61        307.04        12.80 o                         
   4   8   0          3.91          1.79         3.88 o                         
   1   9   0       1259.44       1286.74         7.02 o                         
   2   9   0         69.39         60.89         2.28 o                         
   3   9   0        128.72        121.44         5.21 o                         
   4   9   0         23.93         26.79         3.70 o                         
   0  10   0       3198.80       3275.64        20.96 o                         
   1  10   0        294.82        295.40         3.04 o                         
   2  10   0        313.76        307.05         6.45 o                         
   3  10   0       1485.03       1510.78        22.42 o                         
   4  10   0        478.10        489.27        35.69 o                         
   1  11   0        183.02        189.27         2.84 o                         
   2  11   0        377.40        351.65        11.06 o                         
   3  11   0        113.32        122.44         4.26 o                         
   4  11   0          1.61         -1.42         3.03 o                         
   0  12   0       2982.62       3094.93        47.99 o                         
   1  12   0        110.06        137.00         2.56 o                         
   2  12   0          7.22          6.77         1.19 o                         
   3  12   0        557.11        561.95         7.78 o                         
   4  12   0        252.69        250.79         7.19 o                         
   1  13   0         95.88         95.08         2.26 o                         
   2  13   0        456.86        448.90         8.60 o                         
   3  13   0        340.43        346.67         5.96 o                         
   4  13   0         25.36         26.29         4.45 o                         
   0  14   0        182.10        218.76         5.97 o                         
   1  14   0        176.36        188.77         2.90 o                         
   2  14   0        167.30        182.89         5.97 o                         
   3  14   0        117.64        119.74         4.07 o                         
   4  14   0         43.22         48.50         3.99 o                         
   1  15   0          0.06          0.79         1.55 o                         
   2  15   0         50.29         48.98         2.43 o                         
   3  15   0         34.43         34.38         2.64 o                         
   4  15   0         43.28         46.65         5.31 o                         
   0  16   0         37.32         38.06         2.16 o                         
   1  16   0         38.79         30.15         1.57 o                         
   2  16   0        126.74        133.82         4.11 o                         
   3  16   0        198.22        199.95         5.53 o                         
   4  16   0          3.92          8.65         3.81 o                         
   1  17   0         14.54         16.77         1.62 o                         
   2  17   0         35.02         36.40         2.61 o                         
   3  17   0        480.26        486.63        17.67 o                         
   0  18   0        333.08        270.45         5.60 o                         
   1  18   0         34.60         38.15         1.94 o                         
   2  18   0         46.27         47.34         2.77 o                         
   3  18   0        281.09        270.41         9.32 o                         
   1  19   0         52.05         39.81         1.95 o                         
   2  19   0          1.54         -2.09         2.61 o                         
   3  19   0        125.11        116.64         3.67 o                         
   0  20   0       1231.81       1134.52        17.32 o                         
   1  20   0        200.68        187.41         3.42 o                         
   2  20   0          0.01         -1.62         2.56 o                         
   3  20   0        201.96        199.98         6.49 o                         
   1  21   0         39.69         35.32         1.92 o                         
   2  21   0        121.22        131.47         3.32 o                         
   3  21   0        468.16        473.06        18.70 o                         
   0  22   0        148.15        150.93         4.09 o                         
   1  22   0        133.41        117.57         3.12 o                         
   2  22   0         85.34         87.23         2.91 o                         
   1  23   0         33.99         33.21         3.54 o                         
   2  23   0          6.13          7.72         2.14 o                         
   0  24   0         44.38         43.50         2.69 o                         
   1  24   0         11.43          7.27         2.55 o                         
   2  24   0        111.68        108.83         3.13 o                         
   1  25   0         64.57         75.73         2.95 o                         
   0  26   0        257.78        243.13        10.19 o                         
   1  26   0         40.26         42.60         2.49 o                         
  -4   1   1          0.85         -2.22         2.22 o                         
  -3   1   1        181.71        186.41         7.22 o                         
  -2   1   1        192.98        173.62         3.12 o                         
  -1   1   1      17941.54      18925.95       168.28 o                         
   1   1   1         81.21         69.55         1.85 o                         
   2   1   1          0.85          0.66         1.13 o                         
   3   1   1        198.13        229.80         4.17 o                         
   4   1   1          0.86          3.91         3.07 o                         
  -4   2   1        237.26        251.06         5.30 o                         
  -3   2   1         57.39         54.23         3.02 o                         
  -2   2   1        639.48        598.19         9.10 o                         
  -1   2   1       9578.45       9565.91        70.87 o                         
   0   2   1          3.60         -0.47         1.41 o                         
   1   2   1       4729.55       4876.05        53.15 o                         
   2   2   1        189.81        188.81         2.78 o                         
   3   2   1          0.44          0.27         1.28 o                         
   4   2   1          0.13          2.91         1.92 o                         
  -4   3   1        266.54        279.75         6.60 o                         
  -3   3   1        230.88        240.45         4.12 o                         
  -2   3   1       1230.67       1206.93         7.92 o                         
  -1   3   1       1419.19       1383.82         8.72 o                         
   0   3   1        161.43        161.21         2.06 o                         
   1   3   1        357.36        331.46         3.49 o                         
   2   3   1         52.60         54.35         1.61 o                         
   3   3   1         29.41         34.50         1.81 o                         
   4   3   1          6.92          7.35         3.11 o                         
  -4   4   1          5.45          1.42         2.04 o                         
  -3   4   1        428.65        404.55        11.11 o                         
  -2   4   1       3402.21       3452.21        36.55 o                         
  -1   4   1       2455.84       2446.25        32.37 o                         
   0   4   1       2795.49       2733.95        23.16 o                         
   1   4   1          2.76          1.53         1.27 o                         
   2   4   1         17.98         24.65         1.25 o                         
   3   4   1          2.35          2.52         1.30 o                         
   4   4   1          5.74          7.21         2.62 o                         
  -4   5   1          0.91          2.37         2.48 o                         
  -3   5   1          0.43         -0.10         1.31 o                         
  -2   5   1        344.76        354.60         4.66 o                         
  -1   5   1        180.19        174.54         3.03 o                         
   0   5   1        535.79        541.03         4.03 o                         
   1   5   1         60.93         55.57         1.87 o                         
   2   5   1          0.52          0.83         1.04 o                         
   3   5   1        108.22        106.09         2.67 o                         
   4   5   1         11.90         12.89         2.88 o                         
  -4   6   1          0.28          3.48         2.48 o                         
  -3   6   1        206.20        194.54         6.80 o                         
  -2   6   1         58.42         57.21         2.50 o                         
  -1   6   1       4036.75       4112.59        43.00 o                         
   0   6   1        441.80        413.97         3.43 o                         
   1   6   1        119.81        132.73         2.30 o                         
   2   6   1          0.14         -0.33         0.92 o                         
   3   6   1          1.55          2.70         1.18 o                         
   4   6   1          9.30          7.00         2.84 o                         
  -4   7   1          1.95          2.53         2.46 o                         
  -3   7   1        154.15        146.99         7.43 o                         
  -2   7   1        127.94        142.47         5.03 o                         
  -1   7   1        676.00        697.04         8.72 o                         
   0   7   1        995.51        952.75         5.03 o                         
   1   7   1          0.04         -0.21         1.02 o                         
   2   7   1         20.96         25.79         1.32 o                         
   3   7   1        268.54        276.88        10.01 o                         
   4   7   1          5.82          6.25         2.62 o                         
  -4   8   1        122.00        116.51         5.44 o                         
  -3   8   1        237.08        232.11         7.96 o                         
  -2   8   1       1251.48       1231.44        27.16 o                         
  -1   8   1          1.05          2.15         1.02 o                         
   0   8   1       3263.58       3373.06        22.05 o                         
   1   8   1        608.43        600.19         4.23 o                         
   2   8   1        211.94        194.41         5.12 o                         
   3   8   1        375.15        350.54         9.79 o                         
   4   8   1        490.18        503.83        11.28 o                         
  -4   9   1        268.32        255.38         6.53 o                         
  -3   9   1        747.46        729.50         7.50 o                         
  -2   9   1         27.97         28.95         1.89 o                         
  -1   9   1        686.21        720.37         4.71 o                         
   0   9   1        147.16        132.13         1.80 o                         
   1   9   1         54.78         64.13         1.70 o                         
   2   9   1        155.57        157.98         2.89 o                         
   3   9   1        179.54        195.42         4.02 o                         
   4   9   1        445.84        491.91        11.22 o                         
  -4  10   1        261.27        270.79        19.80 o                         
  -3  10   1        112.69        120.64         3.10 o                         
  -2  10   1        111.09         96.99         5.43 o                         
  -1  10   1       2728.12       2856.54        31.21 o                         
   0  10   1       2668.28       2916.60        12.80 o                         
   1  10   1          5.36          5.31         1.32 o                         
   2  10   1         30.27         33.59         1.50 o                         
   3  10   1          0.02          1.16         1.59 o                         
   4  10   1          5.59          5.35         3.02 o                         
  -4  11   1       1776.48       1905.07        23.82 o                         
  -3  11   1        109.01        106.66         3.27 o                         
  -2  11   1        310.08        301.07        10.93 o                         
  -1  11   1         40.08         27.31         1.42 o                         
   0  11   1       2550.88       2823.69        19.58 o                         
   1  11   1          2.04         -0.58         0.93 o                         
   2  11   1        811.79        782.61        11.87 o                         
   3  11   1         45.70         47.65         2.09 o                         
   4  11   1         39.06         36.86         4.33 o                         
  -4  12   1         49.08         44.69         3.71 o                         
  -3  12   1         73.94         76.56         3.42 o                         
  -2  12   1         14.12         12.93         1.86 o                         
  -1  12   1        215.77        210.90         3.30 o                         
   0  12   1         11.49         12.54         1.05 o                         
   1  12   1        756.99        799.97         8.94 o                         
   2  12   1        726.53        714.81        10.12 o                         
   3  12   1        949.23        957.44        12.54 o                         
   4  12   1        133.48        140.17         5.59 o                         
  -4  13   1         34.15         29.21         4.52 o                         
  -3  13   1          0.80          0.88         2.01 o                         
  -2  13   1         99.49         80.52         2.72 o                         
  -1  13   1        504.22        486.34         8.07 o                         
   0  13   1          0.21          0.25         0.97 o                         
   1  13   1       1180.57       1173.26        15.54 o                         
   2  13   1         40.94         40.31         1.82 o                         
   3  13   1       2509.28       2606.25        15.88 o                         
   4  13   1         57.59         58.13         4.60 o                         
  -4  14   1         16.99         18.65         3.72 o                         
  -3  14   1        127.12        133.15         6.71 o                         
  -2  14   1        373.42        350.26         8.57 o                         
  -1  14   1        508.02        480.30         8.64 o                         
   0  14   1         10.57          9.07         1.02 o                         
   1  14   1        119.68        138.05         3.65 o                         
   2  14   1         27.02         24.03         1.51 o                         
   3  14   1         80.63         78.03         3.33 o                         
   4  14   1         46.00         51.25         7.02 o                         
  -4  15   1         64.00         55.86         4.27 o                         
  -3  15   1          6.86          9.08         2.10 o                         
  -2  15   1         76.13         88.06         5.92 o                         
  -1  15   1         48.99         37.28         1.69 o                         
   0  15   1         16.92         31.36         1.38 o                         
   1  15   1        165.15        147.62         2.67 o                         
   2  15   1         28.49         25.71         2.39 o                         
   3  15   1         60.46         62.18         2.96 o                         
   4  15   1          0.04          2.54         5.04 o                         
  -4  16   1         40.18         37.59         7.12 o                         
  -3  16   1        106.92        107.57         4.19 o                         
  -2  16   1          0.32          2.28         2.14 o                         
  -1  16   1        104.97         93.79         2.46 o                         
   0  16   1          0.78          0.93         1.10 o                         
   1  16   1         33.96         38.36         1.71 o                         
   2  16   1         33.28         30.36         2.74 o                         
   3  16   1        202.07        203.52         5.36 o                         
   4  16   1          0.08         -2.85         3.26 o                         
  -3  17   1         65.34         62.18         3.79 o                         
  -2  17   1         38.91         35.18         2.68 o                         
  -1  17   1        421.80        420.56         9.01 o                         
   0  17   1         16.75         10.26         1.14 o                         
   1  17   1         28.51         27.74         1.54 o                         
   2  17   1         97.11        106.62         4.52 o                         
   3  17   1         60.42         58.30         3.12 o                         
  -3  18   1         32.72         36.11         4.08 o                         
  -2  18   1        438.06        428.10         7.22 o                         
  -1  18   1        308.03        292.00         4.50 o                         
   0  18   1         20.35         13.52         1.27 o                         
   1  18   1         39.25         33.75         1.74 o                         
   2  18   1        130.64        135.67         3.77 o                         
   3  18   1         21.14         22.56         4.17 o                         
  -3  19   1        122.64        124.35         4.83 o                         
  -2  19   1          0.24          2.74         2.63 o                         
  -1  19   1          0.34         -1.51         1.51 o                         
   0  19   1          6.58          3.04         1.21 o                         
   1  19   1          4.27          0.56         1.27 o                         
   2  19   1          1.32          1.56         2.30 o                         
   3  19   1        320.81        316.00         6.00 o                         
  -3  20   1          3.46          8.60         2.65 o                         
  -2  20   1          0.94          2.10         2.68 o                         
  -1  20   1         62.53         56.44         2.10 o                         
   0  20   1         71.01         76.37         2.08 o                         
   1  20   1        321.34        314.01         4.35 o                         
   2  20   1          2.41          1.74         1.85 o                         
   3  20   1        941.05        941.45        14.99 o                         
  -3  21   1         22.49         30.71         6.99 o                         
  -2  21   1          0.95          1.91         2.05 o                         
  -1  21   1         26.59         17.49         1.71 o                         
   0  21   1       1248.14       1170.94         8.14 o                         
   1  21   1          3.62          3.60         1.55 o                         
   2  21   1         85.32         81.91         2.75 o                         
   3  21   1          1.60         -1.37         2.02 o                         
  -2  22   1         33.97         33.46         5.10 o                         
  -1  22   1        120.70         86.59         2.84 o                         
   0  22   1         53.89         56.20         2.25 o                         
   1  22   1          4.92          2.47         1.45 o                         
   2  22   1        136.14        144.19         4.70 o                         
  -2  23   1         14.36         18.11         2.08 o                         
  -1  23   1        185.62        166.82         4.09 o                         
   0  23   1         13.01          9.33         1.71 o                         
   1  23   1         90.06         86.08         3.70 o                         
   2  23   1        277.40        312.28         7.48 o                         
  -2  24   1          9.29          9.70         1.97 o                         
  -1  24   1         24.36         27.05         2.61 o                         
   0  24   1         17.43         10.98         1.60 o                         
   1  24   1        115.48        111.68         4.93 o                         
   2  24   1         62.00         69.31         2.65 o                         
  -1  25   1         34.64         28.88         2.54 o                         
   0  25   1         12.61         12.80         1.83 o                         
   1  25   1        112.18        113.80         3.57 o                         
  -1  26   1          7.07          2.88         2.04 o                         
   0  26   1          0.27          2.08         2.60 o                         
   1  26   1          3.84          1.77         2.83 o                         
  -4   0   2         70.98         57.25         4.51 o                         
  -3   0   2          7.49          8.95         2.95 o                         
  -2   0   2        469.50        487.16        13.08 o                         
  -1   0   2        316.32        326.28         7.08 o                         
   1   0   2       1567.38       1488.26        15.57 o                         
   2   0   2          3.06          2.19         1.40 o                         
   3   0   2        236.33        255.29         5.78 o                         
   4   0   2         31.86         25.46         3.56 o                         
  -4   1   2          6.83          8.84         1.95 o                         
  -3   1   2          6.25          4.32         1.71 o                         
  -2   1   2       2631.13       2665.19        22.32 o                         
  -1   1   2       2468.55       2539.65        40.48 o                         
   0   1   2       1146.99       1045.43         8.31 o                         
   1   1   2       3158.94       3132.81        23.82 o                         
   2   1   2        171.94        169.55         2.53 o                         
   3   1   2        531.83        561.61         9.40 o                         
   4   1   2          1.63          3.16         2.32 o                         
  -4   2   2        119.85        126.35         3.97 o                         
  -3   2   2        430.76        450.08         6.82 o                         
  -2   2   2       1378.82       1378.13        10.05 o                         
  -1   2   2      26758.34      27037.89       112.51 o                         
   0   2   2       5269.38       4975.84        39.69 o                         
   1   2   2       6291.68       6000.17        43.16 o                         
   2   2   2        202.30        227.84         4.16 o                         
   3   2   2         44.37         46.93         2.14 o                         
   4   2   2          4.95          4.08         2.13 o                         
  -4   3   2         13.51         13.91         1.97 o                         
  -3   3   2         53.80         57.74         2.09 o                         
  -2   3   2         79.34         73.93         2.43 o                         
  -1   3   2         63.37         67.36         2.12 o                         
   0   3   2      12171.49      11844.55        95.11 o                         
   1   3   2          0.33          1.05         1.21 o                         
   2   3   2       1146.13       1166.55        14.54 o                         
   3   3   2        330.69        360.56        11.27 o                         
   4   3   2          8.50          5.04         2.83 o                         
  -4   4   2          3.73          5.24         2.13 o                         
  -3   4   2         69.59         68.45         2.25 o                         
  -2   4   2        166.39        179.67         3.32 o                         
  -1   4   2          4.34          5.74         1.18 o                         
   0   4   2       1239.37       1219.35         6.24 o                         
   1   4   2        319.63        301.13         3.14 o                         
   2   4   2         41.07         51.22         1.55 o                         
   3   4   2        116.84        128.61         4.56 o                         
   4   4   2         29.25         27.17         2.62 o                         
  -4   5   2         16.58         13.00         3.03 o                         
  -3   5   2        342.37        342.57         6.54 o                         
  -2   5   2        625.49        688.56         9.12 o                         
  -1   5   2        235.22        205.09         6.67 o                         
   0   5   2        118.58         94.26         1.91 o                         
   1   5   2        435.54        443.64         5.78 o                         
   2   5   2         20.54         28.15         1.48 o                         
   3   5   2        235.38        233.70         5.52 o                         
   4   5   2          7.94          8.50         2.19 o                         
  -4   6   2         48.94         44.38         3.08 o                         
  -3   6   2        110.66        107.47         3.46 o                         
  -2   6   2         24.07         22.05         1.35 o                         
  -1   6   2        104.65         97.78         2.64 o                         
   0   6   2        106.49         92.65         1.71 o                         
   1   6   2       1517.65       1517.50        18.82 o                         
   2   6   2        941.51        924.50        11.38 o                         
   3   6   2          4.95          5.30         1.06 o                         
   4   6   2          0.22          2.56         2.15 o                         
  -4   7   2        102.98         94.09         4.39 o                         
  -3   7   2        126.12        120.09         3.22 o                         
  -2   7   2        789.56        824.90        19.86 o                         
  -1   7   2        112.79        110.03         2.75 o                         
   0   7   2        816.35        822.23         4.83 o                         
   1   7   2          9.07          9.98         1.17 o                         
   2   7   2         90.81         94.10         1.97 o                         
   3   7   2          5.02          5.11         1.04 o                         
   4   7   2        228.65        237.45         9.67 o                         
  -4   8   2         73.42         59.20         3.49 o                         
  -3   8   2        121.75        115.18         5.40 o                         
  -2   8   2          0.08          1.13         1.45 o                         
  -1   8   2         37.37         34.12         1.68 o                         
   0   8   2         35.19         29.83         1.37 o                         
   1   8   2        105.12         97.41         1.95 o                         
   2   8   2        868.04        859.53        10.92 o                         
   3   8   2        822.01        855.86        14.31 o                         
   4   8   2          5.62          4.02         2.94 o                         
  -4   9   2          1.27          4.62         2.97 o                         
  -3   9   2        116.63        102.27         3.60 o                         
  -2   9   2         58.63         46.17         2.62 o                         
  -1   9   2       5311.95       5628.95        42.56 o                         
   0   9   2       3441.35       3669.49        21.07 o                         
   1   9   2         25.54         17.53         1.10 o                         
   2   9   2        461.45        514.32         6.98 o                         
   3   9   2        394.38        413.33         4.86 o                         
   4   9   2        174.36        180.19        10.16 o                         
  -4  10   2       1513.91       1546.62        48.20 o                         
  -3  10   2          1.49          2.65         1.86 o                         
  -2  10   2        512.56        518.05         9.74 o                         
  -1  10   2         20.01         17.16         1.08 o                         
   0  10   2        388.72        375.83         3.04 o                         
   1  10   2        777.50        704.48         9.84 o                         
   2  10   2         63.59         63.24         2.33 o                         
   3  10   2        366.17        365.98         4.28 o                         
   4  10   2          9.20         10.53         3.41 o                         
  -4  11   2        157.52        167.50         5.75 o                         
  -3  11   2         97.15         99.80         4.09 o                         
  -2  11   2        738.90        758.73        25.22 o                         
  -1  11   2        408.29        485.66         4.57 o                         
   0  11   2        154.90        133.18         2.00 o                         
   1  11   2         83.83         75.75         1.85 o                         
   2  11   2        615.40        579.01        15.47 o                         
   3  11   2         34.51         37.21         1.79 o                         
   4  11   2        352.47        368.15        10.59 o                         
  -4  12   2          0.07          1.17         3.31 o                         
  -3  12   2        120.19        113.05         3.87 o                         
  -2  12   2         70.68         68.05         3.02 o                         
  -1  12   2        169.82        194.98         3.28 o                         
   0  12   2       2803.72       2927.57        16.09 o                         
   1  12   2        682.06        677.47         6.74 o                         
   2  12   2       1081.00       1041.35        16.38 o                         
   3  12   2        642.82        666.68         7.98 o                         
   4  12   2         13.05         12.28         4.16 o                         
  -4  13   2         30.59         41.69         5.14 o                         
  -3  13   2         52.37         49.06         2.66 o                         
  -2  13   2         90.91         82.02         4.23 o                         
  -1  13   2        144.57        177.61         4.07 o                         
   0  13   2        162.77        187.39         2.99 o                         
   1  13   2         49.38         51.89         1.57 o                         
   2  13   2        163.26        149.62         3.61 o                         
   3  13   2        586.93        601.61         6.84 o                         
   4  13   2         52.09         52.31         3.86 o                         
  -4  14   2          7.70         -1.38         4.66 o                         
  -3  14   2          6.76          4.05         1.88 o                         
  -2  14   2          2.01          2.62         1.58 o                         
  -1  14   2        183.26        177.45         3.60 o                         
   0  14   2         10.67         13.67         1.15 o                         
   1  14   2          4.38          4.34         1.07 o                         
   2  14   2         16.03         13.79         1.28 o                         
   3  14   2        172.86        167.39         3.68 o                         
   4  14   2         32.31         33.24         9.06 o                         
  -4  15   2          5.71          2.25         3.51 o                         
  -3  15   2         16.78         14.02         2.45 o                         
  -2  15   2          7.95         12.89         3.84 o                         
  -1  15   2          2.39          5.60         1.39 o                         
   0  15   2        138.14        145.37         4.15 o                         
   1  15   2        284.28        260.05         4.93 o                         
   2  15   2          0.74          1.08         1.32 o                         
   3  15   2         46.36         44.29         3.14 o                         
   4  15   2          0.44         -1.93         3.69 o                         
  -4  16   2         50.99         44.38         3.80 o                         
  -3  16   2         72.13         71.45         3.92 o                         
  -2  16   2        158.91        159.85         4.80 o                         
  -1  16   2         43.34         59.60         2.13 o                         
   0  16   2        221.93        210.35         3.33 o                         
   1  16   2        179.98        166.08         4.27 o                         
   2  16   2        160.52        164.98         4.66 o                         
   3  16   2        214.04        207.43         7.77 o                         
  -3  17   2          0.02          2.10         2.23 o                         
  -2  17   2        220.42        199.01         4.25 o                         
  -1  17   2          7.04          7.41         1.50 o                         
   0  17   2         17.30         15.80         1.40 o                         
   1  17   2        187.13        183.16         5.78 o                         
   2  17   2       1150.58       1174.03         8.38 o                         
   3  17   2        198.87        192.53         5.02 o                         
  -3  18   2          2.97          4.25         3.67 o                         
  -2  18   2         41.25         35.49         2.44 o                         
  -1  18   2        260.58        242.80         4.54 o                         
   0  18   2         11.58          5.77         1.23 o                         
   1  18   2         97.48         92.23         2.60 o                         
   2  18   2         43.49         46.44         2.61 o                         
   3  18   2         49.79         56.78         2.57 o                         
  -3  19   2         33.61         42.77         3.54 o                         
  -2  19   2          5.19          8.90         2.78 o                         
  -1  19   2        524.88        464.50         5.67 o                         
   0  19   2          7.01          7.56         1.27 o                         
   1  19   2        177.14        179.01         3.59 o                         
   2  19   2         47.14         49.09         2.25 o                         
   3  19   2         29.93         31.93         2.91 o                         
  -3  20   2         83.65         84.05         3.91 o                         
  -2  20   2          0.03         -0.47         2.13 o                         
  -1  20   2         25.98         24.12         1.89 o                         
   0  20   2          4.04          2.45         1.15 o                         
   1  20   2          4.32          5.51         1.95 o                         
   2  20   2          4.57          2.53         2.13 o                         
   3  20   2         67.05         63.94         3.93 o                         
  -3  21   2         27.82         30.33         2.80 o                         
  -2  21   2          2.05          3.90         2.35 o                         
  -1  21   2         21.59         17.63         2.48 o                         
   0  21   2         90.97         66.12         2.70 o                         
   1  21   2         22.88         17.21         1.75 o                         
   2  21   2        180.06        185.57         3.88 o                         
   3  21   2        102.66        105.85         3.22 o                         
  -2  22   2        282.14        292.02         6.56 o                         
  -1  22   2          2.41          5.05         1.88 o                         
   0  22   2         60.71         57.89         1.96 o                         
   1  22   2         25.40         28.46         1.81 o                         
   2  22   2          0.08          0.04         2.00 o                         
  -2  23   2         42.06         45.26         3.83 o                         
  -1  23   2        249.36        242.88         5.51 o                         
   0  23   2          1.43          2.15         1.82 o                         
   1  23   2          0.31         -0.44         1.77 o                         
   2  23   2        447.92        490.96         8.99 o                         
  -2  24   2          4.25          6.08         2.13 o                         
  -1  24   2         71.00         63.54         4.50 o                         
   0  24   2          6.92          9.84         1.92 o                         
   1  24   2         26.96         20.77         1.98 o                         
   2  24   2          1.28          1.64         1.77 o                         
  -1  25   2         26.66         26.86         2.54 o                         
   0  25   2          0.61          1.20         1.64 o                         
   1  25   2          0.23          1.09         2.11 o                         
  -1  26   2        162.84        176.36         4.46 o                         
   0  26   2         15.64         12.06         2.93 o                         
   1  26   2          0.10         -0.16         2.23 o                         
  -4   1   3        456.96        453.04         6.59 o                         
  -3   1   3         24.09         23.66         2.02 o                         
  -2   1   3       5173.84       5176.95        36.77 o                         
  -1   1   3       8873.02       8877.41        91.69 o                         
   0   1   3         19.27         23.78         1.64 o                         
   1   1   3       1271.39       1242.97         7.02 o                         
   2   1   3          7.85          9.22         1.16 o                         
   3   1   3        177.65        170.25         3.26 o                         
   4   1   3        160.39        156.09         4.06 o                         
  -4   2   3        179.67        184.13         4.80 o                         
  -3   2   3         75.49         75.14         2.76 o                         
  -2   2   3          8.79          5.85         1.26 o                         
   0   2   3        236.23        236.81         5.05 o                         
   1   2   3        837.69        796.87         4.79 o                         
   2   2   3       1321.65       1387.62        14.04 o                         
   3   2   3          8.24         10.20         1.39 o                         
   4   2   3          0.67         -0.76         2.21 o                         
  -4   3   3         78.93         69.12         3.07 o                         
  -3   3   3          1.20          1.82         1.11 o                         
  -2   3   3       1201.07       1229.05        12.00 o                         
  -1   3   3        925.00        943.67         6.78 o                         
   0   3   3       1016.51        949.57         6.46 o                         
   1   3   3        533.80        545.92         3.86 o                         
   2   3   3        525.49        573.28         7.54 o                         
   3   3   3        658.21        708.70        12.22 o                         
   4   3   3         12.07         12.26         2.26 o                         
  -4   4   3         85.12         92.20         3.76 o                         
  -3   4   3        126.19        120.02         2.98 o                         
  -2   4   3        255.00        230.88         3.18 o                         
  -1   4   3       3641.42       3491.66        28.41 o                         
   0   4   3        781.39        781.10         7.93 o                         
   1   4   3         59.14         71.85         1.78 o                         
   2   4   3        739.21        748.28         8.79 o                         
   3   4   3          3.13          1.09         0.96 o                         
   4   4   3          5.01          3.31         1.88 o                         
  -4   5   3         74.84         71.67         4.34 o                         
  -3   5   3        107.83         94.88         2.53 o                         
  -2   5   3        213.05        182.44         3.44 o                         
  -1   5   3        293.47        282.33         3.56 o                         
   0   5   3        218.91        244.61         2.69 o                         
   1   5   3        208.46        266.47         3.01 o                         
   2   5   3         47.20         51.34         1.71 o                         
   3   5   3         42.76         41.05         1.53 o                         
   4   5   3          1.41          2.35         1.67 o                         
  -4   6   3         84.03         88.71         4.66 o                         
  -3   6   3        625.77        617.81        18.79 o                         
  -2   6   3       2658.88       2727.04        32.20 o                         
  -1   6   3        526.68        539.00         6.55 o                         
   0   6   3        236.60        223.58         2.58 o                         
   1   6   3        447.33        458.18         3.91 o                         
   2   6   3       1153.05       1131.49        16.45 o                         
   3   6   3         24.87         27.49         1.33 o                         
   4   6   3         34.11         28.78         2.78 o                         
  -4   7   3        176.87        169.65         5.03 o                         
  -3   7   3         80.57         72.77         3.50 o                         
  -2   7   3         54.05         61.07         2.47 o                         
  -1   7   3         41.33         36.64         1.67 o                         
   0   7   3         89.66        101.09         1.89 o                         
   1   7   3        132.51        127.59         2.10 o                         
   2   7   3        122.30        132.36         2.35 o                         
   3   7   3         46.93         45.36         1.60 o                         
   4   7   3         26.05         27.32         2.90 o                         
  -4   8   3        812.34        833.34        16.56 o                         
  -3   8   3        166.44        160.35         7.34 o                         
  -2   8   3          0.17          0.07         1.52 o                         
  -1   8   3       3076.79       3225.46        39.19 o                         
   0   8   3       1558.10       1523.80         6.44 o                         
   1   8   3        368.08        364.96         5.74 o                         
   2   8   3        129.48        130.23         2.74 o                         
   3   8   3        429.98        423.84         6.15 o                         
   4   8   3          1.65         -3.32         3.32 o                         
  -4   9   3        201.94        187.53         5.21 o                         
  -3   9   3        250.49        260.68        15.32 o                         
  -2   9   3        211.65        224.87         6.42 o                         
  -1   9   3        384.63        434.05         5.19 o                         
   0   9   3        957.72        836.69         5.49 o                         
   1   9   3         71.87         72.67         1.66 o                         
   2   9   3        655.46        649.72         9.78 o                         
   3   9   3         30.12         28.02         1.57 o                         
   4   9   3         38.49         38.67         3.33 o                         
  -4  10   3          9.31          9.20         3.45 o                         
  -3  10   3         98.59        104.88         3.74 o                         
  -2  10   3        159.93        187.04         6.15 o                         
  -1  10   3       1281.58       1332.30        12.73 o                         
   0  10   3        102.18         97.24         1.84 o                         
   1  10   3        220.14        232.54         3.08 o                         
   2  10   3        107.99        103.00         2.24 o                         
   3  10   3        810.33        810.45        11.13 o                         
   4  10   3          7.22          7.72         2.83 o                         
  -4  11   3         18.44         21.20         4.16 o                         
  -3  11   3         34.39         35.56         2.56 o                         
  -2  11   3          3.68          3.50         1.87 o                         
  -1  11   3         50.69         53.30         1.64 o                         
   0  11   3        572.15        595.42         6.00 o                         
   1  11   3        130.74        140.96         2.62 o                         
   2  11   3         44.38         40.52         1.55 o                         
   3  11   3         83.38         75.16         3.22 o                         
   4  11   3         68.67         73.58         3.74 o                         
  -4  12   3         64.33         57.70         8.12 o                         
  -3  12   3         31.39         33.54         2.47 o                         
  -2  12   3        240.33        257.40         9.91 o                         
  -1  12   3          2.27         -0.18         0.94 o                         
   0  12   3        223.34        247.86         3.10 o                         
   1  12   3        195.60        184.92         3.11 o                         
   2  12   3       1041.64       1000.26        28.98 o                         
   3  12   3        212.40        215.37         4.19 o                         
   4  12   3        366.41        372.02        24.18 o                         
  -4  13   3         22.89         25.46         3.73 o                         
  -3  13   3         31.06         31.27         2.51 o                         
  -2  13   3        279.13        264.06         7.32 o                         
  -1  13   3          6.95          8.19         1.20 o                         
   0  13   3         81.47         66.58         1.79 o                         
   1  13   3        153.99        152.09         2.58 o                         
   2  13   3        301.62        284.24         7.35 o                         
   3  13   3         39.83         39.28         2.30 o                         
   4  13   3         16.44         21.71         3.95 o                         
  -4  14   3        146.14        140.83         5.82 o                         
  -3  14   3         30.60         31.47         3.99 o                         
  -2  14   3         11.71         11.92         1.70 o                         
  -1  14   3        830.58        857.84        10.70 o                         
   0  14   3         12.14         11.93         1.17 o                         
   1  14   3        338.53        327.71         6.16 o                         
   2  14   3        785.88        771.84         7.78 o                         
   3  14   3        236.25        239.36         4.10 o                         
   4  14   3         69.40         71.74         3.63 o                         
  -4  15   3         21.84         22.86         3.97 o                         
  -3  15   3         64.12         63.26         3.52 o                         
  -2  15   3         32.36         38.26         2.65 o                         
  -1  15   3         65.66         71.53         2.22 o                         
   0  15   3        244.55        247.30         5.48 o                         
   1  15   3          3.49          2.79         1.04 o                         
   2  15   3       2462.38       2484.56        23.07 o                         
   3  15   3         68.46         67.42         2.65 o                         
   4  15   3         63.16         63.36         3.39 o                         
  -3  16   3         58.83         61.07         6.31 o                         
  -2  16   3         16.30         14.59         2.17 o                         
  -1  16   3         61.51         58.41         3.54 o                         
   0  16   3          4.13          5.23         1.37 o                         
   1  16   3        996.46        999.31        18.05 o                         
   2  16   3        562.43        562.00         5.74 o                         
   3  16   3          5.21          7.04         2.40 o                         
  -3  17   3        133.01        131.89         4.24 o                         
  -2  17   3         16.45         16.00         2.63 o                         
  -1  17   3         18.74         12.95         1.52 o                         
   0  17   3         18.06         19.73         1.87 o                         
   1  17   3        202.60        188.28         4.97 o                         
   2  17   3         94.30         91.47         2.64 o                         
   3  17   3        214.55        220.34         7.23 o                         
  -3  18   3        118.97        105.79         9.62 o                         
  -2  18   3          0.37          0.30         2.26 o                         
  -1  18   3        330.05        301.80         4.72 o                         
   0  18   3        165.24        152.63         2.97 o                         
   1  18   3        177.36        169.48         3.28 o                         
   2  18   3       1019.11       1035.28         7.97 o                         
   3  18   3        390.64        398.81        12.60 o                         
  -3  19   3          1.43          5.47         2.50 o                         
  -2  19   3        260.99        238.13         5.07 o                         
  -1  19   3        857.40        730.05        12.86 o                         
   0  19   3         51.37         44.38         1.78 o                         
   1  19   3        772.09        788.49         9.56 o                         
   2  19   3        428.73        444.08         5.53 o                         
   3  19   3          0.74          0.43         1.89 o                         
  -3  20   3          0.99         -2.35         2.49 o                         
  -2  20   3        181.03        150.07         4.03 o                         
  -1  20   3         66.11         57.67         2.64 o                         
   0  20   3         76.76         61.59         1.91 o                         
   1  20   3        249.29        251.54         3.79 o                         
   2  20   3         24.27         15.93         1.87 o                         
   3  20   3         74.55         72.10         3.64 o                         
  -3  21   3         36.05         37.53         3.19 o                         
  -2  21   3          9.23         10.63         2.29 o                         
  -1  21   3        241.04        231.15         4.59 o                         
   0  21   3          2.29          3.81         1.54 o                         
   1  21   3          0.11         -1.81         1.81 o                         
   2  21   3          3.35          6.54         1.88 o                         
   3  21   3        361.68        373.45         6.69 o                         
  -2  22   3         52.94         59.78         2.83 o                         
  -1  22   3        195.46        194.98         4.22 o                         
   0  22   3         10.84          7.21         1.67 o                         
   1  22   3          1.59         -0.90         1.58 o                         
   2  22   3        171.34        184.36         3.68 o                         
  -2  23   3         74.45         67.29         3.23 o                         
  -1  23   3        118.03        107.48         4.98 o                         
   0  23   3        166.89        167.88         3.50 o                         
   1  23   3          1.62          4.89         1.78 o                         
   2  23   3         23.13         34.64         2.43 o                         
  -2  24   3          2.49          1.32         2.24 o                         
  -1  24   3        129.83        122.70         4.33 o                         
   0  24   3         64.86         46.47         2.51 o                         
   1  24   3          4.68          4.80         2.29 o                         
   2  24   3          0.05         -1.72         1.72 o                         
  -1  25   3          2.12          5.07         2.96 o                         
   0  25   3         33.71         27.46         2.83 o                         
   1  25   3         26.33         33.75         3.78 o                         
  -1  26   3        120.88        137.85         5.95 o                         
   0  26   3          2.75          3.27         2.75 o                         
   1  26   3         14.40         22.82         3.71 o                         
  -4   0   4         79.51         82.79         4.66 o                         
  -3   0   4        804.10        756.90        19.48 o                         
  -2   0   4       2895.38       3019.60        20.19 o                         
  -1   0   4       2461.82       2489.15        32.48 o                         
   0   0   4       3555.31       3630.15        89.96 o                         
   1   0   4         13.21         15.91         1.59 o                         
   2   0   4         77.02         77.85         2.18 o                         
   3   0   4        109.73        130.28         4.28 o                         
   4   0   4         16.67         17.11         4.64 o                         
  -4   1   4        113.37        116.29         3.75 o                         
  -3   1   4         24.75         20.72         1.92 o                         
  -2   1   4       1854.66       1976.41        11.66 o                         
  -1   1   4          9.95          8.67         1.46 o                         
   0   1   4       1236.95       1283.24        11.90 o                         
   1   1   4        709.87        733.17         4.28 o                         
   2   1   4         46.54         49.00         1.35 o                         
   3   1   4        113.74        114.48         3.04 o                         
   4   1   4        158.97        159.67         3.44 o                         
  -4   2   4         58.16         60.23         2.89 o                         
  -3   2   4        474.43        480.48        15.76 o                         
  -2   2   4         51.69         52.72         1.70 o                         
  -1   2   4       1002.24        967.92         9.47 o                         
   0   2   4         47.62         37.13         1.97 o                         
   1   2   4        970.66        896.07         6.78 o                         
   2   2   4        243.29        261.97         3.93 o                         
   3   2   4        122.71        119.07         2.65 o                         
   4   2   4          0.71          2.49         1.65 o                         
  -4   3   4          0.11          2.90         1.95 o                         
  -3   3   4        301.43        294.07         8.17 o                         
  -2   3   4        160.87        140.20         2.54 o                         
  -1   3   4        478.65        453.99         4.60 o                         
   0   3   4       1841.27       1737.73        12.86 o                         
   1   3   4        655.08        696.66         4.38 o                         
   2   3   4        290.51        313.49         3.67 o                         
   3   3   4         23.16         21.09         1.27 o                         
   4   3   4        325.06        318.08         5.16 o                         
  -4   4   4         41.04         36.28         2.96 o                         
  -3   4   4         93.47         91.00         2.69 o                         
  -2   4   4       5948.89       5988.92        82.32 o                         
  -1   4   4        134.94        135.65         2.53 o                         
   0   4   4        387.91        343.00         3.75 o                         
   1   4   4        179.69        168.26         2.45 o                         
   2   4   4          1.30          2.28         1.02 o                         
   3   4   4         78.03         73.44         1.98 o                         
   4   4   4         26.34         26.55         2.17 o                         
  -4   5   4         16.21         13.76         2.42 o                         
  -3   5   4        913.74        886.51        28.91 o                         
  -2   5   4         81.70         84.68         1.99 o                         
  -1   5   4       1180.81       1242.30        17.18 o                         
   0   5   4        114.90         96.08         2.18 o                         
   1   5   4         82.90         97.72         1.87 o                         
   2   5   4       1290.61       1407.91        19.86 o                         
   3   5   4          8.73          5.31         1.13 o                         
   4   5   4         59.34         58.25         2.82 o                         
  -4   6   4         47.53         44.93         5.23 o                         
  -3   6   4        623.00        600.19        24.66 o                         
  -2   6   4        543.23        530.51        12.48 o                         
  -1   6   4         11.20         13.87         1.30 o                         
   0   6   4        356.63        350.64         3.45 o                         
   1   6   4          0.09          1.65         1.05 o                         
   2   6   4       2291.75       2366.26        29.11 o                         
   3   6   4        224.87        198.64         5.46 o                         
   4   6   4         84.33         87.35         3.85 o                         
  -4   7   4        326.58        318.76         9.34 o                         
  -3   7   4        170.72        156.64         7.92 o                         
  -2   7   4       2368.17       2502.37        26.60 o                         
  -1   7   4        157.49        189.86         2.74 o                         
   0   7   4         82.56         61.54         1.48 o                         
   1   7   4       3519.91       3848.25        19.78 o                         
   2   7   4        247.05        262.37         4.53 o                         
   3   7   4         54.03         54.50         2.12 o                         
   4   7   4        674.60        688.65        28.01 o                         
  -4   8   4         97.24         97.18         3.91 o                         
  -3   8   4        333.06        316.44        22.27 o                         
  -2   8   4        274.41        274.16         7.91 o                         
  -1   8   4       1475.86       1494.14        14.28 o                         
   0   8   4        468.74        471.44         3.89 o                         
   1   8   4         28.29         31.89         1.29 o                         
   2   8   4        354.95        363.48         5.81 o                         
   3   8   4         65.30         71.74         2.28 o                         
   4   8   4        306.29        304.73         6.60 o                         
  -4   9   4         92.78         93.79         3.98 o                         
  -3   9   4        304.98        316.62         6.85 o                         
  -2   9   4          8.93         16.67         1.85 o                         
  -1   9   4        238.56        219.81         3.29 o                         
   0   9   4         97.62        108.47         1.90 o                         
   1   9   4         83.52        104.98         2.21 o                         
   2   9   4         93.59         96.70         2.69 o                         
   3   9   4         50.04         51.95         1.98 o                         
   4   9   4         77.81         83.39         3.62 o                         
  -4  10   4         38.44         34.13         3.32 o                         
  -3  10   4         56.56         51.41         3.15 o                         
  -2  10   4          7.90          7.61         1.56 o                         
  -1  10   4       1580.61       1606.95        18.68 o                         
   0  10   4        834.23        798.91         7.70 o                         
   1  10   4        441.92        432.43         5.80 o                         
   2  10   4          1.44          1.66         1.27 o                         
   3  10   4          0.05          0.71         1.65 o                         
   4  10   4         56.76         55.42         5.93 o                         
  -4  11   4         68.23         67.35         3.73 o                         
  -3  11   4         18.88         17.83         2.40 o                         
  -2  11   4        185.75        181.39         5.47 o                         
  -1  11   4        965.21        956.02        13.14 o                         
   0  11   4         18.35         19.22         1.32 o                         
   1  11   4         24.52         21.64         1.41 o                         
   2  11   4        795.24        830.65         9.90 o                         
   3  11   4       1525.42       1563.17        20.95 o                         
   4  11   4         29.73         30.47         2.63 o                         
  -4  12   4         50.91         56.41        10.22 o                         
  -3  12   4         85.58         88.88         7.94 o                         
  -2  12   4        277.50        284.73         5.17 o                         
  -1  12   4        200.15        208.04         3.20 o                         
   0  12   4          7.76          3.75         1.23 o                         
   1  12   4         10.42          8.01         1.25 o                         
   2  12   4       1018.93       1032.15         7.93 o                         
   3  12   4          0.39          0.27         1.73 o                         
   4  12   4        103.44        104.26         3.68 o                         
  -4  13   4         58.10         56.03         4.09 o                         
  -3  13   4         13.33          9.67         2.39 o                         
  -2  13   4        164.44        177.35         4.15 o                         
  -1  13   4        205.19        242.09         4.87 o                         
   0  13   4         92.83         71.71         1.93 o                         
   1  13   4        557.24        544.02        10.94 o                         
   2  13   4        695.57        699.61         6.64 o                         
   3  13   4        168.33        168.58         3.75 o                         
   4  13   4         11.27         13.41         2.61 o                         
  -4  14   4         45.09         50.36         5.14 o                         
  -3  14   4          0.76          5.46         4.06 o                         
  -2  14   4         36.91         42.30         2.80 o                         
  -1  14   4         66.77         74.15         2.22 o                         
   0  14   4        393.23        390.88         7.56 o                         
   1  14   4       1510.50       1449.62        18.89 o                         
   2  14   4        463.72        471.67         9.44 o                         
   3  14   4         44.23         45.51         2.20 o                         
   4  14   4          3.31          5.64         3.33 o                         
  -4  15   4          5.35          2.81         3.92 o                         
  -3  15   4         37.49         33.52         3.01 o                         
  -2  15   4        280.95        271.84         5.79 o                         
  -1  15   4         19.53         19.45         1.63 o                         
   0  15   4        233.37        240.35         3.90 o                         
   1  15   4        212.56        214.33         3.17 o                         
   2  15   4       2709.34       2782.05        21.95 o                         
   3  15   4         28.87         33.23         2.05 o                         
   4  15   4         30.49         28.09         3.27 o                         
  -3  16   4        226.93        222.49         5.80 o                         
  -2  16   4        260.58        252.31         4.73 o                         
  -1  16   4          9.38          3.12         1.33 o                         
   0  16   4        255.18        231.84         3.86 o                         
   1  16   4         16.37         14.93         1.38 o                         
   2  16   4        609.57        618.83         5.90 o                         
   3  16   4        101.35        103.64         3.33 o                         
  -3  17   4          4.37          5.39         3.95 o                         
  -2  17   4        214.69        211.66         4.36 o                         
  -1  17   4         18.45         17.85         2.31 o                         
   0  17   4         25.82         28.17         1.62 o                         
   1  17   4         16.25         16.33         1.59 o                         
   2  17   4        685.55        719.30         6.74 o                         
   3  17   4         21.08         23.48         2.14 o                         
  -3  18   4          2.40         -1.32         2.64 o                         
  -2  18   4        304.15        285.12         7.53 o                         
  -1  18   4         63.17         66.20         2.72 o                         
   0  18   4         62.79         75.25         2.36 o                         
   1  18   4         27.39         30.27         1.70 o                         
   2  18   4        915.89        939.34         7.51 o                         
   3  18   4        105.13        103.13         3.66 o                         
  -3  19   4         18.87         16.13         3.18 o                         
  -2  19   4          3.15          3.47         2.54 o                         
  -1  19   4        306.72        254.40         9.34 o                         
   0  19   4        280.47        283.25         3.98 o                         
   1  19   4         25.48         27.97         1.74 o                         
   2  19   4        102.07        104.31         3.08 o                         
   3  19   4          7.33          6.73         2.30 o                         
  -3  20   4         25.55         32.70         3.54 o                         
  -2  20   4        524.61        481.22         7.36 o                         
  -1  20   4         14.64         12.88         2.32 o                         
   0  20   4         62.82         54.12         2.16 o                         
   1  20   4         59.89         60.38         2.31 o                         
   2  20   4        116.15        130.51         3.11 o                         
   3  20   4        148.56        150.80         5.98 o                         
  -3  21   4         12.74         12.11         3.01 o                         
  -2  21   4          4.81          8.75         2.56 o                         
  -1  21   4         86.71         84.92         3.10 o                         
   0  21   4         92.58         87.03         2.90 o                         
   1  21   4         40.40         43.60         2.10 o                         
   2  21   4         36.40         32.99         2.01 o                         
  -2  22   4          6.29          8.69         2.11 o                         
  -1  22   4          2.49          3.02         3.09 o                         
   0  22   4         14.49         15.81         3.32 o                         
   1  22   4          3.51          3.35         1.87 o                         
   2  22   4        110.54        119.49         3.08 o                         
  -2  23   4          0.00         -0.23         2.22 o                         
  -1  23   4         42.95         33.89         2.62 o                         
   0  23   4         38.68         33.21         2.11 o                         
   1  23   4          0.24          0.26         1.66 o                         
   2  23   4          8.56          7.89         1.77 o                         
  -2  24   4          0.00          0.22         2.09 o                         
  -1  24   4          2.85          5.07         1.99 o                         
   0  24   4          4.98          2.84         1.95 o                         
   1  24   4         69.62         79.70         4.99 o                         
   2  24   4          2.72          2.75         1.69 o                         
  -1  25   4          7.41          6.46         2.79 o                         
   0  25   4         14.00         10.60         2.27 o                         
   1  25   4       1055.81       1173.67        14.99 o                         
   0  26   4        110.86        119.76         4.58 o                         
  -4   1   5         42.32         45.02         2.51 o                         
  -3   1   5         33.46         36.19         1.97 o                         
  -2   1   5         48.84         45.47         1.64 o                         
  -1   1   5        450.93        455.25         5.14 o                         
   0   1   5         86.63         87.62         2.49 o                         
   1   1   5        198.75        188.59         2.07 o                         
   2   1   5         60.84         53.13         1.41 o                         
   3   1   5         17.85         17.06         1.33 o                         
   4   1   5        172.60        170.62         3.54 o                         
  -4   2   5          7.29          6.91         1.84 o                         
  -3   2   5         91.68         88.00         3.98 o                         
  -2   2   5         32.51         31.43         1.40 o                         
  -1   2   5         92.08         72.64         2.01 o                         
   0   2   5       2002.94       1924.18        14.30 o                         
   1   2   5        654.47        637.70         3.86 o                         
   2   2   5          4.01          2.99         0.92 o                         
   3   2   5         99.44        106.59         2.28 o                         
   4   2   5        203.16        204.91         3.71 o                         
  -4   3   5         26.90         29.73         2.98 o                         
  -3   3   5       1675.57       1749.43        36.76 o                         
  -2   3   5       2559.55       2736.49        27.26 o                         
  -1   3   5        300.06        269.49         3.06 o                         
   0   3   5          8.85         11.09         1.70 o                         
   1   3   5        603.57        615.39         4.57 o                         
   2   3   5       1081.76       1037.11        15.24 o                         
   3   3   5        459.96        481.26         5.68 o                         
   4   3   5          9.44          8.89         1.65 o                         
  -4   4   5         24.32         33.34         3.69 o                         
  -3   4   5        891.89        875.62        13.77 o                         
  -2   4   5       3574.41       3803.29        30.76 o                         
  -1   4   5         32.03         40.43         1.78 o                         
   0   4   5       3077.60       2799.42        27.18 o                         
   1   4   5        210.94        241.72         2.54 o                         
   2   4   5         37.51         46.57         1.46 o                         
   3   4   5         39.37         45.26         2.08 o                         
   4   4   5         13.46         14.12         1.97 o                         
  -4   5   5          2.21         -0.67         3.24 o                         
  -3   5   5         37.48         36.02         1.72 o                         
  -2   5   5         24.41         27.42         1.48 o                         
  -1   5   5        557.87        555.55         6.79 o                         
   0   5   5         47.62         47.02         1.76 o                         
   1   5   5        341.75        350.14         3.30 o                         
   2   5   5       1843.19       2021.02        27.32 o                         
   3   5   5        214.45        216.34         4.33 o                         
   4   5   5        283.70        284.45         5.67 o                         
  -4   6   5         10.70         12.29         2.59 o                         
  -3   6   5         26.02         27.85         1.64 o                         
  -2   6   5          0.01         -0.43         0.89 o                         
  -1   6   5         96.73         94.40         2.12 o                         
   0   6   5        206.06        215.60         3.62 o                         
   1   6   5       1649.45       1763.04        18.18 o                         
   2   6   5        882.22        959.45        11.15 o                         
   3   6   5          1.04         -0.70         1.07 o                         
   4   6   5        152.16        148.69         4.07 o                         
  -4   7   5          1.03         -0.97         3.12 o                         
  -3   7   5         32.53         31.98         2.03 o                         
  -2   7   5        323.45        339.32         6.28 o                         
  -1   7   5         77.83         81.36         2.05 o                         
   0   7   5        371.99        360.84         3.36 o                         
   1   7   5       5309.40       5400.38        45.95 o                         
   2   7   5         18.61         22.36         1.24 o                         
   3   7   5         28.67         25.01         1.56 o                         
   4   7   5        174.00        182.94         6.82 o                         
  -4   8   5         76.63         66.86         3.57 o                         
  -3   8   5         73.02         80.36         6.95 o                         
  -2   8   5        100.81        105.45         2.38 o                         
  -1   8   5        360.08        350.13         5.60 o                         
   0   8   5         13.35          3.50         1.10 o                         
   1   8   5        108.76        126.75         2.33 o                         
   2   8   5         18.91         18.60         1.44 o                         
   3   8   5          3.13          2.64         1.20 o                         
   4   8   5          2.69          1.02         2.88 o                         
  -4   9   5         51.93         54.10         3.96 o                         
  -3   9   5         71.96         71.37         3.34 o                         
  -2   9   5        187.18        191.36         4.01 o                         
  -1   9   5        303.00        281.80         4.52 o                         
   0   9   5        349.49        350.58         4.38 o                         
   1   9   5        712.81        696.81         9.56 o                         
   2   9   5        680.52        699.28        16.54 o                         
   3   9   5        377.67        386.15         9.33 o                         
   4   9   5        255.40        255.78         8.13 o                         
  -4  10   5         25.19         29.71         3.26 o                         
  -3  10   5          1.61          2.40         1.78 o                         
  -2  10   5        105.41         93.23         3.05 o                         
  -1  10   5          8.17          7.53         1.24 o                         
   0  10   5         57.08         62.48         1.84 o                         
   1  10   5        106.12         94.79         2.00 o                         
   2  10   5         24.42         21.89         1.60 o                         
   3  10   5         25.60         28.44         2.10 o                         
   4  10   5          5.39          4.96         3.96 o                         
  -4  11   5          3.01          8.54         4.12 o                         
  -3  11   5          3.82          4.33         2.13 o                         
  -2  11   5        641.76        673.95        20.20 o                         
  -1  11   5        612.89        565.55         5.94 o                         
   0  11   5         64.71         64.33         2.02 o                         
   1  11   5        631.13        576.63         7.26 o                         
   2  11   5         29.88         29.85         1.65 o                         
   3  11   5         54.54         55.94         2.45 o                         
   4  11   5         24.18         29.61         6.85 o                         
  -4  12   5         51.34         48.55         4.59 o                         
  -3  12   5         20.37         24.87         3.61 o                         
  -2  12   5        108.64        115.70         3.72 o                         
  -1  12   5         20.60         25.84         1.48 o                         
   0  12   5        454.06        450.65         6.16 o                         
   1  12   5          3.41          2.50         1.09 o                         
   2  12   5       1487.78       1507.06         9.50 o                         
   3  12   5        104.80        108.32         3.13 o                         
   4  12   5        259.35        257.97         6.13 o                         
  -4  13   5         61.58         54.98         4.02 o                         
  -3  13   5          4.07          3.00         2.68 o                         
  -2  13   5          0.16          0.96         2.16 o                         
  -1  13   5        243.52        238.81         4.54 o                         
   0  13   5        344.01        316.13         5.56 o                         
   1  13   5       1234.02       1230.70        11.00 o                         
   2  13   5        140.95        146.88         3.13 o                         
   3  13   5        489.97        509.12         6.51 o                         
   4  13   5          0.04         -1.39         2.17 o                         
  -4  14   5         82.66         83.31         8.76 o                         
  -3  14   5         73.05         65.58         4.35 o                         
  -2  14   5          0.49         -0.36         1.97 o                         
  -1  14   5        376.20        367.27         6.61 o                         
   0  14   5        587.71        554.26         5.90 o                         
   1  14   5       3324.11       3285.14        28.08 o                         
   2  14   5        832.09        846.10         7.94 o                         
   3  14   5        298.16        301.25         4.78 o                         
   4  14   5        192.23        185.78         6.36 o                         
  -4  15   5         24.84         22.47         3.66 o                         
  -3  15   5        121.88        119.76         6.23 o                         
  -2  15   5         17.04         17.45         2.35 o                         
  -1  15   5        104.71         93.19         4.11 o                         
   0  15   5          0.01         -0.31         1.26 o                         
   1  15   5       2576.65       2542.66        30.80 o                         
   2  15   5        143.76        147.59         3.86 o                         
   3  15   5         10.95          9.29         1.93 o                         
  -3  16   5          0.07         -1.18         3.00 o                         
  -2  16   5          9.45          5.59         2.33 o                         
  -1  16   5          4.30          0.59         1.36 o                         
   0  16   5        408.46        405.79         8.15 o                         
   1  16   5        404.89        398.63         6.47 o                         
   2  16   5        345.69        367.43         4.82 o                         
   3  16   5          9.73          9.99         1.85 o                         
  -3  17   5          6.05          7.03         3.24 o                         
  -2  17   5        392.60        338.08         8.88 o                         
  -1  17   5        199.70        203.19         4.25 o                         
   0  17   5        124.15        109.63         2.68 o                         
   1  17   5       2488.42       2561.59        19.07 o                         
   2  17   5        146.14        161.30         3.44 o                         
   3  17   5         91.83         89.54         2.99 o                         
  -3  18   5         95.32         76.87         8.41 o                         
  -2  18   5          8.46          9.82         2.38 o                         
  -1  18   5          0.50          0.46         1.44 o                         
   0  18   5        652.36        664.74         6.63 o                         
   1  18   5          1.05          1.74         1.61 o                         
   2  18   5        215.14        216.71         3.76 o                         
   3  18   5          2.44          2.34         2.38 o                         
  -3  19   5         24.46         17.50         3.07 o                         
  -2  19   5          2.40          7.55         2.52 o                         
  -1  19   5        111.76        116.88         3.04 o                         
   0  19   5        349.34        353.29         7.84 o                         
   1  19   5       1106.17       1135.63         7.46 o                         
   2  19   5          1.31         -0.50         1.80 o                         
   3  19   5         41.83         34.88         2.49 o                         
  -3  20   5          0.08         -0.71         2.85 o                         
  -2  20   5          9.09          6.60         2.38 o                         
  -1  20   5         54.65         63.76         2.92 o                         
   0  20   5        225.93        219.65         3.92 o                         
   1  20   5         11.83         12.31         1.82 o                         
   2  20   5         11.30          9.90         1.86 o                         
   3  20   5         37.57         39.47         2.45 o                         
  -2  21   5         34.09         33.00         3.03 o                         
  -1  21   5         34.91         32.07         2.49 o                         
   0  21   5          4.14          2.88         1.58 o                         
   1  21   5        313.31        328.38         4.90 o                         
   2  21   5        137.43        133.36         3.46 o                         
  -2  22   5         65.17         59.13         5.22 o                         
  -1  22   5        331.77        308.04         5.76 o                         
   0  22   5          3.07          2.53         1.71 o                         
   1  22   5          0.01          0.52         1.62 o                         
   2  22   5          0.01         -0.48         2.14 o                         
  -2  23   5        325.88        324.75         6.58 o                         
  -1  23   5         38.98         52.78         2.92 o                         
   0  23   5         43.01         37.02         2.20 o                         
   1  23   5          5.17          7.71         1.89 o                         
   2  23   5        403.74        449.45         5.39 o                         
  -2  24   5        218.96        240.89         8.35 o                         
  -1  24   5          8.17          3.81         2.04 o                         
   0  24   5          0.07          1.73         2.48 o                         
   1  24   5         43.77         53.40         4.35 o                         
  -1  25   5         46.49         40.51         2.85 o                         
   0  25   5         76.67         92.35         6.08 o                         
   1  25   5         27.85         38.28         3.11 o                         
   0  26   5        136.55        151.65         4.07 o                         
  -4   0   6         10.17         14.59         2.82 o                         
  -3   0   6        218.00        210.92         5.00 o                         
  -2   0   6         57.15         55.72         2.58 o                         
  -1   0   6        872.55        910.66        18.09 o                         
   0   0   6       1142.88       1133.87        10.76 o                         
   1   0   6          1.27          1.70         1.25 o                         
   2   0   6          7.86         11.47         1.47 o                         
   3   0   6        207.91        202.86         6.60 o                         
   4   0   6          6.41         11.65         2.71 o                         
  -4   1   6          0.91          3.37         1.94 o                         
  -3   1   6        152.01        153.09         3.36 o                         
  -2   1   6        220.77        238.08         4.91 o                         
  -1   1   6       2339.66       2342.87        43.14 o                         
   0   1   6       5238.64       5225.98        24.43 o                         
   1   1   6          0.27          0.23         0.95 o                         
   2   1   6        483.04        494.35         5.08 o                         
   3   1   6        355.21        344.82         9.48 o                         
   4   1   6          8.99         24.70         6.65 o                         
  -4   2   6         12.05         15.68         3.10 o                         
  -3   2   6        195.62        200.90         3.94 o                         
  -2   2   6       2338.70       2465.25        38.03 o                         
  -1   2   6        148.77        160.85         2.78 o                         
   0   2   6        179.13        182.94         4.72 o                         
   1   2   6        659.76        631.06         5.24 o                         
   2   2   6        168.88        190.58         2.91 o                         
   3   2   6          5.99          7.17         1.08 o                         
   4   2   6        221.60        227.38         4.64 o                         
  -4   3   6        393.79        388.97        12.12 o                         
  -3   3   6        904.93        883.46        22.80 o                         
  -2   3   6        247.94        266.97         3.75 o                         
  -1   3   6         14.90         19.37         1.28 o                         
   0   3   6       1638.95       1521.01        35.82 o                         
   1   3   6        424.22        474.98         5.22 o                         
   2   3   6        532.47        531.48         7.44 o                         
   3   3   6         65.77         71.85         2.77 o                         
   4   3   6         96.47         95.07         3.23 o                         
  -4   4   6         93.59        100.46         5.70 o                         
  -3   4   6        189.48        178.54         5.72 o                         
  -2   4   6       2311.92       2357.74        35.93 o                         
  -1   4   6         18.26         20.26         1.45 o                         
   0   4   6        691.97        694.64         6.54 o                         
   1   4   6       8873.81       9104.95        73.96 o                         
   2   4   6        869.62        898.58        13.49 o                         
   3   4   6         82.06         95.68         2.53 o                         
   4   4   6        196.59        202.37         5.43 o                         
  -4   5   6         33.73         33.72         3.64 o                         
  -3   5   6         99.01         94.50         4.29 o                         
  -2   5   6       1390.07       1350.52        36.33 o                         
  -1   5   6         15.98         22.32         1.37 o                         
   0   5   6       1023.12        972.67        11.82 o                         
   1   5   6          4.25          4.22         0.92 o                         
   2   5   6        107.40        115.50         2.34 o                         
   3   5   6        243.93        222.42         5.55 o                         
   4   5   6        772.03        754.96        12.23 o                         
  -4   6   6        123.51        137.35         5.59 o                         
  -3   6   6        560.38        545.50        18.44 o                         
  -2   6   6       1898.97       1980.25        35.55 o                         
  -1   6   6       1276.95       1232.88        14.23 o                         
   0   6   6        173.68        157.29         2.47 o                         
   1   6   6       1989.64       2165.60        34.10 o                         
   2   6   6        554.20        532.88        13.11 o                         
   3   6   6         93.01         92.61         2.24 o                         
   4   6   6        687.56        693.04        23.49 o                         
  -4   7   6        254.81        246.06         9.47 o                         
  -3   7   6        102.20         98.64         4.74 o                         
  -2   7   6        377.96        367.38         7.47 o                         
  -1   7   6          0.00          0.99         1.10 o                         
   0   7   6        528.53        529.96         5.77 o                         
   1   7   6          0.16          0.86         1.16 o                         
   2   7   6        132.20        140.06         4.23 o                         
   3   7   6        119.73        116.72         2.83 o                         
   4   7   6        109.10        108.03         4.05 o                         
  -4   8   6         34.55         35.56         3.51 o                         
  -3   8   6        529.83        537.93        18.03 o                         
  -2   8   6        456.19        487.32         8.97 o                         
  -1   8   6         32.20         28.97         1.72 o                         
   0   8   6        170.52        158.96         2.45 o                         
   1   8   6        373.53        366.22         7.13 o                         
   2   8   6        599.33        567.70        16.15 o                         
   3   8   6         29.74         31.38         2.18 o                         
   4   8   6        184.91        186.46        10.05 o                         
  -4   9   6          2.70          5.26         2.77 o                         
  -3   9   6         41.28         44.13         2.72 o                         
  -2   9   6         59.63         51.93         1.94 o                         
  -1   9   6          5.38          3.49         1.18 o                         
   0   9   6        436.45        437.01         8.38 o                         
   1   9   6          0.38          2.11         1.17 o                         
   2   9   6        318.84        363.61         4.73 o                         
   3   9   6        113.24        114.59         3.68 o                         
   4   9   6         20.75         18.40         2.89 o                         
  -4  10   6          0.11         -0.58         2.70 o                         
  -3  10   6        110.22        106.11         3.47 o                         
  -2  10   6         11.23         13.94         1.78 o                         
  -1  10   6          4.16          5.82         1.38 o                         
   0  10   6         18.08         24.23         1.76 o                         
   1  10   6        295.01        252.55         5.10 o                         
   2  10   6         32.12         39.64         1.97 o                         
   3  10   6         51.63         53.05         2.34 o                         
   4  10   6          1.89         -0.16         2.80 o                         
  -4  11   6          0.42          0.75         3.10 o                         
  -3  11   6        177.67        171.37         4.18 o                         
  -2  11   6          1.95          0.72         1.65 o                         
  -1  11   6        357.32        325.50        10.71 o                         
   0  11   6        391.51        352.83         8.00 o                         
   1  11   6         43.32         32.50         1.54 o                         
   2  11   6         55.24         60.24         2.54 o                         
   3  11   6         56.56         58.26         2.42 o                         
   4  11   6          8.01         10.28         2.46 o                         
  -4  12   6          9.72         10.63         3.86 o                         
  -3  12   6         33.06         33.50         3.10 o                         
  -2  12   6         48.24         49.88         2.68 o                         
  -1  12   6         34.95         30.21         1.54 o                         
   0  12   6         99.77         95.30         2.75 o                         
   1  12   6         43.25         39.62         1.53 o                         
   2  12   6        351.10        365.86         5.44 o                         
   3  12   6         16.93         13.39         2.10 o                         
   4  12   6          0.86          4.20         3.80 o                         
  -4  13   6         20.04         18.41         7.96 o                         
  -3  13   6         11.42         15.32         2.68 o                         
  -2  13   6          1.50          0.30         2.48 o                         
  -1  13   6        191.40        173.44         4.63 o                         
   0  13   6         84.00         74.25         2.19 o                         
   1  13   6        310.27        301.42         4.10 o                         
   2  13   6        435.75        439.66         7.68 o                         
   3  13   6         73.76         80.37         2.98 o                         
   4  13   6          7.16          7.63         2.92 o                         
  -4  14   6         23.00         22.78         3.20 o                         
  -3  14   6         52.99         54.09         3.26 o                         
  -2  14   6          9.24         10.97         2.62 o                         
  -1  14   6        122.77        109.10         4.26 o                         
   0  14   6        409.14        389.67         6.91 o                         
   1  14   6          0.07         -0.54         1.04 o                         
   2  14   6         18.07         21.01         2.05 o                         
   3  14   6          0.07         -1.13         2.23 o                         
   4  14   6         19.75         17.27         2.56 o                         
  -3  15   6        156.75        153.22         4.64 o                         
  -2  15   6          0.00         -0.44         1.87 o                         
  -1  15   6        152.44        146.72         4.99 o                         
   0  15   6          0.46          1.85         1.42 o                         
   1  15   6        106.19        109.12         2.77 o                         
   2  15   6          5.13          5.12         1.81 o                         
   3  15   6         11.46         13.20         2.24 o                         
  -3  16   6         27.15         30.06         2.85 o                         
  -2  16   6        717.17        735.94         8.09 o                         
  -1  16   6        147.52        131.18         4.12 o                         
   0  16   6       3871.68       3946.60        18.69 o                         
   1  16   6       3042.10       3057.64        24.68 o                         
   2  16   6        665.72        687.89         6.60 o                         
   3  16   6        155.63        160.67         3.90 o                         
  -3  17   6        354.21        352.15         8.31 o                         
  -2  17   6        142.92        109.54         3.59 o                         
  -1  17   6         83.38         90.56         2.97 o                         
   0  17   6       1645.64       1629.57        12.78 o                         
   1  17   6          0.04          1.62         1.84 o                         
   2  17   6         39.64         40.02         2.08 o                         
   3  17   6         95.05         93.93         3.14 o                         
  -3  18   6        230.01        210.10         9.28 o                         
  -2  18   6         30.69         31.18         2.67 o                         
  -1  18   6        351.38        338.21         6.40 o                         
   0  18   6         24.44         21.83         1.81 o                         
   1  18   6        540.70        551.82         6.04 o                         
   2  18   6         48.04         47.18         2.35 o                         
   3  18   6        151.94        167.43         3.46 o                         
  -3  19   6          0.18         10.09         4.49 o                         
  -2  19   6        103.64         98.80         3.41 o                         
  -1  19   6        117.23        129.33         3.47 o                         
   0  19   6          1.07         -1.06         2.30 o                         
   1  19   6          9.28         12.35         1.90 o                         
   2  19   6         26.30         25.52         2.25 o                         
   3  19   6         15.33         11.21         2.16 o                         
  -3  20   6         56.48         51.79         3.62 o                         
  -2  20   6         23.24         18.83         2.52 o                         
  -1  20   6        138.45        140.95         3.71 o                         
   0  20   6          0.65          1.75         1.90 o                         
   1  20   6         19.60         18.29         2.58 o                         
   2  20   6         54.06         57.43         2.54 o                         
   3  20   6          0.21         -1.30         1.97 o                         
  -2  21   6         28.02         21.56         2.39 o                         
  -1  21   6        101.03        103.03         5.58 o                         
   0  21   6        217.79        226.36         3.97 o                         
   1  21   6          2.59          4.35         2.08 o                         
   2  21   6        135.50        139.29         3.35 o                         
  -2  22   6         33.41         27.23         2.49 o                         
  -1  22   6          0.24         -1.31         3.06 o                         
   0  22   6         26.56         29.64         2.05 o                         
   1  22   6          5.96         10.33         1.92 o                         
   2  22   6         25.07         24.25         2.08 o                         
  -2  23   6        196.15        183.26         4.45 o                         
  -1  23   6         81.79        100.01         4.60 o                         
   0  23   6         14.02         16.22         2.19 o                         
   1  23   6          6.12         12.22         2.02 o                         
   2  23   6        207.36        219.84         4.64 o                         
  -1  24   6         45.36         42.99         2.58 o                         
   0  24   6         97.86        104.10         4.59 o                         
   1  24   6        256.87        261.99         5.18 o                         
  -1  25   6          0.47         -2.05         2.36 o                         
   0  25   6          3.28          7.92         2.66 o                         
   1  25   6          0.01          2.06         2.48 o                         
  -4   1   7          0.55          0.91         1.86 o                         
  -3   1   7        120.58        113.08         2.52 o                         
  -2   1   7        172.73        171.65         4.24 o                         
  -1   1   7        542.17        522.23         8.43 o                         
   0   1   7        391.48        370.50         3.74 o                         
   1   1   7        119.80        115.33         1.80 o                         
   2   1   7         40.34         51.84         1.51 o                         
   3   1   7        407.44        431.32         4.73 o                         
   4   1   7         13.54         16.95         1.73 o                         
  -4   2   7         70.09         64.82         3.56 o                         
  -3   2   7        357.79        363.00         7.72 o                         
  -2   2   7       1108.23       1098.73        29.32 o                         
  -1   2   7        128.11        133.10         2.87 o                         
   0   2   7         70.69         68.96         2.27 o                         
   1   2   7         67.71         77.42         1.56 o                         
   2   2   7        290.49        301.40         6.28 o                         
   3   2   7          9.70          9.98         1.22 o                         
   4   2   7          3.60          4.43         1.85 o                         
  -4   3   7          0.15          3.20         2.43 o                         
  -3   3   7        486.80        471.11        12.87 o                         
  -2   3   7         25.81         23.88         1.36 o                         
  -1   3   7        318.06        341.92         4.97 o                         
   0   3   7        858.22        833.42         9.32 o                         
   1   3   7        890.82        931.82        10.99 o                         
   2   3   7        341.62        321.22         4.68 o                         
   3   3   7          0.02         -1.08         1.08 o                         
   4   3   7        724.69        718.65        13.91 o                         
  -4   4   7         26.17         32.62         3.15 o                         
  -3   4   7          3.02          3.89         1.06 o                         
  -2   4   7         44.50         51.03         1.76 o                         
  -1   4   7          9.24         13.80         1.39 o                         
   0   4   7        263.72        243.96         4.89 o                         
   1   4   7       1443.96       1550.85        18.87 o                         
   2   4   7         12.20         11.56         1.23 o                         
   3   4   7        372.73        374.94         4.36 o                         
   4   4   7        976.51        958.98         9.06 o                         
  -4   5   7        295.06        289.23         6.62 o                         
  -3   5   7       1339.39       1364.68        11.69 o                         
  -2   5   7         44.97         39.18         1.65 o                         
  -1   5   7        789.04        744.68        15.61 o                         
   0   5   7       9535.38      10080.28        68.91 o                         
   1   5   7       1295.42       1410.04        23.81 o                         
   2   5   7        285.22        286.16         5.46 o                         
   3   5   7        235.08        246.76         3.96 o                         
   4   5   7          0.00          0.29         1.88 o                         
  -4   6   7         52.58         55.69         3.51 o                         
  -3   6   7         21.27         20.37         1.68 o                         
  -2   6   7         32.09         31.14         1.68 o                         
  -1   6   7         76.95         90.88         2.21 o                         
   0   6   7       2490.39       2560.85        32.86 o                         
   1   6   7        172.94        184.95         3.81 o                         
   2   6   7          0.03         -0.86         1.34 o                         
   3   6   7         71.35         71.58         2.26 o                         
   4   6   7          7.68          6.56         2.60 o                         
  -4   7   7         24.90         25.04         2.96 o                         
  -3   7   7        168.07        181.25         4.89 o                         
  -2   7   7         10.08         16.99         1.78 o                         
  -1   7   7          8.49         12.79         1.36 o                         
   0   7   7         87.29        103.40         2.13 o                         
   1   7   7        565.64        609.38        12.72 o                         
   2   7   7        287.56        293.42         7.11 o                         
   3   7   7        272.04        264.37         4.42 o                         
   4   7   7         56.68         60.95         3.29 o                         
  -4   8   7          0.40         -0.16         2.67 o                         
  -3   8   7        245.72        244.83         5.37 o                         
  -2   8   7         12.25          9.84         1.86 o                         
  -1   8   7         24.55         30.67         1.76 o                         
   0   8   7        725.07        749.39        11.18 o                         
   1   8   7        290.17        288.99         4.65 o                         
   2   8   7          2.35          0.31         1.50 o                         
   3   8   7          2.32          1.33         1.61 o                         
   4   8   7         13.83          9.83         2.66 o                         
  -4   9   7          5.57          7.82         3.36 o                         
  -3   9   7         93.47         99.31         3.67 o                         
  -2   9   7        119.76        114.45         4.25 o                         
  -1   9   7        486.66        485.30         5.44 o                         
   0   9   7          0.45          0.40         1.38 o                         
   1   9   7        582.14        599.41         7.21 o                         
   2   9   7        418.69        445.18         5.16 o                         
   3   9   7         52.08         53.86         2.48 o                         
   4   9   7         51.50         51.47         3.30 o                         
  -4  10   7          0.07         -0.19         3.08 o                         
  -3  10   7         39.68         38.09         2.62 o                         
  -2  10   7          0.13         -0.12         1.43 o                         
  -1  10   7        984.51        990.87        21.59 o                         
   0  10   7        262.93        243.94         5.83 o                         
   1  10   7          1.13          0.90         1.47 o                         
   2  10   7         69.98         74.90         2.61 o                         
   3  10   7         38.42         40.55         2.23 o                         
   4  10   7         11.09          5.21         2.79 o                         
  -4  11   7          0.07          3.33         3.02 o                         
  -3  11   7         47.20         41.15         4.32 o                         
  -2  11   7          3.09          3.61         1.74 o                         
  -1  11   7         12.38          7.88         1.37 o                         
   0  11   7         23.24         12.42         1.62 o                         
   1  11   7          1.11          0.07         1.66 o                         
   2  11   7          2.17          3.99         1.65 o                         
   3  11   7        174.71        171.41         4.62 o                         
   4  11   7         64.59         62.13         4.96 o                         
  -4  12   7         12.62          6.03         3.97 o                         
  -3  12   7         15.03         16.66         3.27 o                         
  -2  12   7        306.11        329.36         5.79 o                         
  -1  12   7        157.33        136.50         3.24 o                         
   0  12   7        644.75        638.26         6.83 o                         
   1  12   7          9.61          7.46         1.59 o                         
   2  12   7         36.97         34.05         2.13 o                         
   3  12   7         46.48         45.87         2.16 o                         
   4  12   7         17.40         15.77         3.01 o                         
  -4  13   7          4.89         10.57         4.78 o                         
  -3  13   7        387.85        374.12         8.50 o                         
  -2  13   7         61.18         63.75         2.91 o                         
  -1  13   7         91.51         84.93         2.34 o                         
   0  13   7        434.18        428.21         5.68 o                         
   1  13   7         85.16         89.46         2.40 o                         
   2  13   7        603.43        624.13         7.68 o                         
   3  13   7        184.81        196.86         4.06 o                         
   4  13   7         21.14         22.46         4.09 o                         
  -4  14   7         14.28         10.36         3.96 o                         
  -3  14   7        143.88        145.51         4.67 o                         
  -2  14   7        352.28        348.74         6.01 o                         
  -1  14   7        262.27        231.09        10.15 o                         
   0  14   7        259.17        255.37         6.06 o                         
   1  14   7       5504.46       5544.98        37.60 o                         
   2  14   7         35.51         30.75         2.07 o                         
   3  14   7         55.54         52.77         2.85 o                         
  -3  15   7         38.55         36.47         3.40 o                         
  -2  15   7         15.21         18.86         2.40 o                         
  -1  15   7         11.57         13.35         1.50 o                         
   0  15   7         12.40         15.42         1.81 o                         
   1  15   7       1829.34       1849.45        18.76 o                         
   2  15   7         45.40         43.20         2.19 o                         
   3  15   7          1.33         -1.12         1.82 o                         
  -3  16   7          7.36          9.75         2.59 o                         
  -2  16   7          4.96          3.30         2.37 o                         
  -1  16   7          0.14         -0.64         1.52 o                         
   0  16   7        251.32        261.95         4.24 o                         
   1  16   7          0.92          1.11         1.47 o                         
   2  16   7         26.74         26.55         2.85 o                         
   3  16   7         13.27         19.13         2.33 o                         
  -3  17   7          0.91         -1.21         3.54 o                         
  -2  17   7        133.41        131.42         3.67 o                         
  -1  17   7         58.99         55.67         2.20 o                         
   0  17   7          0.77          1.70         1.61 o                         
   1  17   7       1747.54       1764.77        18.04 o                         
   2  17   7        100.94        104.94         2.96 o                         
   3  17   7        206.12        203.78         6.86 o                         
  -3  18   7        204.57        204.53         6.04 o                         
  -2  18   7          0.21         -2.39         2.39 o                         
  -1  18   7         99.26         98.78         2.86 o                         
   0  18   7         62.70         63.23         2.38 o                         
   1  18   7         53.56         51.89         2.40 o                         
   2  18   7        391.02        405.32         5.98 o                         
   3  18   7         74.67         69.87         2.92 o                         
  -3  19   7         96.63         91.11         3.70 o                         
  -2  19   7        134.95        139.71         5.03 o                         
  -1  19   7         10.84          8.97         2.03 o                         
   0  19   7        145.10        147.21         4.06 o                         
   1  19   7        297.39        303.94         4.26 o                         
   2  19   7        593.19        625.98         7.23 o                         
   3  19   7         60.20         56.97         3.14 o                         
  -3  20   7         20.01         18.74         3.06 o                         
  -2  20   7         40.82         44.22         2.56 o                         
  -1  20   7        265.78        281.43         5.13 o                         
   0  20   7          5.26          6.57         1.47 o                         
   1  20   7          0.29          0.94         1.79 o                         
   2  20   7         10.61         11.45         1.78 o                         
  -2  21   7         28.69         28.25         4.25 o                         
  -1  21   7        107.27        114.22         3.59 o                         
   0  21   7        333.56        328.72        10.61 o                         
   1  21   7         30.74         31.83         2.38 o                         
   2  21   7         62.77         76.58         2.49 o                         
  -2  22   7          5.19          3.83         2.30 o                         
  -1  22   7         46.57         50.29         2.62 o                         
   0  22   7          0.41          0.17         2.06 o                         
   1  22   7         88.84         92.64         2.90 o                         
   2  22   7         13.35         11.53         2.14 o                         
  -2  23   7         11.18          6.79         2.37 o                         
  -1  23   7         36.75         39.68         4.06 o                         
   0  23   7        669.78        751.82        11.35 o                         
   1  23   7         62.43         68.13         3.25 o                         
   2  23   7         64.17         61.89         2.97 o                         
  -1  24   7        121.56        136.50        12.64 o                         
   0  24   7         60.13         65.82         3.78 o                         
   1  24   7          1.31          1.69         2.16 o                         
  -1  25   7          5.00          9.40         2.69 o                         
   0  25   7          0.02         -0.31         2.26 o                         
  -4   0   8          0.41          1.46         2.27 o                         
  -3   0   8        112.10        111.11         4.52 o                         
  -2   0   8        588.30        566.28        25.82 o                         
  -1   0   8        231.07        266.10         7.04 o                         
   0   0   8        927.87        878.94        15.44 o                         
   1   0   8          3.52          1.52         1.34 o                         
   2   0   8         62.94         68.29         2.78 o                         
   3   0   8        173.83        186.03         4.38 o                         
   4   0   8          1.82          0.95         2.58 o                         
  -4   1   8         20.94         23.29         2.70 o                         
  -3   1   8        564.86        587.34         6.42 o                         
  -2   1   8        290.77        297.83         9.32 o                         
  -1   1   8        381.82        356.00         6.59 o                         
   0   1   8        109.89         93.19         2.14 o                         
   1   1   8        482.58        493.67         7.58 o                         
   2   1   8        630.36        635.42        18.82 o                         
   3   1   8        158.63        165.65         2.83 o                         
   4   1   8        162.37        169.41         3.80 o                         
  -4   2   8          1.74          3.08         2.73 o                         
  -3   2   8         76.07         76.11         2.38 o                         
  -2   2   8        141.09        150.34         5.45 o                         
  -1   2   8         88.92         93.60         2.01 o                         
   0   2   8       1135.55       1193.45        18.06 o                         
   1   2   8        413.66        430.13         7.00 o                         
   2   2   8         34.01         35.27         1.46 o                         
   3   2   8          9.41          9.43         1.27 o                         
   4   2   8          0.17         -0.33         1.61 o                         
  -4   3   8        179.71        177.29         6.96 o                         
  -3   3   8        179.13        179.63         3.83 o                         
  -2   3   8        257.58        278.08         7.34 o                         
  -1   3   8          8.07          9.40         1.30 o                         
   0   3   8        105.19         89.15         2.23 o                         
   1   3   8         38.52         51.33         1.41 o                         
   2   3   8        639.72        633.74         5.37 o                         
   3   3   8          9.90          9.23         1.54 o                         
   4   3   8        268.02        265.48         5.03 o                         
  -4   4   8         35.54         28.80         3.12 o                         
  -3   4   8        319.47        311.19         5.52 o                         
  -2   4   8          0.95          1.73         1.13 o                         
  -1   4   8        377.32        375.56         7.51 o                         
   0   4   8         22.47         16.33         1.30 o                         
   1   4   8        251.96        250.74         3.59 o                         
   2   4   8         26.26         28.38         1.77 o                         
   3   4   8        608.27        585.29         9.93 o                         
   4   4   8        910.88        947.03        25.47 o                         
  -4   5   8        286.27        265.77         9.82 o                         
  -3   5   8        327.43        331.46         5.20 o                         
  -2   5   8        428.35        411.82        11.22 o                         
  -1   5   8         36.28         41.26         1.75 o                         
   0   5   8       6767.11       6652.79        60.99 o                         
   1   5   8        347.30        297.68         5.47 o                         
   2   5   8          0.45         -0.14         1.29 o                         
   3   5   8        840.85        866.04         9.48 o                         
   4   5   8        104.09        110.86         4.17 o                         
  -4   6   8        876.21        868.17        15.40 o                         
  -3   6   8       1074.14       1114.61        16.26 o                         
  -2   6   8         47.94         50.90         1.96 o                         
  -1   6   8        633.59        598.97         8.73 o                         
   0   6   8        408.19        424.24        11.36 o                         
   1   6   8        417.37        489.37         8.87 o                         
   2   6   8          2.08          5.90         1.83 o                         
   3   6   8          2.25          0.09         1.71 o                         
   4   6   8          4.06          0.06         2.16 o                         
  -4   7   8        136.50        138.56         8.70 o                         
  -3   7   8          6.69          7.58         1.64 o                         
  -2   7   8       1201.80       1233.14        14.22 o                         
  -1   7   8        749.38        758.52         9.63 o                         
   0   7   8          7.67         14.01         1.74 o                         
   1   7   8       3255.74       3613.17        18.09 o                         
   2   7   8         13.45         19.12         1.78 o                         
   3   7   8        297.45        282.35         4.28 o                         
   4   7   8         63.68         59.79         3.64 o                         
  -4   8   8         44.71         46.42         4.27 o                         
  -3   8   8        101.60        105.58         3.48 o                         
  -2   8   8        234.19        241.11         4.26 o                         
  -1   8   8         26.74         30.61         1.88 o                         
   0   8   8        510.24        482.23        10.11 o                         
   1   8   8        177.04        165.84         4.08 o                         
   2   8   8         77.96         79.50         2.46 o                         
   3   8   8        478.35        476.68         6.66 o                         
   4   8   8        144.98        131.29         4.52 o                         
  -4   9   8          0.77          2.97         2.78 o                         
  -3   9   8         45.26         40.55         2.88 o                         
  -2   9   8         24.53         28.84         2.14 o                         
  -1   9   8         74.31         86.49         2.54 o                         
   0   9   8        552.13        549.65        10.76 o                         
   1   9   8        126.11        127.39         3.20 o                         
   2   9   8         21.25         22.26         1.87 o                         
   3   9   8        163.11        168.62         3.32 o                         
   4   9   8          4.70          2.94         2.70 o                         
  -4  10   8         76.22         74.25         4.73 o                         
  -3  10   8         20.74         20.27         2.65 o                         
  -2  10   8         26.43         24.63         2.22 o                         
  -1  10   8        206.12        172.09         6.44 o                         
   0  10   8          0.09         -0.09         1.53 o                         
   1  10   8        153.47        148.55         3.30 o                         
   2  10   8         12.19         14.10         1.79 o                         
   3  10   8        270.00        268.78         4.15 o                         
   4  10   8          3.94          4.89         2.49 o                         
  -4  11   8          2.36          0.64         2.44 o                         
  -3  11   8          5.32          7.30         3.29 o                         
  -2  11   8        566.59        581.15        12.33 o                         
  -1  11   8       2570.19       2620.72        22.26 o                         
   0  11   8       1199.55       1214.70         9.62 o                         
   1  11   8        165.97        177.35         3.59 o                         
   2  11   8        314.03        317.92         4.26 o                         
   3  11   8         11.05          8.10         1.74 o                         
   4  11   8         20.66         24.71         3.02 o                         
  -4  12   8         28.79         24.54         3.42 o                         
  -3  12   8         36.67         39.69         3.47 o                         
  -2  12   8         98.51         98.45         3.09 o                         
  -1  12   8        125.79        131.17         3.18 o                         
   0  12   8          0.05         -0.27         2.03 o                         
   1  12   8         25.12         20.95         1.98 o                         
   2  12   8         58.80         62.65         2.53 o                         
   3  12   8         49.87         50.24         2.39 o                         
   4  12   8         17.57         17.24         5.45 o                         
  -4  13   8         26.37         22.71         5.10 o                         
  -3  13   8        327.99        314.98         8.85 o                         
  -2  13   8        112.88        105.45         5.48 o                         
  -1  13   8        209.65        197.08        10.27 o                         
   0  13   8       3720.65       3653.94        22.81 o                         
   1  13   8        134.54        125.29         3.67 o                         
   2  13   8          8.42          7.64         1.60 o                         
   3  13   8        281.89        260.82         4.91 o                         
  -3  14   8         88.70         93.58         3.87 o                         
  -2  14   8         41.03         44.03         2.80 o                         
  -1  14   8        314.14        294.02         8.46 o                         
   0  14   8        299.93        280.34         4.62 o                         
   1  14   8         43.51         48.45         2.35 o                         
   2  14   8        215.44        205.34         3.76 o                         
   3  14   8          0.40          1.49         2.03 o                         
  -3  15   8        262.97        258.67         6.19 o                         
  -2  15   8        104.83        104.00         3.62 o                         
  -1  15   8        271.77        260.66         8.49 o                         
   0  15   8       5644.97       5775.09        54.50 o                         
   1  15   8        219.17        230.92         3.54 o                         
   2  15   8        185.76        180.83         4.18 o                         
   3  15   8         19.49         21.50         2.15 o                         
  -3  16   8         21.36         23.13         2.93 o                         
  -2  16   8        198.23        202.63         4.56 o                         
  -1  16   8        133.15        137.12         3.25 o                         
   0  16   8        843.18        850.18         9.71 o                         
   1  16   8        418.64        431.67         5.45 o                         
   2  16   8        225.71        234.16         3.83 o                         
   3  16   8         20.27         28.36         2.98 o                         
  -3  17   8          1.99         -0.30         3.25 o                         
  -2  17   8        207.85        219.11         4.55 o                         
  -1  17   8         38.08         43.16         2.10 o                         
   0  17   8       1121.23       1143.43        10.42 o                         
   1  17   8        488.40        507.86         5.36 o                         
   2  17   8          7.35          8.04         1.70 o                         
   3  17   8          1.30          5.09         2.93 o                         
  -3  18   8         24.50         25.33         3.33 o                         
  -2  18   8         49.95         48.75         2.93 o                         
  -1  18   8       1087.11       1100.50        22.73 o                         
   0  18   8        282.45        275.51         6.24 o                         
   1  18   8        228.07        240.63         3.90 o                         
   2  18   8          4.75          3.40         1.82 o                         
   3  18   8          3.40          5.74         2.41 o                         
  -3  19   8          0.09          0.76         2.70 o                         
  -2  19   8         80.83         79.17         3.58 o                         
  -1  19   8        177.31        177.59         4.04 o                         
   0  19   8         48.82         44.85         2.14 o                         
   1  19   8         90.98         90.21         2.60 o                         
   2  19   8          5.45          1.94         3.49 o                         
   3  19   8         10.16         13.94         2.16 o                         
  -2  20   8        135.06        136.14         4.21 o                         
  -1  20   8        124.35        123.90         3.74 o                         
   0  20   8        141.62        145.69         3.35 o                         
   1  20   8         41.79         43.96         1.90 o                         
   2  20   8          1.49          0.16         2.29 o                         
  -2  21   8        178.85        180.09         4.70 o                         
  -1  21   8        175.02        176.55         7.51 o                         
   0  21   8        251.52        264.26         8.05 o                         
   1  21   8         21.68         22.27         1.66 o                         
   2  21   8         90.42         79.68         3.49 o                         
  -2  22   8         55.88         48.08         3.58 o                         
  -1  22   8         62.45         59.31         4.02 o                         
   0  22   8         17.66         19.45         2.78 o                         
   1  22   8          4.08          5.49         1.63 o                         
   2  22   8          0.30          4.65         2.41 o                         
  -1  23   8          0.04         -1.67         2.05 o                         
   0  23   8         86.13         93.01         4.02 o                         
   1  23   8         52.09         57.89         2.57 o                         
  -1  24   8          7.83          7.37         2.83 o                         
   0  24   8          1.31          2.06         2.89 o                         
   1  24   8         84.41         95.82         3.35 o                         
   0  25   8        167.15        197.96         6.84 o                         
  -4   1   9         14.29         15.85         2.62 o                         
  -3   1   9        230.60        235.21         5.87 o                         
  -2   1   9        509.67        538.96        17.20 o                         
  -1   1   9        760.70        716.59        14.91 o                         
   0   1   9          5.63          6.44         1.31 o                         
   1   1   9        112.19        146.77         2.65 o                         
   2   1   9        130.51        127.94         2.77 o                         
   3   1   9         69.37         69.55         2.22 o                         
   4   1   9        182.48        190.22         6.38 o                         
  -4   2   9          8.20          8.48         2.30 o                         
  -3   2   9          0.00         -1.47         1.57 o                         
  -2   2   9         63.05         68.47         3.22 o                         
  -1   2   9        221.50        232.21         9.04 o                         
   0   2   9        989.78       1067.55        19.57 o                         
   1   2   9        403.73        396.85         4.44 o                         
   2   2   9        273.67        280.84         4.82 o                         
   3   2   9       2422.03       2556.16        24.21 o                         
   4   2   9          6.12          3.01         2.17 o                         
  -4   3   9        441.58        442.91        10.38 o                         
  -3   3   9          1.52          3.55         1.88 o                         
  -2   3   9        290.51        286.89         8.47 o                         
  -1   3   9       5834.06       5698.28       153.80 o                         
   0   3   9        305.02        314.81         8.20 o                         
   1   3   9        237.37        211.22         3.21 o                         
   2   3   9        148.18        147.67         3.36 o                         
   3   3   9        215.93        219.31         4.42 o                         
   4   3   9          2.91          3.02         2.19 o                         
  -4   4   9        989.06        925.86        18.71 o                         
  -3   4   9       1211.34       1244.18        23.32 o                         
  -2   4   9         34.04         31.15         1.48 o                         
  -1   4   9         21.11         26.66         1.54 o                         
   0   4   9        467.43        459.20         5.22 o                         
   1   4   9        727.65        758.33         7.59 o                         
   2   4   9         44.08         44.95         2.22 o                         
   3   4   9        402.31        420.18         8.88 o                         
   4   4   9         82.76         86.15         3.27 o                         
  -4   5   9        157.19        148.57        13.98 o                         
  -3   5   9         86.43         84.19         2.83 o                         
  -2   5   9         33.32         30.31         1.65 o                         
  -1   5   9          6.18          9.24         1.44 o                         
   0   5   9        687.21        763.36        13.21 o                         
   1   5   9         41.24         40.32         2.15 o                         
   2   5   9          1.15          2.44         1.41 o                         
   3   5   9        217.48        217.32         3.69 o                         
   4   5   9        133.41        119.67         3.68 o                         
  -4   6   9         65.45         57.49         3.75 o                         
  -3   6   9        371.04        374.98         6.86 o                         
  -2   6   9        102.16        106.48         4.90 o                         
  -1   6   9        383.36        410.66         7.43 o                         
   0   6   9       1466.57       1497.19        45.97 o                         
   1   6   9         26.83         26.12         1.73 o                         
   2   6   9         39.00         29.73         2.13 o                         
   3   6   9         83.53         71.76         2.88 o                         
   4   6   9        282.89        277.76         5.72 o                         
  -4   7   9        146.53        152.62         4.97 o                         
  -3   7   9        694.15        698.82        15.12 o                         
  -2   7   9        106.28        109.15         2.85 o                         
  -1   7   9        342.72        367.49         4.93 o                         
   0   7   9        232.40        262.80         6.24 o                         
   1   7   9        293.23        320.08         4.29 o                         
   2   7   9         11.59          5.24         1.53 o                         
   3   7   9        355.64        336.84         5.01 o                         
   4   7   9          7.16          1.87         2.73 o                         
  -4   8   9         77.57         73.21         4.06 o                         
  -3   8   9          9.59         10.62         2.35 o                         
  -2   8   9        176.10        186.19         3.42 o                         
  -1   8   9        400.00        424.55         5.87 o                         
   0   8   9        193.48        239.11         4.49 o                         
   1   8   9          5.46          5.47         1.15 o                         
   2   8   9        183.99        201.52         5.18 o                         
   3   8   9        404.92        392.44         5.01 o                         
   4   8   9        104.62         94.19         4.04 o                         
  -4   9   9          4.69          4.42         3.11 o                         
  -3   9   9         41.41         42.56         2.81 o                         
  -2   9   9        221.51        216.04         6.13 o                         
  -1   9   9        874.18        837.87         7.13 o                         
   0   9   9        243.18        282.30         4.74 o                         
   1   9   9         81.83         86.38         4.66 o                         
   2   9   9          0.69         -0.20         1.57 o                         
   3   9   9        259.06        260.35        10.06 o                         
   4   9   9         53.52         45.35         3.79 o                         
  -4  10   9         65.13         57.95         5.19 o                         
  -3  10   9          0.02         -0.03         2.28 o                         
  -2  10   9         76.83         80.52         2.78 o                         
  -1  10   9        254.59        236.19         3.91 o                         
   0  10   9         52.61         49.25         2.55 o                         
   1  10   9        109.17        111.59         5.78 o                         
   2  10   9         69.50         69.89         2.54 o                         
   3  10   9         83.72         81.26         3.41 o                         
   4  10   9          9.00         11.16         3.37 o                         
  -4  11   9         46.97         42.72         5.54 o                         
  -3  11   9          4.20         -2.15         4.87 o                         
  -2  11   9         12.45         12.14         2.10 o                         
  -1  11   9         59.87         63.85         2.87 o                         
   0  11   9         49.90         62.20         2.72 o                         
   1  11   9          0.58         -0.19         1.84 o                         
   2  11   9         59.96         58.11         2.51 o                         
   3  11   9         42.02         41.84         2.27 o                         
   4  11   9          0.30         -1.38         2.46 o                         
  -4  12   9         76.79         73.80         5.36 o                         
  -3  12   9         17.32         20.44         2.78 o                         
  -2  12   9        895.99        937.28        12.35 o                         
  -1  12   9         55.15         59.30         2.34 o                         
   0  12   9       1222.09       1239.06        19.52 o                         
   1  12   9        132.09        123.16         3.18 o                         
   2  12   9        185.09        167.82         3.62 o                         
   3  12   9         58.26         51.02         2.31 o                         
  -3  13   9          5.76          6.36         2.37 o                         
  -2  13   9         93.00        102.70         3.56 o                         
  -1  13   9        431.59        425.55        10.31 o                         
   0  13   9        522.94        532.65         6.18 o                         
   1  13   9          0.93          4.20         1.79 o                         
   2  13   9          0.26          3.17         1.77 o                         
   3  13   9          0.68         -0.84         2.00 o                         
  -3  14   9         20.75         25.32         3.29 o                         
  -2  14   9         74.35         68.17         3.28 o                         
  -1  14   9       1728.14       1756.72        14.94 o                         
   0  14   9       1050.71       1046.03         8.79 o                         
   1  14   9        151.43        155.01         3.53 o                         
   2  14   9         85.84         73.17         4.47 o                         
   3  14   9        121.25         96.60         3.17 o                         
  -3  15   9         45.67         52.64         3.28 o                         
  -2  15   9          1.05         -2.34         2.87 o                         
  -1  15   9       1461.39       1475.65        14.33 o                         
   0  15   9       1427.61       1399.67        19.89 o                         
   1  15   9        131.38        141.16         4.52 o                         
   2  15   9        406.99        412.98         7.30 o                         
   3  15   9         48.86         42.56         2.47 o                         
  -3  16   9         15.50         10.08         2.75 o                         
  -2  16   9        128.62        129.22         4.28 o                         
  -1  16   9         14.55         11.14         1.59 o                         
   0  16   9        174.17        182.16         3.78 o                         
   1  16   9        697.01        707.37         6.68 o                         
   2  16   9        115.74        120.26         3.27 o                         
   3  16   9          7.00          5.87         2.39 o                         
  -3  17   9          7.51          4.66         2.90 o                         
  -2  17   9         76.56         74.71         4.13 o                         
  -1  17   9        341.02        355.97         5.18 o                         
   0  17   9         25.78         28.62         2.35 o                         
   1  17   9        323.04        332.72         4.46 o                         
   2  17   9         38.14         41.86         2.68 o                         
   3  17   9         48.46         47.51         2.73 o                         
  -3  18   9          6.87         11.96         3.12 o                         
  -2  18   9         51.73         54.84         3.36 o                         
  -1  18   9        387.40        399.78         6.48 o                         
   0  18   9        172.93        178.32         5.59 o                         
   1  18   9         21.91         22.86         1.93 o                         
   2  18   9         16.15         19.55         2.91 o                         
   3  18   9        200.96        205.42         5.28 o                         
  -2  19   9         19.33         17.18         2.47 o                         
  -1  19   9        119.06        125.89         3.64 o                         
   0  19   9        254.62        265.42         8.17 o                         
   1  19   9         66.77         65.63         2.33 o                         
   2  19   9          2.34          1.13         2.75 o                         
  -2  20   9          0.00          2.27         2.46 o                         
  -1  20   9        139.05        146.68         6.01 o                         
   0  20   9        110.30        105.61         3.20 o                         
   1  20   9          5.58          7.66         1.78 o                         
   2  20   9         27.17         27.39         2.58 o                         
  -2  21   9        111.14        108.84         3.39 o                         
  -1  21   9        286.87        320.74         5.99 o                         
   0  21   9          9.46          9.29         2.40 o                         
   1  21   9         10.49         14.84         1.83 o                         
   2  21   9         15.53         15.36         2.27 o                         
  -2  22   9        266.34        273.68         5.19 o                         
  -1  22   9        180.41        172.57         4.35 o                         
   0  22   9          3.09          5.29         2.49 o                         
   1  22   9         54.84         59.73         3.33 o                         
   2  22   9          2.33          1.42         3.01 o                         
  -1  23   9         86.68         71.54         3.85 o                         
   0  23   9         93.54        109.73         4.28 o                         
   1  23   9         12.40         13.64         2.27 o                         
  -1  24   9          0.00          2.74         2.42 o                         
   0  24   9         38.13         43.86         3.42 o                         
   1  24   9         10.36          5.61         2.03 o                         
  -4   0  10          5.04          9.11         5.38 o                         
  -3   0  10        285.42        297.13         6.53 o                         
  -2   0  10         95.76         99.51        10.32 o                         
  -1   0  10        531.39        538.23        21.31 o                         
   0   0  10        272.38        252.53        16.04 o                         
   1   0  10        394.54        390.27        13.27 o                         
   2   0  10        622.47        598.39        32.32 o                         
   3   0  10        196.80        194.03         5.28 o                         
   4   0  10         31.54         37.43         6.81 o                         
  -4   1  10        135.41        134.15         6.42 o                         
  -3   1  10        165.93        166.16         3.84 o                         
  -2   1  10        193.76        189.98         8.67 o                         
  -1   1  10       1019.54        938.52        27.14 o                         
   0   1  10        531.14        504.29         7.38 o                         
   1   1  10        147.60        143.96         3.16 o                         
   2   1  10         98.89         89.14         2.67 o                         
   3   1  10        773.73        775.43        14.44 o                         
   4   1  10         32.33         38.85         5.03 o                         
  -4   2  10          1.19          1.80         3.65 o                         
  -3   2  10         15.45         19.96         1.80 o                         
  -2   2  10         85.47         78.87         5.01 o                         
  -1   2  10         47.64         51.15         2.18 o                         
   0   2  10        512.50        588.21        16.92 o                         
   1   2  10        123.23        130.85         6.39 o                         
   2   2  10       1357.08       1345.37        10.27 o                         
   3   2  10       1879.46       1965.70        25.74 o                         
   4   2  10        176.36        186.42         7.75 o                         
  -4   3  10        317.61        310.14         7.03 o                         
  -3   3  10         65.11         63.02         2.48 o                         
  -2   3  10         33.64         40.73         2.00 o                         
  -1   3  10       1207.70       1326.24        34.64 o                         
   0   3  10        501.78        535.61        13.21 o                         
   1   3  10        615.56        666.67         7.44 o                         
   2   3  10       1092.02       1068.27        18.92 o                         
   3   3  10        160.88        162.45         3.63 o                         
   4   3  10         21.38         19.73         2.46 o                         
  -4   4  10         93.82         99.55         5.91 o                         
  -3   4  10          8.01          8.35         1.75 o                         
  -2   4  10          0.04         -0.52         1.25 o                         
  -1   4  10        586.50        620.80        10.32 o                         
   0   4  10          1.64          2.60         1.88 o                         
   1   4  10          8.81         14.28         1.71 o                         
   2   4  10        267.12        266.47         6.90 o                         
   3   4  10         23.74         21.23         1.81 o                         
   4   4  10        204.55        184.00         6.45 o                         
  -4   5  10        214.88        208.06        13.53 o                         
  -3   5  10        393.52        413.19         7.81 o                         
  -2   5  10          0.46          0.22         1.17 o                         
  -1   5  10        610.63        609.95         8.35 o                         
   0   5  10         12.68         18.38         1.89 o                         
   1   5  10       1047.10       1110.39        10.40 o                         
   2   5  10        138.02        140.73         3.46 o                         
   3   5  10        309.71        312.10         7.40 o                         
   4   5  10         53.60         45.70         2.82 o                         
  -4   6  10         53.39         38.56         3.21 o                         
  -3   6  10         94.47         98.11         3.73 o                         
  -2   6  10          2.99          4.17         1.49 o                         
  -1   6  10        458.30        488.14         6.47 o                         
   0   6  10        179.46        166.75         3.91 o                         
   1   6  10        240.93        240.78         4.28 o                         
   2   6  10          0.56          0.86         1.41 o                         
   3   6  10         48.58         47.61         2.78 o                         
   4   6  10         71.58         65.63         2.98 o                         
  -4   7  10         15.05         13.67         3.19 o                         
  -3   7  10          1.50          1.75         1.69 o                         
  -2   7  10        327.21        333.87        13.83 o                         
  -1   7  10        100.81        103.29         2.64 o                         
   0   7  10         33.61         34.14         2.61 o                         
   1   7  10        249.05        264.32         4.43 o                         
   2   7  10        126.37        121.85         3.49 o                         
   3   7  10        206.95        210.86         3.75 o                         
   4   7  10        146.35        134.28         7.05 o                         
  -4   8  10          8.15         11.95         2.90 o                         
  -3   8  10          0.20          1.41         1.89 o                         
  -2   8  10        134.88        122.98         3.89 o                         
  -1   8  10       1092.94       1140.76        16.89 o                         
   0   8  10         99.83        113.08         3.09 o                         
   1   8  10         27.35         22.43         1.67 o                         
   2   8  10          1.21          5.69         1.84 o                         
   3   8  10          4.55          5.28         2.02 o                         
   4   8  10         12.24          8.70         2.29 o                         
  -4   9  10          1.42          3.46         2.70 o                         
  -3   9  10          0.11         -1.83         2.14 o                         
  -2   9  10         71.22         71.46         5.41 o                         
  -1   9  10        366.71        379.84         7.89 o                         
   0   9  10        276.60        311.42         5.05 o                         
   1   9  10          0.00          1.18         1.16 o                         
   2   9  10        522.92        497.38         6.21 o                         
   3   9  10        161.83        151.40         3.30 o                         
   4   9  10         61.62         64.53         3.26 o                         
  -4  10  10         79.63         68.57         4.49 o                         
  -3  10  10         24.77         27.05         3.16 o                         
  -2  10  10         56.10         60.79         2.63 o                         
  -1  10  10         44.49         41.51         1.99 o                         
   0  10  10        121.87        118.72         3.45 o                         
   1  10  10        333.84        312.71        14.89 o                         
   2  10  10        220.34        205.97         4.05 o                         
   3  10  10          2.23          2.00         1.90 o                         
   4  10  10         48.18         52.34         3.46 o                         
  -4  11  10          8.05          5.48         3.26 o                         
  -3  11  10        248.19        234.50         5.55 o                         
  -2  11  10        292.94        298.50         4.96 o                         
  -1  11  10        379.67        379.41        17.03 o                         
   0  11  10         96.59        110.31         3.30 o                         
   1  11  10         88.95        100.00         5.19 o                         
   2  11  10        364.91        387.75         5.34 o                         
   3  11  10         60.23         47.72         2.91 o                         
  -3  12  10         16.54         16.61         3.19 o                         
  -2  12  10        216.33        223.02         4.66 o                         
  -1  12  10         12.04          9.11         1.45 o                         
   0  12  10        851.78        843.61        12.55 o                         
   1  12  10          0.32         -1.54         1.97 o                         
   2  12  10        431.50        393.44         5.46 o                         
   3  12  10         20.96         18.48         1.91 o                         
  -3  13  10        113.74        113.35         4.26 o                         
  -2  13  10        133.26        146.36         4.02 o                         
  -1  13  10       1089.49       1043.85        23.74 o                         
   0  13  10        273.01        255.03         5.71 o                         
   1  13  10          8.00          9.19         2.30 o                         
   2  13  10          1.44          0.93         2.18 o                         
   3  13  10         54.32         41.08         2.74 o                         
  -3  14  10        140.07        148.29         4.80 o                         
  -2  14  10          6.23          7.03         2.32 o                         
  -1  14  10        975.53        977.99        10.30 o                         
   0  14  10        810.45        838.36         9.83 o                         
   1  14  10         88.56         83.12         4.87 o                         
   2  14  10         46.59         41.43         2.42 o                         
   3  14  10         68.27         65.45         3.22 o                         
  -3  15  10         28.30         34.82         4.04 o                         
  -2  15  10         20.14         15.63         2.41 o                         
  -1  15  10         60.98         61.91         2.60 o                         
   0  15  10        186.64        193.89         4.41 o                         
   1  15  10        183.64        186.94         5.49 o                         
   2  15  10        108.75        117.01         3.40 o                         
   3  15  10          4.50          4.88         2.14 o                         
  -3  16  10        142.95        148.39         7.12 o                         
  -2  16  10         10.87          8.67         3.20 o                         
  -1  16  10        549.85        556.47        10.94 o                         
   0  16  10       1455.39       1452.58        20.45 o                         
   1  16  10          5.96          4.78         2.53 o                         
   2  16  10        101.33        105.82         3.06 o                         
   3  16  10          3.77          7.84         2.82 o                         
  -3  17  10          4.67         -1.95         2.90 o                         
  -2  17  10        151.70        163.95         5.58 o                         
  -1  17  10        286.30        297.14         4.84 o                         
   0  17  10        626.52        631.10         9.50 o                         
   1  17  10        326.12        353.24         6.01 o                         
   2  17  10         10.76         10.31         2.44 o                         
   3  17  10          3.19         -2.61         2.61 o                         
  -3  18  10         22.82         20.10         2.73 o                         
  -2  18  10          0.99          2.20         2.24 o                         
  -1  18  10        357.69        355.97        10.97 o                         
   0  18  10         52.56         53.78         2.46 o                         
   1  18  10         17.02         15.90         2.98 o                         
   2  18  10        138.48        152.69         4.41 o                         
  -2  19  10         56.24         67.31         2.99 o                         
  -1  19  10         16.20         12.41         2.71 o                         
   0  19  10        169.03        160.59         4.15 o                         
   1  19  10        123.89        129.25         6.07 o                         
   2  19  10        144.70        132.46         4.00 o                         
  -2  20  10        159.16        174.83         4.63 o                         
  -1  20  10         16.20         14.26         2.48 o                         
   0  20  10         70.83         76.48         3.11 o                         
   1  20  10         13.46         13.62         2.30 o                         
   2  20  10        166.91        176.43         6.45 o                         
  -2  21  10         83.33         80.54         3.53 o                         
  -1  21  10         16.88         15.50         3.44 o                         
   0  21  10         18.19         18.54         2.79 o                         
   1  21  10         82.79         95.74         5.18 o                         
   2  21  10         12.82         19.92         2.69 o                         
  -1  22  10          3.89          2.03         2.25 o                         
   0  22  10          0.33          1.31         2.51 o                         
   1  22  10         10.25          9.69         2.13 o                         
  -1  23  10        124.12        123.98         6.17 o                         
   0  23  10        117.85        128.23         4.49 o                         
   1  23  10         40.38         45.68         3.26 o                         
   0  24  10         21.45         23.33         2.96 o                         
  -4   1  11         42.87         45.61         4.98 o                         
  -3   1  11         73.55         78.94         3.85 o                         
  -2   1  11          3.34          3.99         1.81 o                         
  -1   1  11        210.06        206.34         3.88 o                         
   0   1  11        135.24        121.10         3.84 o                         
   1   1  11        122.14        121.57         2.90 o                         
   2   1  11          4.16          6.50         1.88 o                         
   3   1  11         73.83         74.00         2.53 o                         
   4   1  11          9.82          3.46         5.11 o                         
  -4   2  11          6.20          2.40         2.82 o                         
  -3   2  11         59.44         60.59         3.62 o                         
  -2   2  11          1.11          0.35         1.62 o                         
  -1   2  11          0.65          2.09         1.62 o                         
   0   2  11        260.71        254.34         5.16 o                         
   1   2  11         16.15         13.20         1.81 o                         
   2   2  11        622.17        617.73        19.23 o                         
   3   2  11         83.84         85.23         3.25 o                         
   4   2  11          6.87          6.24         3.91 o                         
  -4   3  11          0.00          1.19         2.25 o                         
  -3   3  11        130.27        136.71         3.31 o                         
  -2   3  11         31.33         25.29         1.64 o                         
  -1   3  11        683.76        721.64         7.91 o                         
   0   3  11         91.22         90.21         3.58 o                         
   1   3  11        180.54        156.89         4.32 o                         
   2   3  11       1366.14       1330.09        16.31 o                         
   3   3  11        624.87        653.15        11.33 o                         
   4   3  11        286.15        276.78         8.23 o                         
  -4   4  11         63.05         60.39         3.76 o                         
  -3   4  11          5.63          8.89         1.77 o                         
  -2   4  11        204.96        204.05         8.97 o                         
  -1   4  11        228.33        241.38         6.70 o                         
   0   4  11         13.75         11.78         2.03 o                         
   1   4  11         69.52         51.23         2.23 o                         
   2   4  11         48.45         46.07         2.89 o                         
   3   4  11          0.66         -1.17         1.99 o                         
   4   4  11        115.93        117.48         8.27 o                         
  -4   5  11        477.94        460.32         8.79 o                         
  -3   5  11        133.62        135.71         5.17 o                         
  -2   5  11          5.63          6.03         1.43 o                         
  -1   5  11         75.97         71.66         4.63 o                         
   0   5  11        441.34        487.21         7.07 o                         
   1   5  11        202.83        197.29         3.83 o                         
   2   5  11          0.69          2.67         1.45 o                         
   3   5  11         31.90         35.75         2.47 o                         
   4   5  11          8.41         12.43         4.82 o                         
  -4   6  11        555.49        525.68         8.57 o                         
  -3   6  11          2.20          2.10         1.82 o                         
  -2   6  11         41.87         42.48         2.39 o                         
  -1   6  11        166.73        197.76         4.85 o                         
   0   6  11        262.18        301.77         5.14 o                         
   1   6  11         74.74         79.89         2.81 o                         
   2   6  11        120.66        128.29         3.67 o                         
   3   6  11        319.03        309.83         6.23 o                         
   4   6  11         10.15          8.85         2.34 o                         
  -4   7  11        213.74        191.88         5.28 o                         
  -3   7  11         15.20         16.95         2.44 o                         
  -2   7  11        113.62        117.63         5.56 o                         
  -1   7  11        661.27        713.23        13.75 o                         
   0   7  11         93.73         75.95         2.90 o                         
   1   7  11          7.90          7.24         1.57 o                         
   2   7  11        107.83         89.04         3.59 o                         
   3   7  11         35.12         35.43         2.22 o                         
   4   7  11        173.50        136.07         6.91 o                         
  -4   8  11        163.64        150.97         6.06 o                         
  -3   8  11         12.96         12.69         3.64 o                         
  -2   8  11        877.96        924.02         9.08 o                         
  -1   8  11        373.64        392.13         7.87 o                         
   0   8  11         35.89         31.87         2.04 o                         
   1   8  11         18.19         14.58         1.49 o                         
   2   8  11         77.43         61.22         2.66 o                         
   3   8  11         59.70         48.17         2.55 o                         
   4   8  11         77.24         78.44         4.75 o                         
  -4   9  11          4.33          3.61         4.99 o                         
  -3   9  11        518.90        554.73         8.61 o                         
  -2   9  11       1278.65       1359.12        13.17 o                         
  -1   9  11         33.50         27.86         1.72 o                         
   0   9  11         90.55        100.33         3.24 o                         
   1   9  11          7.40          9.68         1.80 o                         
   2   9  11         94.94         81.69         2.97 o                         
   3   9  11         28.65         23.31         2.40 o                         
  -4  10  11         17.70         12.76         3.29 o                         
  -3  10  11        409.03        449.23         8.17 o                         
  -2  10  11         21.98         27.53         2.39 o                         
  -1  10  11        404.58        395.25         8.02 o                         
   0  10  11          0.01         -1.77         1.77 o                         
   1  10  11         42.50         44.01         3.85 o                         
   2  10  11        859.87        766.37        10.30 o                         
   3  10  11        224.16        201.76         4.49 o                         
  -3  11  11          5.28          5.30         2.75 o                         
  -2  11  11          0.83          3.54         2.04 o                         
  -1  11  11        229.06        193.12         4.99 o                         
   0  11  11        118.56        117.12         3.21 o                         
   1  11  11         54.09         45.32         3.98 o                         
   2  11  11        824.64        740.72        15.08 o                         
   3  11  11          5.55          6.36         1.94 o                         
  -3  12  11         11.34         11.76         2.81 o                         
  -2  12  11       1083.46       1140.06        17.40 o                         
  -1  12  11        777.04        771.77        10.87 o                         
   0  12  11         87.11         82.71         2.89 o                         
   1  12  11         72.25         61.29         6.09 o                         
   2  12  11          5.17          1.16         2.13 o                         
   3  12  11         23.66         22.04         3.57 o                         
  -3  13  11        486.35        479.99        10.33 o                         
  -2  13  11        108.97        112.32         3.97 o                         
  -1  13  11       2673.84       2762.08        25.38 o                         
   0  13  11        153.72        164.21         3.80 o                         
   1  13  11        435.64        401.77         6.46 o                         
   2  13  11          8.78          3.83         2.01 o                         
   3  13  11         22.41         25.43         2.99 o                         
  -3  14  11        211.87        211.84         5.81 o                         
  -2  14  11        160.66        159.53         5.87 o                         
  -1  14  11          0.02          1.28         1.86 o                         
   0  14  11         34.60         35.49         2.71 o                         
   1  14  11         60.69         45.61         3.05 o                         
   2  14  11         15.55         15.53         2.92 o                         
   3  14  11         27.35         37.16         2.67 o                         
  -3  15  11          2.25          3.48         2.76 o                         
  -2  15  11         38.88         38.23         2.92 o                         
  -1  15  11       1059.89       1100.06         9.21 o                         
   0  15  11        153.90        151.15         4.02 o                         
   1  15  11          1.27         -1.02         2.66 o                         
   2  15  11         35.81         29.05         2.34 o                         
   3  15  11          0.01         -0.88         3.26 o                         
  -3  16  11          2.63          2.68         2.78 o                         
  -2  16  11        128.28        136.96         3.91 o                         
  -1  16  11        527.10        541.99        12.41 o                         
   0  16  11         11.81         11.81         2.15 o                         
   1  16  11          7.58          5.73         2.15 o                         
   2  16  11          2.93          2.96         2.10 o                         
   3  16  11          2.05         -3.77         3.89 o                         
  -3  17  11          4.92          4.09         3.64 o                         
  -2  17  11         40.69         36.10         2.60 o                         
  -1  17  11         13.51         15.31         2.26 o                         
   0  17  11         17.79         19.33         2.02 o                         
   1  17  11          0.19         -1.61         2.27 o                         
   2  17  11         29.66         51.72         3.51 o                         
  -2  18  11          9.95          8.80         2.85 o                         
  -1  18  11         22.23         21.27         2.51 o                         
   0  18  11          0.84          3.01         2.49 o                         
   1  18  11         14.83         11.93         2.53 o                         
   2  18  11          1.65          0.95         2.28 o                         
  -2  19  11         23.99         35.02         3.09 o                         
  -1  19  11        390.33        414.15        13.50 o                         
   0  19  11        102.95        109.10         3.83 o                         
   1  19  11         12.22         14.06         2.40 o                         
   2  19  11          0.86          2.98         2.81 o                         
  -2  20  11        163.05        149.73         3.92 o                         
  -1  20  11        135.23        138.34         3.97 o                         
   0  20  11         91.06         92.29         3.82 o                         
   1  20  11         67.79         81.73         4.69 o                         
   2  20  11          3.86          2.69         2.17 o                         
  -2  21  11         30.24         27.81         2.79 o                         
  -1  21  11         48.65         53.89         2.73 o                         
   0  21  11         86.30         96.52         4.08 o                         
   1  21  11          8.91         15.12         2.52 o                         
  -1  22  11         92.20         88.73         4.10 o                         
   0  22  11        125.55        135.57         7.97 o                         
   1  22  11         28.43         24.66         2.33 o                         
  -1  23  11         40.60         47.05         6.64 o                         
   0  23  11        157.91        161.79         4.83 o                         
  -4   0  12          8.08          6.66         5.98 o                         
  -3   0  12          6.76          2.96         2.77 o                         
  -2   0  12          3.74          5.58         2.57 o                         
  -1   0  12       1046.94       1176.01        21.56 o                         
   0   0  12        243.12        263.68         7.13 o                         
   1   0  12        988.89        978.17        16.15 o                         
   2   0  12      13598.37      14025.24        82.77 o                         
   3   0  12         14.41          7.84         3.99 o                         
   4   0  12        210.34        214.77        10.05 o                         
  -4   1  12         64.38         68.62         5.41 o                         
  -3   1  12          8.67          9.34         1.81 o                         
  -2   1  12       1555.67       1608.36        21.53 o                         
  -1   1  12         48.79         59.25         2.61 o                         
   0   1  12        751.87        783.63         8.36 o                         
   1   1  12        236.39        220.40         6.59 o                         
   2   1  12        311.28        301.89        15.61 o                         
   3   1  12        426.46        429.40         7.95 o                         
   4   1  12         15.31         11.92         7.01 o                         
  -4   2  12         24.25         20.84         4.46 o                         
  -3   2  12          0.02          0.39         1.67 o                         
  -2   2  12         56.98         63.57         2.47 o                         
  -1   2  12          9.28          5.74         1.69 o                         
   0   2  12         92.00         88.83         3.30 o                         
   1   2  12         82.55         88.83         3.91 o                         
   2   2  12         71.73         67.05         5.56 o                         
   3   2  12        304.00        305.96         8.46 o                         
   4   2  12         61.12         62.51        11.33 o                         
  -4   3  12         14.78         10.78         2.44 o                         
  -3   3  12         21.08         23.24         2.44 o                         
  -2   3  12          1.53          0.74         2.10 o                         
  -1   3  12        128.56        144.07         3.72 o                         
   0   3  12        471.61        455.87         7.77 o                         
   1   3  12        111.99        102.35         3.15 o                         
   2   3  12        384.98        415.07         6.72 o                         
   3   3  12         63.10         67.46         2.92 o                         
   4   3  12         32.53         25.41         6.13 o                         
  -4   4  12         68.75         71.38         6.81 o                         
  -3   4  12          5.06          4.77         1.46 o                         
  -2   4  12         59.61         63.94         2.63 o                         
  -1   4  12          0.59          2.43         1.94 o                         
   0   4  12        130.73        133.58         4.36 o                         
   1   4  12        713.17        713.57        10.36 o                         
   2   4  12        186.01        184.76         4.49 o                         
   3   4  12        162.48        169.19         4.04 o                         
   4   4  12         94.36         92.95         6.03 o                         
  -4   5  12         10.96         11.01         4.48 o                         
  -3   5  12         41.49         38.03         2.27 o                         
  -2   5  12        377.48        412.36         9.73 o                         
  -1   5  12          3.41          7.05         1.93 o                         
   0   5  12         27.70         32.90         2.66 o                         
   1   5  12        385.06        330.79        13.49 o                         
   2   5  12         82.36         92.83         4.06 o                         
   3   5  12          1.67          1.78         1.95 o                         
   4   5  12         78.21         72.66         4.83 o                         
  -4   6  12         65.98         58.58         5.88 o                         
  -3   6  12         79.60         83.71         3.22 o                         
  -2   6  12          4.34          3.37         1.52 o                         
  -1   6  12          2.04          4.81         2.07 o                         
   0   6  12         32.29         41.69         2.77 o                         
   1   6  12        147.82        148.90         3.59 o                         
   2   6  12        118.78        117.82         3.35 o                         
   3   6  12        190.59        196.51         5.27 o                         
   4   6  12        230.22        211.62        10.41 o                         
  -4   7  12         26.47         26.39         5.75 o                         
  -3   7  12        294.41        300.77         6.06 o                         
  -2   7  12        101.81        107.71         3.14 o                         
  -1   7  12          2.26          2.82         1.65 o                         
   0   7  12         21.61         19.97         1.97 o                         
   1   7  12         79.31         86.33         3.50 o                         
   2   7  12        778.55        720.19         9.94 o                         
   3   7  12        278.90        276.76         5.75 o                         
  -4   8  12        146.04        144.18        11.76 o                         
  -3   8  12        188.08        193.67         6.48 o                         
  -2   8  12        207.98        222.74         4.43 o                         
  -1   8  12        537.87        526.33        13.35 o                         
   0   8  12        104.90        105.50         4.59 o                         
   1   8  12        106.66         79.41         2.95 o                         
   2   8  12        102.19         88.34         3.07 o                         
   3   8  12         54.68         41.53         2.91 o                         
  -3   9  12         24.36         30.47         3.63 o                         
  -2   9  12         17.38         15.93         2.27 o                         
  -1   9  12          7.73          8.94         1.80 o                         
   0   9  12         27.35         26.27         1.93 o                         
   1   9  12        293.20        245.16         4.57 o                         
   2   9  12        273.72        252.74         4.38 o                         
   3   9  12         59.40         52.32         2.62 o                         
  -3  10  12          6.77          5.54         2.69 o                         
  -2  10  12        216.50        231.51         8.92 o                         
  -1  10  12        532.25        534.72         6.54 o                         
   0  10  12        137.75        154.55         3.91 o                         
   1  10  12        302.07        273.68         9.95 o                         
   2  10  12        167.54        158.72         3.70 o                         
   3  10  12          8.10          5.26         2.58 o                         
  -3  11  12         58.31         60.64         5.90 o                         
  -2  11  12        384.85        389.93         5.86 o                         
  -1  11  12        230.86        249.87         4.77 o                         
   0  11  12        147.79        143.68         6.27 o                         
   1  11  12          2.30         -1.08         1.70 o                         
   2  11  12         15.72         22.40         2.15 o                         
   3  11  12        146.08        144.41         6.96 o                         
  -3  12  12          0.10         -3.81         3.85 o                         
  -2  12  12       1192.78       1249.05        10.91 o                         
  -1  12  12        653.97        668.95        10.83 o                         
   0  12  12         10.66         10.94         2.45 o                         
   1  12  12        469.87        369.90         6.65 o                         
   2  12  12        362.79        322.63         4.97 o                         
   3  12  12          0.49          0.48         2.38 o                         
  -3  13  12         34.95         35.57         3.28 o                         
  -2  13  12        352.07        355.52         6.07 o                         
  -1  13  12        355.83        341.58         5.28 o                         
   0  13  12        159.42        141.51         3.65 o                         
   1  13  12        348.23        305.30         5.57 o                         
   2  13  12         12.27         13.94         2.99 o                         
   3  13  12          2.43          5.66         2.64 o                         
  -3  14  12          3.94          0.93         3.26 o                         
  -2  14  12        290.67        292.49         5.43 o                         
  -1  14  12        509.66        516.22         6.87 o                         
   0  14  12        368.29        343.63         9.55 o                         
   1  14  12        176.43        169.52         4.30 o                         
   2  14  12         27.44         22.02         2.15 o                         
   3  14  12          0.00         -2.23         2.23 o                         
  -3  15  12         20.25         26.80         2.99 o                         
  -2  15  12        269.03        294.50         5.69 o                         
  -1  15  12          4.13          3.26         1.88 o                         
   0  15  12          0.17          2.24         1.89 o                         
   1  15  12         36.25         38.22         2.86 o                         
   2  15  12         31.40         28.48         2.21 o                         
   3  15  12          6.65          5.60         2.38 o                         
  -3  16  12         61.17         60.48         3.32 o                         
  -2  16  12         68.84         67.20         3.25 o                         
  -1  16  12          1.73          4.69         2.27 o                         
   0  16  12          3.69          2.76         2.02 o                         
   1  16  12         81.48         83.48         3.36 o                         
   2  16  12          4.48          3.56         2.03 o                         
  -2  17  12        232.76        246.26         8.53 o                         
  -1  17  12        373.72        376.35         6.42 o                         
   0  17  12         30.27         34.06         3.46 o                         
   1  17  12        153.88        151.94         4.40 o                         
   2  17  12         18.67         17.41         2.11 o                         
  -2  18  12        695.29        692.82         8.90 o                         
  -1  18  12        245.50        249.25         5.14 o                         
   0  18  12         54.16         51.17         3.34 o                         
   1  18  12         17.93         19.31         2.52 o                         
   2  18  12         84.41         95.44         3.78 o                         
  -2  19  12        367.09        363.64         6.02 o                         
  -1  19  12         42.71         41.56         2.60 o                         
   0  19  12          4.51          6.30         2.15 o                         
   1  19  12          7.50          4.08         2.24 o                         
   2  19  12         14.23         13.70         2.56 o                         
  -2  20  12          9.30          6.87         2.66 o                         
  -1  20  12        185.54        193.15         5.32 o                         
   0  20  12          6.52          7.15         2.74 o                         
   1  20  12         96.44        111.06         4.01 o                         
  -1  21  12        334.82        340.47         6.64 o                         
   0  21  12          5.46          8.68         2.62 o                         
   1  21  12         16.95         30.26         2.99 o                         
  -1  22  12          0.02         -2.09         2.59 o                         
   0  22  12         17.98         13.60         5.05 o                         
   1  22  12        357.94        344.34         6.44 o                         
  -4   1  13         36.25         31.19         5.41 o                         
  -3   1  13          5.11          5.42         1.70 o                         
  -2   1  13          2.50          3.29         1.71 o                         
  -1   1  13        302.63        321.23         7.48 o                         
   0   1  13         41.50         42.88         2.64 o                         
   1   1  13       3802.13       3711.03        21.01 o                         
   2   1  13       1396.43       1426.65        15.58 o                         
   3   1  13        197.10        205.57         4.74 o                         
   4   1  13         78.82         82.60         5.76 o                         
  -4   2  13          5.62          3.80         4.96 o                         
  -3   2  13          6.58          4.95         1.85 o                         
  -2   2  13        487.05        514.04         7.11 o                         
  -1   2  13         62.76         72.28         2.71 o                         
   0   2  13         96.66        100.33         3.41 o                         
   1   2  13       3841.09       3855.80        23.95 o                         
   2   2  13        215.14        215.56         4.97 o                         
   3   2  13        384.97        399.42         7.62 o                         
   4   2  13          4.54          1.54         5.16 o                         
  -4   3  13        226.31        233.87        11.29 o                         
  -3   3  13         80.77         74.60         2.46 o                         
  -2   3  13        857.14        926.04        10.31 o                         
  -1   3  13         43.80         48.40         2.48 o                         
   0   3  13          4.51          2.77         2.48 o                         
   1   3  13        170.31        174.10         3.81 o                         
   2   3  13         73.61         79.26         3.47 o                         
   3   3  13         20.78         22.41         3.40 o                         
  -4   4  13          1.91          5.51         5.09 o                         
  -3   4  13          3.05          1.35         1.78 o                         
  -2   4  13         78.36         85.34         3.90 o                         
  -1   4  13        544.26        570.30         7.05 o                         
   0   4  13       1291.37       1276.02        21.85 o                         
   1   4  13         51.53         32.37         2.15 o                         
   2   4  13         31.38         33.69         3.25 o                         
   3   4  13         69.10         68.37         3.25 o                         
  -4   5  13          4.18          4.65         3.96 o                         
  -3   5  13          0.40          3.51         2.13 o                         
  -2   5  13          0.01          0.09         1.96 o                         
  -1   5  13        138.13        139.74         3.65 o                         
   0   5  13        505.84        518.41         9.66 o                         
   1   5  13        177.45        156.85         6.26 o                         
   2   5  13         49.19         49.33         3.12 o                         
   3   5  13          0.55         -1.71         1.99 o                         
  -4   6  13          7.59         10.91         2.58 o                         
  -3   6  13        153.55        155.36         4.84 o                         
  -2   6  13         12.10         19.21         2.04 o                         
  -1   6  13          0.81          0.26         2.02 o                         
   0   6  13        113.78         98.56         3.40 o                         
   1   6  13         80.13         83.49         4.80 o                         
   2   6  13        242.29        230.76         4.90 o                         
   3   6  13         77.55         74.29         3.12 o                         
  -3   7  13         79.78         82.37         3.85 o                         
  -2   7  13         77.53         87.40         3.03 o                         
  -1   7  13         13.34         16.82         1.96 o                         
   0   7  13        125.53        146.85         3.95 o                         
   1   7  13        225.01        222.85         7.02 o                         
   2   7  13         76.56         69.81         3.57 o                         
   3   7  13          9.16          3.92         2.07 o                         
  -3   8  13         27.85         32.30         2.80 o                         
  -2   8  13        377.99        395.01         5.56 o                         
  -1   8  13         55.26         55.39         2.64 o                         
   0   8  13        311.95        326.35         5.08 o                         
   1   8  13        139.32        118.28         6.72 o                         
   2   8  13        426.42        393.96         6.42 o                         
   3   8  13        172.80        184.23         4.35 o                         
  -3   9  13         37.50         32.12         3.15 o                         
  -2   9  13         52.22         58.90         2.61 o                         
  -1   9  13        239.25        239.16         4.39 o                         
   0   9  13        266.81        280.59         4.53 o                         
   1   9  13          4.34          1.07         2.03 o                         
   2   9  13          0.50          4.13         2.47 o                         
   3   9  13         91.36         80.00         3.11 o                         
  -3  10  13         42.65         38.23         3.88 o                         
  -2  10  13         13.73          9.56         2.19 o                         
  -1  10  13        117.00        115.66         3.30 o                         
   0  10  13          0.05         -0.89         1.64 o                         
   1  10  13        391.65        304.73         7.27 o                         
   2  10  13         91.84         73.34         3.91 o                         
   3  10  13         21.48         23.14         2.33 o                         
  -3  11  13        184.50        185.62         8.32 o                         
  -2  11  13       1157.06       1196.38        18.66 o                         
  -1  11  13         71.64         71.00         2.90 o                         
   0  11  13         27.16         33.86         2.13 o                         
   1  11  13         96.59        101.92         5.94 o                         
   2  11  13         70.42         57.43         3.26 o                         
   3  11  13         13.54         19.83         2.29 o                         
  -3  12  13         38.88         37.29         3.68 o                         
  -2  12  13          5.20          4.37         3.22 o                         
  -1  12  13         92.35         90.48         3.03 o                         
   0  12  13        302.81        283.91         4.23 o                         
   1  12  13        102.85         94.80         3.78 o                         
   2  12  13         10.61          6.89         2.62 o                         
   3  12  13         47.75         50.05         2.79 o                         
  -3  13  13        127.70        127.17         4.55 o                         
  -2  13  13        268.95        291.77         6.76 o                         
  -1  13  13         20.66         13.75         2.41 o                         
   0  13  13         95.95        102.53         3.40 o                         
   1  13  13        500.67        492.78         8.44 o                         
   2  13  13         12.97          8.11         2.66 o                         
   3  13  13        125.54        120.89         4.04 o                         
  -3  14  13          0.76          5.06         3.99 o                         
  -2  14  13          2.64          2.99         2.49 o                         
  -1  14  13          6.13          9.17         2.04 o                         
   0  14  13         30.18         34.27         2.37 o                         
   1  14  13        218.16        212.65         4.59 o                         
   2  14  13          4.39          6.19         2.73 o                         
   3  14  13          6.89          6.16         2.56 o                         
  -3  15  13          5.04          6.92         6.97 o                         
  -2  15  13         83.14         89.17         3.97 o                         
  -1  15  13          1.43          1.71         2.12 o                         
   0  15  13        173.31        161.93         5.45 o                         
   1  15  13        160.98        181.87         4.63 o                         
   2  15  13          2.84          2.11         3.21 o                         
  -2  16  13         63.35         66.02         4.84 o                         
  -1  16  13        325.97        324.54         6.49 o                         
   0  16  13          9.87         10.65         2.49 o                         
   1  16  13         80.86         84.57         3.50 o                         
   2  16  13          1.73         -0.69         2.78 o                         
  -2  17  13        109.95        107.92         4.41 o                         
  -1  17  13         89.31         91.26         3.60 o                         
   0  17  13         20.94         20.42         2.98 o                         
   1  17  13        169.22        172.55         4.53 o                         
   2  17  13         14.23         11.74         2.49 o                         
  -2  18  13        485.77        433.84        30.14 o                         
  -1  18  13         66.03         64.89         3.77 o                         
   0  18  13        129.25        139.45         4.08 o                         
   1  18  13         64.60         63.62         3.04 o                         
   2  18  13         53.90         67.36         3.88 o                         
  -2  19  13         54.89         52.70         3.11 o                         
  -1  19  13         39.16         40.39         2.92 o                         
   0  19  13         52.38         66.32         3.17 o                         
   1  19  13          0.00          4.00         2.91 o                         
   2  19  13          2.44          5.78         4.44 o                         
  -1  20  13         10.53          8.71         3.32 o                         
   0  20  13          7.47          7.93         2.77 o                         
   1  20  13         66.44         85.91         4.83 o                         
  -1  21  13          0.09         -0.67         2.34 o                         
   0  21  13          8.86         14.09         2.78 o                         
   1  21  13        347.60        358.30         9.90 o                         
   0  22  13         23.05         27.98         3.28 o                         
  -4   0  14          2.28          8.15         5.49 o                         
  -3   0  14        144.07        138.55         5.95 o                         
  -2   0  14        108.58        102.66         5.12 o                         
  -1   0  14         96.84        106.76         4.78 o                         
   0   0  14        412.70        409.22         8.46 o                         
   1   0  14       1450.34       1444.21        17.89 o                         
   2   0  14        160.52        160.49        15.60 o                         
   3   0  14          3.55          6.41         7.51 o                         
  -4   1  14         33.32         30.18         4.71 o                         
  -3   1  14         44.45         40.60         2.25 o                         
  -2   1  14        125.84        128.30         3.72 o                         
  -1   1  14        232.61        237.84         5.37 o                         
   0   1  14       1694.42       1665.04        18.41 o                         
   1   1  14        192.52        177.63         5.85 o                         
   2   1  14         71.16         75.62         3.61 o                         
   3   1  14        155.03        159.83         5.63 o                         
  -4   2  14         13.03         10.25         4.44 o                         
  -3   2  14         56.88         56.39         2.27 o                         
  -2   2  14         40.94         44.27         2.73 o                         
  -1   2  14         37.76         34.14         2.40 o                         
   0   2  14          3.15          3.83         2.13 o                         
   1   2  14        824.10        837.74         8.76 o                         
   2   2  14          4.84          5.85         2.51 o                         
   3   2  14        167.02        183.34         4.92 o                         
  -3   3  14          0.02         -1.78         1.78 o                         
  -2   3  14        189.29        206.19         4.64 o                         
  -1   3  14        133.52        128.49         3.21 o                         
   0   3  14         31.86         37.32         2.92 o                         
   1   3  14          3.26         -0.13         2.11 o                         
   2   3  14        582.08        585.80         8.26 o                         
   3   3  14          5.33          2.95         2.43 o                         
  -3   4  14         82.04         82.85         3.21 o                         
  -2   4  14        151.05        160.99         4.31 o                         
  -1   4  14          0.42          1.67         1.82 o                         
   0   4  14        696.75        688.28        15.09 o                         
   1   4  14         16.23         16.33         1.87 o                         
   2   4  14          0.04          0.89         2.43 o                         
   3   4  14         33.65         32.80         3.15 o                         
  -3   5  14         20.95         25.31         3.41 o                         
  -2   5  14         23.18         26.77         2.26 o                         
  -1   5  14        147.39        139.13         4.62 o                         
   0   5  14        177.17        159.93         4.32 o                         
   1   5  14        256.20        242.05         9.69 o                         
   2   5  14         86.03         85.23         3.86 o                         
   3   5  14        127.20        121.55         4.24 o                         
  -3   6  14         47.36         48.35         3.67 o                         
  -2   6  14          0.36         -1.37         2.13 o                         
  -1   6  14        314.91        323.74         5.43 o                         
   0   6  14        236.33        247.30         4.82 o                         
   1   6  14         94.14         87.12         4.30 o                         
   2   6  14          2.88          1.27         2.39 o                         
   3   6  14         47.03         52.64         3.32 o                         
  -3   7  14         15.97         15.57         2.69 o                         
  -2   7  14         26.90         31.92         2.27 o                         
  -1   7  14          0.35         -1.91         2.22 o                         
   0   7  14        240.64        216.95         4.72 o                         
   1   7  14          4.85          7.65         2.23 o                         
   2   7  14         14.27         18.40         2.57 o                         
   3   7  14          4.24          5.13         2.68 o                         
  -3   8  14          2.11          3.01         3.63 o                         
  -2   8  14         11.38         16.40         2.05 o                         
  -1   8  14          0.65          2.34         2.06 o                         
   0   8  14         12.15         11.47         2.33 o                         
   1   8  14          0.20         -0.12         2.72 o                         
   2   8  14        113.33        107.39         4.04 o                         
   3   8  14          0.15         -0.02         1.89 o                         
  -3   9  14        249.74        241.09        11.15 o                         
  -2   9  14         16.74         14.54         2.00 o                         
  -1   9  14        103.30         98.08         3.32 o                         
   0   9  14         30.90         34.37         3.66 o                         
   1   9  14       1535.91       1266.47        12.80 o                         
   2   9  14        228.25        197.24         6.22 o                         
   3   9  14          0.00          0.80         2.27 o                         
  -3  10  14       1182.93       1230.27        13.28 o                         
  -2  10  14       1542.80       1598.36        12.80 o                         
  -1  10  14         97.10         97.77         3.19 o                         
   0  10  14         59.86         41.76         2.68 o                         
   1  10  14          7.24          2.78         2.00 o                         
   2  10  14          2.62         -3.19         3.19 o                         
   3  10  14         12.42         17.25         2.34 o                         
  -3  11  14        294.67        286.90         6.83 o                         
  -2  11  14        593.53        612.94         9.07 o                         
  -1  11  14        325.70        335.31         5.33 o                         
   0  11  14        589.06        531.45         6.60 o                         
   1  11  14        250.12        196.09         4.65 o                         
   2  11  14          9.66          4.34         2.54 o                         
   3  11  14        142.42        164.19         4.77 o                         
  -3  12  14        211.01        207.31         5.41 o                         
  -2  12  14         23.71         18.75         2.70 o                         
  -1  12  14         24.52         27.19         2.39 o                         
   0  12  14        384.05        358.02         5.05 o                         
   1  12  14        129.92        114.72         3.82 o                         
   2  12  14        302.49        289.50         5.96 o                         
   3  12  14        169.91        163.21         3.95 o                         
  -3  13  14        160.36        169.79        10.59 o                         
  -2  13  14          7.34          7.71         2.48 o                         
  -1  13  14         34.43         32.99         2.78 o                         
   0  13  14          6.80          9.10         1.94 o                         
   1  13  14         61.36         50.14         3.86 o                         
   2  13  14         97.06         83.25         3.41 o                         
   3  13  14         55.98         48.41         2.97 o                         
  -3  14  14         41.34         41.58         3.64 o                         
  -2  14  14          0.26          1.41         2.65 o                         
  -1  14  14          3.33          0.43         2.14 o                         
   0  14  14         42.95         35.72         2.26 o                         
   1  14  14         77.56         78.25         3.38 o                         
   2  14  14         11.70         11.34         3.26 o                         
  -2  15  14          4.11          4.79         2.48 o                         
  -1  15  14         13.83         16.94         2.57 o                         
   0  15  14         40.76         44.05         2.76 o                         
   1  15  14          2.60          1.93         3.24 o                         
   2  15  14          5.25          1.39         2.43 o                         
  -2  16  14         29.03         28.25         3.11 o                         
  -1  16  14        280.88        282.74         5.85 o                         
   0  16  14        277.07        274.66         5.15 o                         
   1  16  14         42.40         39.88         2.89 o                         
   2  16  14         61.01         55.57         6.06 o                         
  -2  17  14        431.97        436.45         6.95 o                         
  -1  17  14          7.77          8.72         2.12 o                         
   0  17  14         35.17         41.56         3.94 o                         
   1  17  14          7.85          7.52         2.35 o                         
   2  17  14          0.48          3.27         2.50 o                         
  -2  18  14         36.14         37.92         2.81 o                         
  -1  18  14          0.55          0.87         2.21 o                         
   0  18  14          4.07          3.13         3.12 o                         
   1  18  14          1.74         -1.68         2.51 o                         
   2  18  14         35.92         39.93         6.99 o                         
  -1  19  14         25.56         31.26         3.38 o                         
   0  19  14         27.69         30.26         2.84 o                         
   1  19  14        460.64        529.79        16.77 o                         
  -1  20  14          1.49          1.21         2.64 o                         
   0  20  14          5.49          6.50         2.86 o                         
   1  20  14         23.10         20.53         2.82 o                         
   0  21  14         71.55         69.91         3.85 o                         
  -3   1  15        482.73        461.70         6.39 o                         
  -2   1  15        291.68        301.32         4.98 o                         
  -1   1  15        136.51        136.47         3.75 o                         
   0   1  15       1793.18       1801.93        12.58 o                         
   1   1  15       2459.38       2437.07        33.73 o                         
   2   1  15        203.43        199.27         5.34 o                         
   3   1  15        134.22        148.35         4.45 o                         
  -3   2  15         52.96         51.60         2.96 o                         
  -2   2  15         47.94         46.57         2.75 o                         
  -1   2  15          3.10          3.58         2.69 o                         
   0   2  15          4.14          5.59         2.43 o                         
   1   2  15       3004.82       2976.81        39.16 o                         
   2   2  15         68.64         67.87         3.43 o                         
   3   2  15         53.60         52.12         3.16 o                         
  -3   3  15        151.25        148.52         4.38 o                         
  -2   3  15         13.06         10.11         2.39 o                         
  -1   3  15        128.76        122.51         3.82 o                         
   0   3  15        937.24        892.68         9.06 o                         
   1   3  15         28.12         28.81         2.62 o                         
   2   3  15         15.20         10.95         2.58 o                         
   3   3  15         36.72         37.86         3.05 o                         
  -3   4  15          7.64          7.04         2.25 o                         
  -2   4  15         94.48         97.44         3.60 o                         
  -1   4  15         12.93         10.70         2.38 o                         
   0   4  15        405.28        412.62         6.26 o                         
   1   4  15        174.64        170.36         4.27 o                         
   2   4  15        273.56        281.72         5.91 o                         
   3   4  15        257.14        272.98         9.73 o                         
  -3   5  15        129.55        120.26         5.72 o                         
  -2   5  15         88.40         92.37         2.99 o                         
  -1   5  15         87.94        101.74         3.05 o                         
   0   5  15         12.06         17.58         2.38 o                         
   1   5  15          6.30         11.03         2.66 o                         
   2   5  15         34.78         37.45         3.12 o                         
   3   5  15         40.92         32.54         3.65 o                         
  -3   6  15         51.06         53.79         4.52 o                         
  -2   6  15        143.95        151.71         3.56 o                         
  -1   6  15        480.45        488.52         6.46 o                         
   0   6  15        328.81        354.77         6.05 o                         
   1   6  15         20.29         16.37         2.46 o                         
   2   6  15         36.13         36.11         3.16 o                         
   3   6  15         35.28         30.81         3.41 o                         
  -3   7  15        158.89        155.90         5.07 o                         
  -2   7  15         16.18         17.80         2.28 o                         
  -1   7  15        193.67        190.43         3.63 o                         
   0   7  15         52.52         38.10         3.20 o                         
   1   7  15         87.79         98.52         3.75 o                         
   2   7  15         16.70         10.78         2.86 o                         
   3   7  15          4.05          4.30         2.73 o                         
  -3   8  15         82.69         84.71         4.07 o                         
  -2   8  15        183.95        190.82         4.07 o                         
  -1   8  15          4.88          3.04         2.23 o                         
   0   8  15        186.78        173.07         4.42 o                         
   1   8  15         51.49         49.43         4.32 o                         
   2   8  15         87.47         83.22         3.59 o                         
   3   8  15        123.45        123.93         4.02 o                         
  -3   9  15          4.50          5.91         4.11 o                         
  -2   9  15          5.88          7.98         2.25 o                         
  -1   9  15         42.28         46.84         3.73 o                         
   0   9  15         21.86         22.19         2.29 o                         
   1   9  15        223.20        236.45         6.45 o                         
   2   9  15         39.95         38.13         3.12 o                         
   3   9  15        124.00        137.70         6.13 o                         
  -3  10  15        167.58        170.42         4.82 o                         
  -2  10  15          2.64          4.12         2.21 o                         
  -1  10  15          7.59          8.73         2.02 o                         
   0  10  15        480.25        400.48         5.83 o                         
   1  10  15        336.80        293.07         5.40 o                         
   2  10  15         16.75         21.71         3.03 o                         
   3  10  15        108.92        104.85         3.72 o                         
  -3  11  15        303.08        285.17         6.84 o                         
  -2  11  15         14.80         18.71         2.99 o                         
  -1  11  15         84.35         87.22         3.03 o                         
   0  11  15          0.18          1.63         2.94 o                         
   1  11  15          0.93         -2.28         2.28 o                         
   2  11  15        128.62        115.86         3.91 o                         
   3  11  15          8.64         11.91         2.82 o                         
  -3  12  15        258.30        255.99         5.90 o                         
  -2  12  15         29.28         27.30         2.56 o                         
  -1  12  15         58.84         61.78         2.97 o                         
   0  12  15        130.39        125.54         5.82 o                         
   1  12  15         78.37         73.69         3.43 o                         
   2  12  15         11.04         17.12         2.78 o                         
  -2  13  15        165.94        171.99         7.77 o                         
  -1  13  15         54.10         50.99         4.17 o                         
   0  13  15        287.91        309.86         5.78 o                         
   1  13  15          0.00         -0.58         2.19 o                         
   2  13  15         54.67         60.55         3.15 o                         
  -2  14  15         15.10         17.19         2.89 o                         
  -1  14  15         93.15         89.57         3.29 o                         
   0  14  15          0.16          0.22         2.03 o                         
   1  14  15        109.16        104.89         3.74 o                         
   2  14  15         22.89         18.02         3.19 o                         
  -2  15  15         65.09         70.01         3.25 o                         
  -1  15  15        109.13        111.60         3.28 o                         
   0  15  15         75.90         59.39         3.11 o                         
   1  15  15          0.27          1.69         2.77 o                         
   2  15  15         35.83         30.99         3.32 o                         
  -2  16  15         31.14         36.01         4.59 o                         
  -1  16  15         14.45         15.88         2.49 o                         
   0  16  15         13.45         14.82         2.14 o                         
   1  16  15          0.67          1.57         2.22 o                         
   2  16  15         30.14         32.39         2.73 o                         
  -2  17  15          1.11         -0.81         2.16 o                         
  -1  17  15         41.82         30.26         2.69 o                         
   0  17  15          9.65          7.23         2.06 o                         
   1  17  15          4.17          3.76         2.84 o                         
  -1  18  15          0.63         -2.22         2.76 o                         
   0  18  15          8.17         -0.29         2.16 o                         
   1  18  15         69.23         76.30         3.34 o                         
  -1  19  15          0.00          1.28         3.60 o                         
   0  19  15        290.22        306.35         6.42 o                         
   1  19  15        522.68        569.48        20.20 o                         
   0  20  15        190.18        194.03         5.17 o                         
  -3   0  16        373.32        331.50         8.85 o                         
  -2   0  16        108.88        101.98         6.04 o                         
  -1   0  16          3.48         -1.35         5.32 o                         
   0   0  16       4725.76       4628.54        32.40 o                         
   1   0  16          0.06          0.26         4.75 o                         
   2   0  16        205.50        193.83         6.47 o                         
   3   0  16        111.08        106.38         5.64 o                         
  -3   1  16        129.90        116.71         3.82 o                         
  -2   1  16         49.24         47.59         2.80 o                         
  -1   1  16        223.38        217.30         4.61 o                         
   0   1  16        139.41        140.61         6.16 o                         
   1   1  16         16.62         18.04         2.79 o                         
   2   1  16        253.68        259.39         5.26 o                         
   3   1  16         37.93         34.89         3.20 o                         
  -3   2  16        224.87        219.83         5.52 o                         
  -2   2  16        154.75        163.35         3.82 o                         
  -1   2  16       1595.23       1633.15        13.80 o                         
   0   2  16        552.29        563.74         9.96 o                         
   1   2  16        116.93        117.07         4.14 o                         
   2   2  16         76.32         77.80         3.68 o                         
   3   2  16         63.63         76.14         4.31 o                         
  -3   3  16         13.62         12.66         2.67 o                         
  -2   3  16         20.95         18.03         2.14 o                         
  -1   3  16        499.50        525.45         7.25 o                         
   0   3  16         13.37         15.84         2.68 o                         
   1   3  16        174.71        161.75         7.36 o                         
   2   3  16         20.56         20.44         2.65 o                         
   3   3  16         53.76         58.54         3.68 o                         
  -3   4  16         37.10         35.20         2.74 o                         
  -2   4  16          5.60          4.32         2.30 o                         
  -1   4  16        320.68        309.22         5.98 o                         
   0   4  16       1318.44       1322.94        17.85 o                         
   1   4  16        173.58        171.94         4.34 o                         
   2   4  16         10.67          9.85         2.63 o                         
   3   4  16          8.70         18.94         4.05 o                         
  -3   5  16          7.05          7.50         2.91 o                         
  -2   5  16          8.28          7.84         2.12 o                         
  -1   5  16          5.54          3.74         2.24 o                         
   0   5  16         76.82         73.50         3.46 o                         
   1   5  16        125.20        106.86         3.89 o                         
   2   5  16          0.19         -2.33         2.33 o                         
   3   5  16         34.92         33.35         3.56 o                         
  -3   6  16        281.42        271.28         6.57 o                         
  -2   6  16        196.22        203.18         4.25 o                         
  -1   6  16        133.91        144.37         3.54 o                         
   0   6  16        525.82        519.92         7.12 o                         
   1   6  16         98.69         96.09         3.41 o                         
   2   6  16         59.22         52.33         3.34 o                         
   3   6  16         17.13         25.83         3.68 o                         
  -3   7  16         13.34         15.92         3.23 o                         
  -2   7  16        596.09        603.85         8.55 o                         
  -1   7  16        384.38        414.53         5.55 o                         
   0   7  16        772.95        679.51         9.66 o                         
   1   7  16         15.40         18.49         2.62 o                         
   2   7  16         36.53         42.30         4.08 o                         
   3   7  16        178.96        181.79         4.98 o                         
  -3   8  16        320.80        308.21         6.72 o                         
  -2   8  16        111.74        107.85         3.80 o                         
  -1   8  16        574.94        530.95         6.13 o                         
   0   8  16         97.51         81.40         3.70 o                         
   1   8  16        110.85         97.69         3.66 o                         
   2   8  16          8.05         11.37         2.55 o                         
   3   8  16          1.88          6.12         3.78 o                         
  -3   9  16        331.66        329.10        12.02 o                         
  -2   9  16        153.57        160.04         3.96 o                         
  -1   9  16        201.73        214.10         3.94 o                         
   0   9  16         55.69         63.18         2.81 o                         
   1   9  16          2.06          2.66         2.50 o                         
   2   9  16         98.28         99.59         3.62 o                         
   3   9  16          5.84          4.41         2.90 o                         
  -3  10  16        332.44        306.17         6.44 o                         
  -2  10  16         59.54         60.26         2.91 o                         
  -1  10  16         48.58         45.46         2.89 o                         
   0  10  16          6.22          9.92         3.01 o                         
   1  10  16        567.97        528.78         7.41 o                         
   2  10  16        207.88        207.52         9.01 o                         
  -3  11  16         50.57         51.22         4.83 o                         
  -2  11  16         22.61         27.01         2.83 o                         
  -1  11  16         53.63         51.48         2.59 o                         
   0  11  16        209.30        218.18         6.21 o                         
   1  11  16        208.79        189.62         4.50 o                         
   2  11  16          1.43          2.56         2.54 o                         
  -2  12  16          0.12          1.30         2.60 o                         
  -1  12  16         19.74         18.52         2.18 o                         
   0  12  16        101.14         99.21         3.14 o                         
   1  12  16          1.11          0.68         2.93 o                         
   2  12  16          6.72          4.54         3.30 o                         
  -2  13  16          0.02         -0.68         2.36 o                         
  -1  13  16        104.39        109.06         3.60 o                         
   0  13  16          5.28          5.88         2.92 o                         
   1  13  16          2.12          0.01         2.42 o                         
   2  13  16         26.93         42.26         3.08 o                         
  -2  14  16          0.00          2.14         2.25 o                         
  -1  14  16         11.57          4.30         3.21 o                         
   0  14  16         24.28         20.23         3.02 o                         
   1  14  16         25.45         27.14         2.96 o                         
   2  14  16         20.56         16.44         2.56 o                         
  -2  15  16         30.42         29.72         2.95 o                         
  -1  15  16          7.41         11.07         2.85 o                         
   0  15  16        205.41        194.34         5.38 o                         
   1  15  16         17.60         16.63         3.40 o                         
   2  15  16         65.90         60.80         3.77 o                         
  -2  16  16        138.08        127.17         5.62 o                         
  -1  16  16         64.13         77.24         3.41 o                         
   0  16  16         83.09         86.39         3.59 o                         
   1  16  16          1.02         -0.77         2.39 o                         
  -1  17  16          1.06          1.25         2.88 o                         
   0  17  16        390.67        424.65         6.06 o                         
   1  17  16          7.65         10.68         2.86 o                         
  -1  18  16          0.85         -1.12         2.49 o                         
   0  18  16        471.83        513.76         6.94 o                         
   1  18  16         15.99         18.03         2.70 o                         
   0  19  16         25.84         33.10         2.49 o                         
  -3   1  17          2.72          4.59         2.15 o                         
  -2   1  17          0.47         -0.61         2.08 o                         
  -1   1  17         89.90         92.76         4.23 o                         
   0   1  17         50.54         53.72         3.03 o                         
   1   1  17         83.12         73.65         3.89 o                         
   2   1  17         13.78         15.38         2.85 o                         
   3   1  17         43.88         52.30         3.37 o                         
  -3   2  17          4.81          3.23         2.24 o                         
  -2   2  17         13.98         16.72         2.98 o                         
  -1   2  17        181.99        186.34         4.34 o                         
   0   2  17         77.78         70.47         5.06 o                         
   1   2  17         88.45         80.34         3.34 o                         
   2   2  17          0.02          0.65         2.54 o                         
   3   2  17         42.96         45.61         3.52 o                         
  -3   3  17         38.03         30.60         3.21 o                         
  -2   3  17          1.28         -2.29         2.29 o                         
  -1   3  17       1150.58       1176.17        19.50 o                         
   0   3  17        284.10        278.51         5.24 o                         
   1   3  17        106.44        117.87         4.16 o                         
   2   3  17         36.39         32.25         3.03 o                         
   3   3  17          0.18         -1.75         2.49 o                         
  -3   4  17         57.35         56.09         4.13 o                         
  -2   4  17          0.03          2.00         1.97 o                         
  -1   4  17         18.57         17.14         2.76 o                         
   0   4  17       1020.66       1018.94        17.45 o                         
   1   4  17         47.13         48.14         3.07 o                         
   2   4  17        129.99        124.26         3.93 o                         
   3   4  17         32.87         29.60         3.23 o                         
  -3   5  17          4.23          7.12         2.89 o                         
  -2   5  17         45.93         41.83         2.34 o                         
  -1   5  17          3.74          4.90         2.75 o                         
   0   5  17          0.68         -2.46         2.46 o                         
   1   5  17         12.57         13.86         3.08 o                         
   2   5  17         41.30         42.72         3.78 o                         
   3   5  17         38.07         42.68         3.18 o                         
  -3   6  17         12.41         12.82         2.82 o                         
  -2   6  17         14.31         13.03         2.19 o                         
  -1   6  17        823.75        852.40         9.31 o                         
   0   6  17         12.82         11.59         2.51 o                         
   1   6  17         50.75         47.08         2.97 o                         
   2   6  17          6.81          6.04         2.70 o                         
   3   6  17        184.40        197.81         5.90 o                         
  -3   7  17         52.94         48.93         3.68 o                         
  -2   7  17         35.81         34.74         2.54 o                         
  -1   7  17         28.30         24.70         2.72 o                         
   0   7  17          4.82         -0.15         3.42 o                         
   1   7  17          1.39          0.00         2.59 o                         
   2   7  17          5.94         14.21         3.18 o                         
  -3   8  17        278.35        278.70        10.68 o                         
  -2   8  17        362.27        383.32         6.21 o                         
  -1   8  17         14.59          8.61         2.18 o                         
   0   8  17        200.67        171.70         6.60 o                         
   1   8  17         19.20         21.40         2.64 o                         
   2   8  17         45.43         56.92         3.76 o                         
  -2   9  17        376.42        387.35         9.16 o                         
  -1   9  17         61.48         58.53         2.52 o                         
   0   9  17         17.16         13.43         2.31 o                         
   1   9  17          4.51          4.26         2.28 o                         
   2   9  17          0.01          0.96         2.59 o                         
  -2  10  17         12.08         10.91         2.29 o                         
  -1  10  17        125.53        112.44         3.18 o                         
   0  10  17        167.16        128.11         3.54 o                         
   1  10  17          0.06         -0.36         2.25 o                         
   2  10  17          0.93          1.65         2.54 o                         
  -2  11  17          6.87          5.66         3.35 o                         
  -1  11  17          1.41          0.45         1.97 o                         
   0  11  17        451.65        408.51         7.68 o                         
   1  11  17         79.15         76.67         3.57 o                         
   2  11  17        191.87        192.91         4.63 o                         
  -2  12  17          2.50          3.27         2.29 o                         
  -1  12  17        118.56        118.15         3.18 o                         
   0  12  17         60.19         56.69         3.20 o                         
   1  12  17          5.76          2.15         2.35 o                         
   2  12  17          4.16          4.32         2.47 o                         
  -2  13  17        108.44        116.72         4.55 o                         
  -1  13  17          0.04          3.74         2.14 o                         
   0  13  17         13.64         13.66         2.68 o                         
   1  13  17         12.25         14.35         2.90 o                         
   2  13  17         72.80         75.99         3.53 o                         
  -2  14  17        118.38        120.47         4.22 o                         
  -1  14  17        238.99        256.06         6.10 o                         
   0  14  17         13.05         10.91         2.83 o                         
   1  14  17         64.00         46.35         3.33 o                         
  -1  15  17         30.16         33.38         2.74 o                         
   0  15  17          2.74          3.28         2.29 o                         
   1  15  17         52.34         54.55         3.06 o                         
  -1  16  17         11.60         25.50         3.00 o                         
   0  16  17          4.63          6.28         2.59 o                         
   1  16  17         36.60         35.12         3.09 o                         
  -1  17  17         56.41         55.62         6.82 o                         
   0  17  17        274.31        294.27         6.00 o                         
  -3   0  18          0.01         -2.44         4.08 o                         
  -2   0  18        460.34        444.86        12.59 o                         
  -1   0  18        379.14        380.22         8.63 o                         
   0   0  18        101.41        106.18         4.91 o                         
   1   0  18        109.61        108.16         7.46 o                         
   2   0  18        322.51        344.83         9.21 o                         
  -3   1  18        149.74        138.54         5.70 o                         
  -2   1  18         44.23         40.78         2.76 o                         
  -1   1  18         83.17         82.85         3.35 o                         
   0   1  18        561.78        545.65         7.12 o                         
   1   1  18         32.16         34.40         4.13 o                         
   2   1  18        286.13        292.08         6.05 o                         
  -3   2  18         10.20          8.30         2.28 o                         
  -2   2  18        163.80        161.51         4.62 o                         
  -1   2  18        453.21        474.20         7.22 o                         
   0   2  18        285.91        284.48         5.39 o                         
   1   2  18          3.05          0.00         2.54 o                         
   2   2  18          8.13          8.93         2.69 o                         
  -3   3  18          1.05          1.13         2.41 o                         
  -2   3  18        238.93        250.56         7.19 o                         
  -1   3  18        407.04        414.62         8.95 o                         
   0   3  18         40.66         44.35         2.92 o                         
   1   3  18         63.36         58.75         3.49 o                         
   2   3  18        116.58        125.34         5.12 o                         
  -3   4  18         85.94         76.61         6.13 o                         
  -2   4  18        260.50        259.91         5.91 o                         
  -1   4  18        212.26        203.30         9.67 o                         
   0   4  18        239.22        255.13         5.05 o                         
   1   4  18         17.45         17.25         3.18 o                         
   2   4  18         13.66         23.30         2.92 o                         
  -3   5  18         38.02         40.11         3.95 o                         
  -2   5  18        246.40        234.76         4.29 o                         
  -1   5  18        296.28        264.87         7.19 o                         
   0   5  18          0.07         -3.52         8.94 o                         
   1   5  18         24.37         29.94         3.14 o                         
   2   5  18         69.65         76.58         6.48 o                         
  -2   6  18         60.80         49.35         2.42 o                         
  -1   6  18        225.91        245.68         6.70 o                         
   0   6  18        174.23        174.37         5.53 o                         
   1   6  18         80.20         71.47         3.27 o                         
   2   6  18         34.32         28.99         3.02 o                         
  -2   7  18         53.18         59.13         2.58 o                         
  -1   7  18          2.55          3.34         2.42 o                         
   0   7  18         28.26         29.01         3.05 o                         
   1   7  18         20.16         25.31         3.79 o                         
   2   7  18        197.93        225.06         5.12 o                         
  -2   8  18          1.59          4.11         2.02 o                         
  -1   8  18        349.64        346.22         7.61 o                         
   0   8  18         64.30         49.80         3.07 o                         
   1   8  18        108.77         83.47         3.68 o                         
   2   8  18        123.90        144.62         7.06 o                         
  -2   9  18          0.73         -2.90         2.90 o                         
  -1   9  18          0.01          0.85         3.51 o                         
   0   9  18          6.61          9.53         2.16 o                         
   1   9  18         35.35         31.75         3.13 o                         
   2   9  18          2.25          2.28         2.84 o                         
  -2  10  18         34.91         34.02         2.86 o                         
  -1  10  18        189.12        191.51         3.97 o                         
   0  10  18          4.38          0.08         2.12 o                         
   1  10  18          8.70          3.26         2.47 o                         
   2  10  18         52.56         50.01         3.41 o                         
  -2  11  18          3.47          4.89         2.31 o                         
  -1  11  18        354.08        354.14         6.39 o                         
   0  11  18         90.67         89.64         3.76 o                         
   1  11  18         94.53         98.15         3.92 o                         
   2  11  18         59.17         71.55         4.39 o                         
  -2  12  18         63.83         68.33         3.47 o                         
  -1  12  18         10.56          8.98         1.93 o                         
   0  12  18         37.34         40.18         3.28 o                         
   1  12  18         16.20         13.48         3.06 o                         
  -1  13  18          0.39         -0.05         2.08 o                         
   0  13  18          5.22          7.24         2.96 o                         
   1  13  18         27.55         26.69         3.30 o                         
  -1  14  18         37.49         34.03         2.38 o                         
   0  14  18         25.40         41.88         3.01 o                         
   1  14  18         32.40         35.50         2.88 o                         
  -1  15  18        258.46        258.39         5.42 o                         
   0  15  18          4.11          6.16         3.53 o                         
   1  15  18         51.31         52.54         3.51 o                         
   0  16  18        300.56        296.02         9.25 o                         
  -2   1  19         38.64         38.94         3.21 o                         
  -1   1  19        437.28        446.59         8.07 o                         
   0   1  19        419.77        424.78         6.92 o                         
   1   1  19         74.63         75.89         3.66 o                         
   2   1  19         90.01         89.88         3.73 o                         
  -2   2  19         24.67         26.25         2.87 o                         
  -1   2  19        452.68        454.80         7.69 o                         
   0   2  19         26.09         31.04         2.75 o                         
   1   2  19          0.64          0.56         2.24 o                         
   2   2  19        194.30        210.13         5.43 o                         
  -2   3  19        303.63        301.50         6.28 o                         
  -1   3  19        188.13        199.38         5.11 o                         
   0   3  19          0.65          1.09         2.75 o                         
   1   3  19          0.72         -2.49         2.69 o                         
   2   3  19          2.90          0.34         5.63 o                         
  -2   4  19        218.33        213.83         5.08 o                         
  -1   4  19         22.97         21.53         2.95 o                         
   0   4  19         34.07         36.69         3.61 o                         
   1   4  19         61.30         59.57         4.56 o                         
   2   4  19         51.75         50.86         3.90 o                         
  -2   5  19        259.50        272.20         5.18 o                         
  -1   5  19        208.88        199.44         5.13 o                         
   0   5  19        172.06        192.33         4.84 o                         
   1   5  19          4.84          0.48         2.78 o                         
   2   5  19        798.76        856.52        23.68 o                         
  -2   6  19        227.69        207.67         6.04 o                         
  -1   6  19         42.45         54.89         4.78 o                         
   0   6  19         48.66         50.16         3.49 o                         
   1   6  19         33.85         46.98         7.52 o                         
   2   6  19         87.15        104.92         4.18 o                         
  -2   7  19         29.97         28.41         2.29 o                         
  -1   7  19          0.68         -2.66         2.66 o                         
   0   7  19         21.04         16.03         2.91 o                         
   1   7  19         54.02         49.17         3.03 o                         
   2   7  19          0.00          2.77         3.17 o                         
  -2   8  19         41.85         39.94         2.52 o                         
  -1   8  19        185.83        181.20         5.87 o                         
   0   8  19        252.14        247.50         7.08 o                         
   1   8  19         11.54          9.69         2.89 o                         
   2   8  19         53.90         50.24         3.23 o                         
  -2   9  19         10.51          8.13         2.19 o                         
  -1   9  19         70.98         62.01         2.85 o                         
   0   9  19         24.56         22.48         2.62 o                         
   1   9  19         43.91         48.46         4.94 o                         
   2   9  19         18.45         24.39         3.19 o                         
  -2  10  19         12.40         10.74         2.41 o                         
  -1  10  19         31.11         32.02         3.37 o                         
   0  10  19          5.13          2.18         2.40 o                         
   1  10  19         63.00         76.08         3.36 o                         
  -1  11  19         25.38         18.76         2.49 o                         
   0  11  19          5.83          4.15         2.82 o                         
   1  11  19         14.29         15.19         2.66 o                         
  -1  12  19          3.82          2.19         2.39 o                         
   0  12  19         29.39         25.88         3.48 o                         
   1  12  19         47.94         35.45         3.31 o                         
  -1  13  19        317.58        301.58         7.25 o                         
   0  13  19         33.50         26.68         3.08 o                         
   1  13  19         25.39         26.98         3.07 o                         
  -1  14  19         73.58         65.90         3.27 o                         
   0  14  19         20.88         16.78         3.63 o                         
  -2   0  20        150.75        138.76         5.93 o                         
  -1   0  20         14.32         16.24         3.73 o                         
   0   0  20         66.59         78.89         9.67 o                         
   1   0  20         15.75         20.75         3.87 o                         
   2   0  20        176.86        192.82         6.85 o                         
  -2   1  20         98.12         99.73         3.83 o                         
  -1   1  20        203.44        206.24         5.51 o                         
   0   1  20         10.56         12.30         2.59 o                         
   1   1  20          2.37          2.42         2.63 o                         
   2   1  20          0.81          0.30         2.88 o                         
  -2   2  20          0.49          0.96         2.30 o                         
  -1   2  20         64.28         57.77         3.02 o                         
   0   2  20         25.09         22.90         2.72 o                         
   1   2  20          1.07          0.07         2.60 o                         
   2   2  20        106.58        116.83         4.15 o                         
  -2   3  20        147.67        138.11         4.60 o                         
  -1   3  20          2.35          3.60         2.41 o                         
   0   3  20          0.03          1.63         2.91 o                         
   1   3  20         99.54        110.44         4.37 o                         
   2   3  20          0.83         -0.39         3.00 o                         
  -2   4  20        178.68        160.82         4.94 o                         
  -1   4  20          6.03          6.89         2.65 o                         
   0   4  20         26.40         27.94         2.60 o                         
   1   4  20         24.45         30.36         5.85 o                         
   2   4  20         48.45         44.62         3.19 o                         
  -2   5  20        215.19        193.31         6.00 o                         
  -1   5  20          6.08          6.36         3.10 o                         
   0   5  20        104.88        109.15         3.97 o                         
   1   5  20         93.26        107.75         7.95 o                         
   2   5  20        576.32        624.82         8.25 o                         
  -2   6  20        262.71        251.65         5.20 o                         
  -1   6  20        266.90        251.28         5.78 o                         
   0   6  20         12.77         12.03         2.48 o                         
   1   6  20          6.73          6.29         3.07 o                         
   2   6  20        128.45        129.03         6.20 o                         
  -2   7  20        151.78        148.03         4.23 o                         
  -1   7  20          6.12          8.24         2.79 o                         
   0   7  20         17.22         22.74         3.81 o                         
   1   7  20        122.68        156.25         4.60 o                         
  -2   8  20         96.23         90.76        13.98 o                         
  -1   8  20          0.20          5.81         2.92 o                         
   0   8  20         20.32         18.23         2.74 o                         
   1   8  20         35.48         38.50         3.23 o                         
  -1   9  20         58.76         61.20         3.12 o                         
   0   9  20         26.63         31.89         3.00 o                         
   1   9  20         21.13         21.83         2.88 o                         
  -1  10  20         50.52         49.63         4.01 o                         
   0  10  20         34.52         35.76         3.23 o                         
   1  10  20        161.33        184.81         4.44 o                         
  -1  11  20         11.58          7.65         3.12 o                         
   0  11  20        147.11        156.23         4.33 o                         
   1  11  20         71.95         68.57         7.26 o                         
   0  12  20          0.21          1.01         2.57 o                         
  -2   1  21         32.59         27.80         2.86 o                         
  -1   1  21        117.96        122.26         9.37 o                         
   0   1  21         40.46         37.99         3.72 o                         
   1   1  21         55.95         66.15         4.78 o                         
  -2   2  21         21.10         20.90         3.30 o                         
  -1   2  21          8.95          8.63         2.75 o                         
   0   2  21         37.57         33.60         3.24 o                         
   1   2  21        385.02        411.76         7.29 o                         
  -1   3  21        207.29        187.78         5.21 o                         
   0   3  21          9.77         10.57         2.60 o                         
   1   3  21       1037.71       1126.13        11.20 o                         
  -1   4  21        286.29        278.82         5.82 o                         
   0   4  21          7.49          4.48         2.49 o                         
   1   4  21          0.26          1.47         2.36 o                         
  -1   5  21          1.21          0.65         2.65 o                         
   0   5  21          2.82          2.52         2.42 o                         
   1   5  21         21.05         18.89         2.76 o                         
  -1   6  21         43.19         46.27         4.09 o                         
   0   6  21         88.85         99.25         3.57 o                         
   1   6  21        168.99        193.65         6.69 o                         
  -1   7  21         81.91         88.09         3.28 o                         
   0   7  21         12.79         12.54         2.71 o                         
   1   7  21          2.86          5.98         3.84 o                         
  -1   8  21         20.48         20.17         2.72 o                         
   0   8  21         48.51         53.45         5.20 o                         
   1   8  21         21.08         18.87         3.46 o                         
  -1   9  21         20.30         23.93         3.22 o                         
   0   9  21        190.69        204.02         5.59 o                         
   0  10  21          5.85          1.84         2.72 o                         
  -1   0  22          3.25          4.21         3.86 o                         
   0   0  22         29.89         22.26         3.98 o                         
   1   0  22        163.30        175.19         7.21 o                         
  -1   1  22        238.45        234.31         5.22 o                         
   0   1  22        313.94        348.93         6.72 o                         
   1   1  22        124.24        116.96         4.58 o                         
  -1   2  22          0.57          6.72         2.95 o                         
   0   2  22         23.09         29.46         2.85 o                         
   1   2  22         53.11         52.44         3.69 o                         
  -1   3  22         46.35         46.36         2.85 o                         
   0   3  22         29.05         30.04         3.09 o                         
   1   3  22        110.65        110.18         6.75 o                         
  -1   4  22          6.98          9.63         2.57 o                         
   0   4  22         23.59         35.46         3.01 o                         
  -1   5  22        112.24        117.96         5.07 o                         
   0   5  22          4.36          5.22         2.64 o                         
   0   6  22         49.63         46.90         3.48 o                         
                                                                                
